# Supplementary material for: Characterization of the O-Glycoproteome of Tannerella forsythia
Source: mSphere. 2021 Sep 15;6(5):e00649-21. doi: 10.1128/mSphere.00649-21 (PMC8550257; doi:10.1128/mSphere.00649-21)
Supplement: TABLE S1 [file msphere.00649-21-st001.xlsx]

## Sheet: Table S1
Table S1. List of identified glycopeptides and glycosylation sites
NOTES:
Peptide Sequence: List of non-redundant glycopeptides with the proposed glycosylation site motif shown in red
Site: Each unique glycosylation site is numbered from 1-312. Glycosylation was assumed to occur on the second residue (S/T) of each motif.
				BYONIC SCORES OF INTACT GLYCOPEPTIDES - FOR EACH DMASS VALUE											MASCOT SCORES OF PARTIALLY DEGLYCOSYLATED GYCOPEPTIDES - FOR EACH DMASS VALUE
Peptide Sequence	Locus Tag	Site	Note	792	922	938	1068	1225	1355	1586	1716	1732	1862	1878	D-162	D-338	D-470	D-938	D-1410	D-1586	D-1716	D-1732	D-1862
FDPDTIYR	Tanf_00065	1							119.7	280.32	238.69	123.81		73.67	44.58	42.38
AYSDSTLGSWGTQYSR	Tanf_00065	2		440.3	479.26				121.27	256.02	343.6	52.64
NAIFLAYRDTCEK	Tanf_00065	3		252.04	355.28				66.33	535.65	561.88	113.06
QLEDSAECSDIR	Tanf_00085	4													55.18	56.73
TAAIEVHADTLVSSESK	Tanf_00130	5								536.98	701.26
QFIEELAMDTLR	Tanf_00130	6								200.47
HVQGHVLWPANELLWNNGGVVDSLKR	Tanf_00150	7														48.64
GDTTLMMNPEDAQNR	Tanf_00220	8								49.57	119.81
ALKGDTTLMMNPEDAQNR	Tanf_00220	8														87.83
TFPGEKPVNHDAFMSGLMAAMKDSAAMK	Tanf_00225	9														54
EDSLNVITPK	Tanf_00350	10								20.03						54.58
EGGVIDSALISK	Tanf_00530	11								164.51	66.91				66.19	65.08
ADSTFMSLPGIGPMVAHLEVLK	Tanf_00530	12														50.15
LKLNDTGLPALGNNVILPGASGNPPAVDTVKR	Tanf_00535	13													25.9	49.42
LNDTGLPALGNNVILPGASGNPPAVDTVKR	Tanf_00535	13													26.04	38.42
NLDTMKYICTDHDTLR	Tanf_00535	14	double													53.4
NLDTMKYICTDHDTLRVK	Tanf_00535	14	double													40.93
NLDTMK	Tanf_00535	14								162.36	192.59
YICTDHDTLR	Tanf_00535	15						177.81	225.15	432.52	393.86	38.31			42.97	48.3
YICTDHDTLRVK	Tanf_00535	15														39.68
WYKDGDSIAGATDTFFVVTQPGK	Tanf_00535	16	double													74.32
YHVMVKDTVTPPNIISSDTMNVYFR	Tanf_00535	18	double													64.64
DSSGFYR	Tanf_00535	20														33.38
ALAKDSSGFYR	Tanf_00535	20								312.78	336.36	80.92			38	53.85
DTLKLTIK	Tanf_00535	21														33.29
DTLKLTIKR	Tanf_00535	21														39.04
NICGDSISSR	Tanf_00535	22							175.8	253.61	269.72	23.51				46.23
VALFTAVEYPHIAWIGDTAR	Tanf_00535	23														33.39
INPSLVQHDTSK	Tanf_00535	24		31.74						434.83	415.25	579.91	433.64	209.75	50.49
INPSLVQHDTSKVVITR	Tanf_00535	24											294.68			60.83
ELDIDSFYIHYK	Tanf_00535	25								325.29
AGNPIDSIR	Tanf_00535	26							33.78	214.39	255.3				39.52	40.59
SEGIALDTFYLK	Tanf_00535	27								429.36	198.72	246.35	549.08		47.94
SEGIALDTFYLKR	Tanf_00535	27														81.59
DSIVGNTIVAGVR	Tanf_00535	28							124.27	372.61	7.97				70.67	103.04
RDSIVGNTIVAGVR	Tanf_00535	28								137.31					49.58	62.7
GVSGSLSGLNKRDSIVGNTIVAGVR	Tanf_00535	28														49.16
TMLSDSVVQVR	Tanf_00535	29						38.74	154.05	368.17	392.07	99.62			54.09	64.03
LRSEAGSAQALQSLPHSMDTLR	Tanf_00570	30														45.38
SEAGSAQALQSLPHSMDTLR	Tanf_00570	30														41.6
HPDSTMSVYGHLR	Tanf_00620	31														48.31
AGQEENVEAHASEVPVYKLDSLLK	Tanf_00810	32														48.26
LDSLLK	Tanf_00810	32									295.66
QLMADGRLPDSICGTAISPPLLR	Tanf_00815	33														34.33
AAPISSHGDTLNYNVASFIAPTDR	Tanf_00860	34														65.46
YVYPDTIDIGWK	Tanf_00875	35														39.87
KVTLHLSATAGTGAYEVTCDTTLVMDLMLHEK	Tanf_00990	36														107.06
LIDSVKLNSSGK	Tanf_01340	37														71.14
DHYFISDTVR	Tanf_01470	38								346.29	325.69	63.1
DKNEKDHYFISDTVR	Tanf_01470	38								149.44	253.68					46.78
DHYFISDTVREYK	Tanf_01470	38								239.35
KATEFDSLGYVMDLHDQAK	Tanf_01800	39														52
MVIYDSIK	Tanf_01800	40														33.11
NTSSYDFQLGVFYQEKPDTLYHYNVK	Tanf_01910	41														54.51
GDSAFVQLVK	Tanf_02050	42						194.6	217.9	404.74	401.63	189.85	173.55			45.84
AAVSLPDTAFVR	Tanf_02050	43								252.49	305.03				49.46	51.75
NAIDTLR	Tanf_02145	44								129.23	102.05					22.58
NIAFCDSMIPIR	Tanf_02145	45								180.5
NIAFCDSMIPIRAEEAEAMKK	Tanf_02145	45														19.26
YDTLGDLR	Tanf_02250	46								307.56	263.39					36.84
QTWDSAHMYR	Tanf_02250	47									63.28					61.1
TYLALDSSDTR	Tanf_02260	48													17.2	48.29
ANIVKDSITLLAHPAVSPDGK	Tanf_02260	49														100.42
YHVEITDTVPETVSSDTMEVYFR	Tanf_02330	50	double													78.23
DSIGLFTAK	Tanf_02330	52								364.2	451.72					22.45
DTFKHESVEPYTIK	Tanf_02330	53								291.5	381.49
ELNVEGDSIFYR	Tanf_02330	54								302.33	218.55				63.07	64.19
NPCGDSIVSNQCYLSFCDEKIDGINR	Tanf_02330	55													60.07	68.89
VSVKNPCGDSIVSNQCYLSFCDEK	Tanf_02330	55														44.67
DHDTLFVK	Tanf_02330	56		86.95				275.4	138.98	402.85	403.9					42.2
YICKDHDTLFVK	Tanf_02330	56									179.83
IAPVSGTHAFNELQTQDTLK	Tanf_02330	57									122.88
IAPVSGTHAFNELQTQDTLKLTIKK	Tanf_02330	57														30.33
WPHAPTDSTK	Tanf_02330	58								288.35	333.13				24.54	38.34
KWPHAPTDSTK	Tanf_02330	58									334.44
YQWFHEGSAIAGATDTSLIVR	Tanf_02330	59														74.9
NEEYFIPVLEHMVASDSLDTYRK	Tanf_02340	60														30.83
DTAYLDTDGR	Tanf_02360	61								272.94	334.83	142.54	285.06			57.32
DTAYLDTDGRPVNQTITR	Tanf_02360	61								79.67
NTDIQPDPNAVVMISKDTAYLDTDGR	Tanf_02360	61														56.98
GSFEMGPSDKDSLWGFDAETK	Tanf_02360	62								164.34						113.78
ALWFQPDTTAQAK	Tanf_02375	62									75.34				31.78	38.71
TENLLNIPLQAYCPTPDSLEREQK	Tanf_02375	63														42.07
TENLLNIPLQAYCPTPDSLEREQKK	Tanf_02375	63														29.2
FVIPAKDSLYR	Tanf_02385	64								263.23	136.84				32.64	27.38
IDSTSLLICR	Tanf_02385	65								293.25						84.82
SAGEDSLSLTFR	Tanf_02385	66														40.14
CVGMPGDSLAIR	Tanf_02390	67								246.41	163.76					48.54
RCVGMPGDSLAIR	Tanf_02390	67														43.86
RNDIVVFNFPTGDTVALK	Tanf_02390	68														86.4
DTLHLQVDYLK	Tanf_02405	69														37.82
QDTVWKDSVTVDTIR	Tanf_02405	70	triple													46.21
SDSTNMLRPQTDTIHLTLR	Tanf_02405	73	double													38.46
SDSTNMLRPQTDTIHLTLRK	Tanf_02405	73	double													22.06
VELKDTLKPDMTYTIDFTNSVSDNNEK	Tanf_02405	75														78.32
VPPADIVLGDTAINTVIK	Tanf_02425	76								300.4	407.54					15.84
LGDTAINTVIK	Tanf_02425	76														45.19
VLGDTAINTVIK	Tanf_02425	76														56.78
FESENLDHDTTNIISR	Tanf_02425	77					334.83					568.37	684.6		116.76	100.16
TASFKFESENLDHDTTNIISR	Tanf_02425	77													107.44	106.05
YDIDTVK	Tanf_02425	78										346.89	314.53	269.82		32.33
WKYDIDTVK	Tanf_02425	78										405.2	269.21		49.63
WKYDIDTVKATPQFK	Tanf_02425	78														76.13
DPLHMLDTITVK	Tanf_02425	79								564.07	607.05	568.45	642.75		59.66	76.44
YKDTECAPCHSYIPGSKDPLHMLDTITVK	Tanf_02425	79													26.44	37.5
NNVYVQDMAYTPNDSGSIFIAADNNIK	Tanf_02425	80									206.78	81.63
GNVYINDSIK	Tanf_02425	81						203.88	246.54	358.59	378.75	93.37	129.11		29.59
GNVYINDSIKVER	Tanf_02425	81								463.62	458.52	73.37	107.75			63.3
GNVYINDSIKVERPATPAQGGFHTETNMIAANNIR	Tanf_02425	81													37.57	61.54
GDINNINMAQDSTGR	Tanf_02425	82			178.41			293.3	292.77	300.33	276.14	0.56	197.54		62.96
VKGDINNINMAQDSTGR	Tanf_02425	82								425.3	352.83					56.45
VLMLNFSDTTGGMGPSFRK	Tanf_02425	83														75.75
FNTMVFDHTVLTFVTDSFDHVQGPPILHAR	Tanf_02425	84														63.45
QPLNILNYGNNASNLCDADIHFYGGSTDSLK	Tanf_02425	85									365.73
QPLNILNYGNNASNLCDADIHFYGGSTDSLKNAFAHATGDGAMR	Tanf_02425	85														34.06
GNNLYMLSDGGNVVTQTFSYKAEHQTDTAR	Tanf_02425	86														30.48
IHTDTASTSGFK	Tanf_02425	87			85.05	36.93	216.42	485.49	479.45	581.81	569.41	532.77	461.05	468.27	58.47	73.75				22.51
IHTDTASTSGFKGNVPGVIEVGPNTVGKK	Tanf_02425	87													53.82	70.94					20.5
IHTDTASTSGFKGNVPGVIEVGPNTVGK	Tanf_02425	87													44.82	67.64
YFVDTLR	Tanf_02425	88							208.75	265.23	247.93	92.11			34.59	31.95
YFVDTLRVR	Tanf_02425	88														21.56
YTVGGTANPTERDTVKPEIR	Tanf_02580	89								104.35	95.08
DTVKPEIR	Tanf_02580	89									96.12
VGGTANPTERDTVKPEIR	Tanf_02580	89														33.14
MLYLNDSTWTDGHDTNETPLFVAK	Tanf_02580	90														31.04
YTVIDSVYTK	Tanf_02610	91										215.5	15.24			64.19
DSTMTVIDKK	Tanf_02630	92														55.52
NPEGIAEDNDWIYAVNSGHGKDSTMTVIDKK	Tanf_02630	92														40.64
NMDTLYITTAR	Tanf_03045	93														40.3
EVDSLLYHR	Tanf_03090	94								159.83	101.24				49.41
DYEPSREVDSLLYHR	Tanf_03090	94														40.47
DRYLNADSTIR	Tanf_03090	95														30.94
YLNADSTIR	Tanf_03090	95								55.07
MPLANTDSAK	Tanf_03090	96														34.34
VSLLDSLLK	Tanf_03090	97														42
VTVDTLLK	Tanf_03105	98								200.74	319.22					25.11
YTFGNDTVPVAYISK	Tanf_03105	99										141.5	174.66
ETLVALDSLQR	Tanf_03140	100								99.49						41.44
LVVGQEDSLR	Tanf_03310	101								195.61	19.3					28.66
VDIGSKDTLR	Tanf_03310	102								203.23						56.42
PVQQTVYFHQDTLR	Tanf_03310	103														58.19
TVDGGFRDSCK	Tanf_03315	104								94.92	71.61	239.29	23.59		20.8	36.84
GIDIDSTSIELSVGKK	Tanf_03315	105														93.92
IVVIAGHEGNLKTDTCLVHITNPVTEVSFPEVK	Tanf_03315	106														70.21
TDTCLVHITNPVTEVSFPEVK	Tanf_03315	106											367.48			69.18
KDTVVMHMR	Tanf_03315	107								336.55	264.18				36.56	48.77
VKDSCVVIVYQPVTSVELK	Tanf_03315	108								54.13						65.43
YAVSDSTYGK	Tanf_03315	109		228.28	108.1				177.5	367.53	442.77					73.17
YAVSDSTYGKITGINPGETEIVVTSQSK	Tanf_03315	109														77.18
TDTVAWK	Tanf_03315	110								437.81	422.7
ADSTTFDFCR	Tanf_03355	111								100.56	18.7					47.48
TDSFFASEQR	Tanf_03355	112														67.23
ASVPADSSYCR	Tanf_03370	113														32.38
SVPADSSYCR	Tanf_03370	113														23.96
LVYYPSEDSLVINVR	Tanf_03370	114		436.58	428.93				356.09	518.89	435.79
LVYYPSEDSLVINVRR	Tanf_03370	114								62.72	200.2					22.79
LSFVPAIHAGDTLYILNGR	Tanf_03370	115								515.52	62.74
LSFVPAIHAGDTLYILNGRPIEAFIQK	Tanf_03370	115														34.8
ASNKDTILYVLK	Tanf_03370	116		422.82	587.94			518.06	538.23	640.9	579.68	407.59			52.61	76.82				17.41
ASNKDTILYVLKGEK	Tanf_03370	116								537.68	461.13				74.59	102.17				35.33	23.37
DTILYVLK	Tanf_03370	116								396.35	361.12
TYFQLVIPDSLRK	Tanf_03370	117		444.2	438.25			465.24	436.41	393.79	394.37				26.25	45.58
GEKTYFQLVIPDSLRK	Tanf_03370	117								270.78	299.82				17.68	34.87
TYFQLVIPDSLR	Tanf_03370	117								293.78	204.26
FNTTDESAIGSDNPDTLK	Tanf_03370	118		571.47	603.19	73.03		675.15	490.46	449.67	494.14					95.43				54.1
RFNTTDESAIGSDNPDTLKFHR	Tanf_03370	118		750.29	534.56					599.06	722.49	22.62			88.08	89.85				47.5	21.16
RFNTTDESAIGSDNPDTLK	Tanf_03370	118		516.59	642.84			190.97	192.87	507.75	487.51	200.61				91.59
FNTTDESAIGSDNPDTLKFHR	Tanf_03370	118		588.65	124.95					617.22	545.61	728.65			127.73	124.46
TCGASDSVR	Tanf_03370	119								101.12	67.53	30.38	246.38			29.89
TCGASDSVRLVVAHK	Tanf_03370	119														29.48
NQTDSAR	Tanf_03370	120								106.78						19.34
KPSQFGKEDGGIAEATDSLN	Tanf_03370	121														24.46
KPSQFGKEDGGIAEATDSLNWFAYTFQYLSGLSGNHYMGFDEK	Tanf_03370	121														83.57
IDLSNFHYYTDITGLPITDTVR	Tanf_03370	122					37.25				122.46	650.49	469.76	224.65	74.8	73.12
IDLSNFHYYTDITGLPITDTVRVHDTSHGSIK	Tanf_03370	122	single										84.92			30.84
ITGLPITDTVRVHDTSHGSIK	Tanf_03370	122	single													34.46
TDITGLPITDTVRVHDTSHGSIK	Tanf_03370	122	single													35.19
HLDTDWAIYVDTAYVNR	Tanf_03370	123				725.69	756.43				42.06	520.45	541.81	225.78
RHLDTDWAIYVDTAYVNR	Tanf_03370	123				101.07						58.19				62.68
GGRPLVSYLDETMDTVAVLVGDTLNK	Tanf_03375	124	double							36.9	158.34		158.34	36.9	84.16	84.16
PLVSYLDETMDTVAVLVGDTLNK	Tanf_03375	124	double	40.07						523.78	572.8	523.78	572.8
GGRPLVSYLDETMDTVAVLVGDTLNKLGYVQVK	Tanf_03375	124														78.76
LVGDTLNK	Tanf_03375	125														37.21
PTIVEDTLGCDDNGDLTIPLPGYR	Tanf_03375	126								502.95	645.88	378.44	110.53
GTGHIKPQYMLMIRPTIVEDTLGCDDNGDLTIPLPGYR	Tanf_03375	126										349.66				74.12
IRPTIVEDTLGCDDNGDLTIPLPGYR	Tanf_03375	126														108.32
MVYYPSGDSIYINPFSATYLPTYDPK	Tanf_03375	127		414.42		144.7				495.72	492.66	468.27	503.27	342.88
GQYLHVPLYSAHDSAVWVFLDK	Tanf_03375	128			38.71					617.33	602.93	115.62			59.7	76.23
RGQYLHVPLYSAHDSAVWVFLDK	Tanf_03375	128														53.34
DFALVQIIDTFSIQSTGGGLTPSAQLEK	Tanf_03375	129								504.49	215.27	426.55	508.44	116.12
IDTVNVDAGHYKPYGYGVK	Tanf_03375	130				583.14	716.87			613.32	514.68	740.51	711.33	114.9	76.41	86	71.44	44.84	21.32	26.05		32.51	31.93
IDTVNVDAGHYK	Tanf_03375	130				207.73	108.46				208.01	635.27	571.29	394.64
IDTVNVDAGH	Tanf_03375	130														75.42
TPWPGVIPLDSFGTIR	Tanf_03375	131		539.33	542.79		239.53	554.51	456.99	606.18	691.55	473.05
KTPWPGVIPLDSFGTIR	Tanf_03375	131		422.38	570.47	116.92				515.05	551.66	9.97				77.9
GVTLYMGPDSAGQNALWIDVMGR	Tanf_03375	132								394	265.17	407.24	467.61	220.95
RGVTLYMGPDSAGQNALWIDVMGR	Tanf_03375	132													46.95	95.97
DSLIYVQGTNCFDIAYFR	Tanf_03375	133			206.73			5.69		161.14	296.62
ASIFDGTGRDSLIYVQGTNCFDIAYFR	Tanf_03375	133									406.26				79.84	88.53
DTATVNLYAFNYR	Tanf_03375	134				568.13	561.87			439.62	335.86	442.85	444.01	345.28	60.27
NNPNLGYQWINRDTATVNLYAFNYR	Tanf_03375	134					333.64				98.04	523.57	237.72		58.12	76.46
KLDAASDSSPAAPK	Tanf_03375	135						443.21	472.01	632.28	467.34	214.02			97.23	93.32
LDAASDSSPAAPK	Tanf_03375	135								434.52	443.41					79.71
MLDLKKLDAASDSSPAAPK	Tanf_03375	135		153.99
GMYLINATDSAK	Tanf_03375	136		510.08	564.14	149.27		544.11	470.14	491.41	461.02	267.11				26.35				30.24	19.77
RGMYLINATDSAK	Tanf_03375	136		183.08	325.09			354.57	345.23	480.45	437.42	219.88								16.01
AITDSTR	Tanf_03375	137		122.99	213.02
FATDSVVR	Tanf_03375	138			343.87		5.29	295.98	293.64	350.75	332.47	206.59			46.85	36.41	18.83
FKEGANDGYYYLQVDSMVAYDK	Tanf_03375	139				194.99	514.47					494.76	574.99		93.64	135.48						29.75
FKEGANDGYYYLQVDSMVAYDKVTK	Tanf_03375	139										36.52	54.87		75.5	89.65						22.53	36.38
EGANDGYYYLQVDSMVAYDK	Tanf_03375	139				711.3	723.79					518.21	567.51
TAIYVDTAYVNR	Tanf_03375	140			268.51	528.89	566.85				285.44	407.18	404.39	282.25	65.59	41.93				44.54		40.09	30.38
LMVDTLPR	Tanf_03375	141		123.35	120.68			223.79	322.05	376.01	318.84	249.25			45.74	40.02
LMVDTLPRYNQNGVFHPALQVPVDER	Tanf_03375	141														60.39
YLYVDTVYYNSGNSQFLK	Tanf_03375	142			145.29	560.07	571.32			309.68	466.44	509.03	485.72	423.98		86.66
LKNAGKYLYVDTVYYNSGNSQFLK	Tanf_03375	142														60.39
PVDTLFHTK	Tanf_03400	143								100.02
TGKPVDTLFHTK	Tanf_03400	143									266.09
ELEGAKEEDTVHTEEIPDFDR	Tanf_03440	144														60.97
YDKNDSIIVYNVDR	Tanf_03535	145									256.84
VIFSDTLK	Tanf_03590	146								209.53	189.85					30.65
YTLDSLFLAGK	Tanf_03590	147								23.36						43.22
FSLPVNHANDSVYFSYVGYR	Tanf_03665	148														106.23
MIDSIAPAIFK	Tanf_03780	149									132.12					72.68
YISIDSIIR	Tanf_03890	150								234.66		136.37			30.21	39.13
EEKDTVIHLEEHVVVGR	Tanf_03890	151														105.85
FDEEKDTVIHLEEHVVVGR	Tanf_03890	151														95.58
ICADADSAYHR	Tanf_04000	152								236.81	312.83	33.95	61.4		60.51	68.78
KAESADTAATDSVPTAQAAPEYR	Tanf_04010	153	single							0.86	48.44				59.48	113.89
NILTKPFVDQFNPDSLDVR	Tanf_04015	154													60.9	83.27
FEMDTATLSSSSGYTVK	Tanf_04165	155		49.16	149.72	98.04		278.68	232.52		343.83	27.28				96.43
DTATLSSSSGYTVK	Tanf_04165	155														33.05
RDTMWVLAK	Tanf_04165	156							192.92	264.53	156.82					47.17
DTMWVLAK	Tanf_04165	156								326.58	311.88					37.39
GVLDGKDTIPFVR	Tanf_04335	157														38.29
RTDDSTLYK	Tanf_04410	158								191.68	145.5					27.6
RTDDSTLYKIDYKPVDYAR	Tanf_04410	158														42.15
TDDSTLYKIDYKPVDYAR	Tanf_04410	158														58.95
SQVDTTVWGK	Tanf_04410	159								191.62	17.12					49.14
LNPHAYEVWKDSVKK	Tanf_04410	160														35.45
DSVSLVHSDK	Tanf_04485	161								259.68
DSVSLVHSDKNTVYFGQSPNSPHVGDVR	Tanf_04485	161														73.37
LIHASAFADTKDTLSDELFGVR	Tanf_04485	162														92.32
TYSYNPTPDTLIK	Tanf_04515	163								275.5	44.31
FDSIVSLNPSVR	Tanf_04740	164														54.18
GALSLITDSQKDTSNEDVTKK	Tanf_04855	165														69.2
GADGRDSISYHR	Tanf_04875	166														39.06
ADSLDAVLK	Tanf_04955	167								278.54						45.36
ADSLDAVLKK	Tanf_04955	167									222.13					59.62
NVTAIMSGTMTIDSVHATDSAAFIK	Tanf_04955	168														45.33
TKPLRDSLPSIEQNLR	Tanf_05380	170	double							269.64	179.82
DSLPSIEQNLR	Tanf_05380	170														30.59
MLQFIPDSGALKPGELYNATFALGK	Tanf_05380	171														33.99
VEDSCTLTGYR	Tanf_05455	172								178.6						70.92
VGLDELDSVPEMENKYPEFSMFK	Tanf_05460	173														53.35
IPADTIVYLTR	Tanf_05590	174								280.47	284.83					54.13
SFLHVPGDSTSLIDGTHFR	Tanf_05760	175								10.93						81.18
ADTSQHFKPVR	Tanf_05770	176								124.51						64.21
IDSTFTEAYK	Tanf_05780	177														40.41
IISINDSTYAGQK	Tanf_05960	178								258.73	235.92					82.22
FIHGEFDSADSIK	Tanf_05960	179	single							415.23
DAFLNLDTALAVAGK	Tanf_06020	180				266.97	483.61					462.37	225.59
GISYAPGDTMR	Tanf_06020	181								94.73		303.74	278.19			40.45
IVAHPTILQGKDSSVIR	Tanf_06020	182								625.83	264.05	174.43	253.46
KIVAHPTILQGKDSSVIR	Tanf_06020	182								222.72	356.32	385.01	424.98
YVAHTDSVLR	Tanf_06055	183		174.15					329.04	452.11	285.41				31.34	45.68
FDVSEQDSLTYFAAEK	Tanf_06055	184			351.89										73
GGDTLAFGYQNHAQITVTPYYR	Tanf_06060	185														105.44
GGVADSTGHFQITDMEPDKPYMLR	Tanf_06115	186														41.96
LLTDTAHLK	Tanf_06830	187							50.18	429.62	167.72
LLTDTAHLKEFK	Tanf_06830	187								21.7						79.81
ETQQTATEMPEDLPDSVRTER	Tanf_06830	188									56.95					31.8
AEGDSLVVYPAK	Tanf_06870	189														37.06
VGLAEGDSLVVYPAK	Tanf_06870	189													84.01
VGLAEGDSLVVYPAKK	Tanf_06870	189														99.25
YVYVCQDSVVYR	Tanf_06985	190														71.48
ADIDSIGQGR	Tanf_07215	191								314.21	176.98				22.49	42.37
YAELKDSIYR	Tanf_07235	192								220.33	144.04
YAELKDSIYRHDMEQNVSHYNVR	Tanf_07235	192														19.65
RYDVYQSLCYEYEQAKDTVNIEK	Tanf_07305	193														60.78
YDVYQSLCYEYEQAKDTVNIEK	Tanf_07305	193														67.85
SENVDTSGVTASGTNESTATSPVASTSSTR	Tanf_07365	194										93.98
SENVDTSGVTASGTNESTATSPVASTSSTRK	Tanf_07365	194														26.24
SYVSHPDSASSPDR	Tanf_07440	195								455.29
HLARPDSFWVNNR	Tanf_07560	196								281.86
PDSFWVNNR	Tanf_07560	196											17.58
QFYLTDEGVYIHVVDSGNGHR	Tanf_07580	197														40.98
ESFYLDSLANK	Tanf_07690	198								332.34	334.24				35.29	50.1
ESFYLDSLANKK	Tanf_07690	198								96.55
EVEDTALDSIYTHR	Tanf_08120	199	single							283.02	121.83
SGDTVYVTLR	Tanf_08315	200										289.53	342.57		45.92	60.7
NIDNADSVKR	Tanf_08330	201						100.61	218.18	186.16	285.01	227.17			37.21	41.31
NIDNADSVK	Tanf_08330	201						53.87	255.01	311.18	340.86
LATTSDPEYKNIDNADSVKR	Tanf_08330	201														54.34
QIICDTLVTETGHYDPR	Tanf_08330	202								478.36	286.93				28.87	54.26
TEGNDYYPYELADKQIICDTLVTETGHYDPR	Tanf_08330	202														43.61
VRTEGNDYYPYELADKQIICDTLVTETGHYDPR	Tanf_08330	202														60.59
IAIDSVDIR	Tanf_08345	203								238.55	170.82	9.53	94.1		35.79
IAIDSVDIRK	Tanf_08345	203								443.77	402.77					45.53
AVFAHADSTR	Tanf_08370	204								365.82	125.67				39.06
AVFAHADSTRFR	Tanf_08370	204														28.23
LPVQATYAYLDHQDTINLHR	Tanf_08535	205														48.93
VDQPVHVTHYTLPEDTLK	Tanf_08780	206														56.23
VDQPVHVTHYTLPEDTLKGVISELSPAISTETR	Tanf_08780	206														86.3
IDSILHLK	Tanf_08855	207								272.19	224.79
IVVDTVTCEGPLR	Tanf_08920	208				138.31	277.29			373.21	306.34	374.72	106.81			27.12
GDSLYVVFR	Tanf_08920	209								273.64	284.09					39.1
DAAGHYTQDSLTFYAHWHQK	Tanf_08920	210									562.32					91.29
FAPTTQMTVDIPLKDAAGHYTQDSLTFYAHWHQK	Tanf_08920	210														62.65
WSLTEGDTTHSMK	Tanf_08920	211								357.14
WSLTEGDTTHSMKGDSLYVVFR	Tanf_08920	211	double													40.14
NIITGDTVNFR	Tanf_08965	212					182.62			223.55		284.17	286.81		30.13	44.84						20.51
ITGDTVNFR	Tanf_08965	212														26.9
DPVHMLDTITIK	Tanf_08965	213								136.67		94.94	444.85		27.14	72.52
GSKDPVHMLDTITIK	Tanf_08965	213									278.39	171.72	490.14		44.66	41.1
GSKDPVHMLDTITIKFEEGAYLER	Tanf_08965	213														79.24
IYVDTLR	Tanf_08965	214							153.43	252.64	148.72				34.43	15.56
NSFWYADSSTTNK	Tanf_08965	215								135.22	163.95		114.77			75.39
TAMVNILDSSAMNK	Tanf_08965	216								287.21	359.57	74.57
DPFNADSIAGSLLFLAQTENLSDLSK	Tanf_08965	217								248.53	321.1
FIHDGHIYSNDSLK	Tanf_08965	218								593.29	514.31
FIHDGHIYSNDSLKITR	Tanf_08965	218									171.27					74.53
GGGCGPMYHCDMHDSVNQAR	Tanf_08965	219								501.81	405.15
LNSVVFDHTVLTFLTDSFDHVQGPPVEHAR	Tanf_08965	220								606.24						97.09
GTRYDPFLSTDYLACPDSSVAK	Tanf_08965	221														48.62
KDSSMMMYEHAGIIFGLGR	Tanf_08965	222									209.59
WTNINYDSDSLILISAER	Tanf_08965	223									399.92
SEFDSLYHEIRK	Tanf_09025	224														42.4
VYTQLDSVYSTK	Tanf_09205	225														50.13
AMLDTLLTVK	Tanf_09240	226								195.74	51.5					53.76
SGDSLLYR	Tanf_09390	227														34.51
NLIGNHHIDSVQPSAVINMAHGR	Tanf_09505	228								145.16						63.03
IISIDSLQADTLK	Tanf_09505	229	single							169.2
IISIDSLQADTLKQYLSNGGR	Tanf_09505	229	double													59.67
RGELQEYISQTDTTYHQR	Tanf_09535	231								378.87	413.45				74.96	76.47
GELQEYISQTDTTYHQR	Tanf_09535	231														85.66
TQLMATDSIEHIVSR	Tanf_09605	232								329.45
YGSGEDSIR	Tanf_09615	233													56.68	43.79
TIEGDTLR	Tanf_09620	234								277.05	61.91	72.85				32.4
TIEGDTLRNQGFDIPHSYGFGLSYTK	Tanf_09620	234														44.43
DATIVSDSIVTISDK	Tanf_09805	235			130.68				258.57	184.16	212.82
VLLGVVDSVTQSSR	Tanf_09820	236							274.93	348.31	81.3
KNWNGSDSLDLSK	Tanf_09820	237									91.62					59.22
KNWNGSDSLDLSKPIR	Tanf_09820	237														96.34
NWNGSDSLDLSK	Tanf_09820	237														48.16
NWNGSDSLDLSKPIRFDVYSYNGK	Tanf_09820	237														51.27
LNVHQQKPDSMTWLR	Tanf_09820	238								455.18	512.85
DSMPYGTVINR	Tanf_09820	239								132.68
GEIYNRDSMPYGTVINR	Tanf_09820	239									23.54
GEIYNRDSMPYGTVINRK	Tanf_09820	239														47.16
GGNTADSLYLK	Tanf_09955	240						273.05	411.6	400.17	282.71				75.3	71.12
TKGGNTADSLYLK	Tanf_09955	240													91.08	82.46
KGGNTADSLYLK	Tanf_09955	240														52.5
NTLDTITEVNVR	Tanf_10190	241									18.3					62.73
NDTVKAYEYYQK	Tanf_10270	242														43.56
GDTIVFNSK	Tanf_10350	243								351.67	402.89
KQPVSYASVVISTDSLSK	Tanf_10350	244								249.87	115.5
KQPVSYASVVISTDSLSKK	Tanf_10350	244														82.39
DLDSLNNNHPGK	Tanf_10485	245								152.13	199.98					56.17
DLDSLNNNHPGKINDTLFVCEGPR	Tanf_10485	245	double													52.62
INDTLFVCEGPR	Tanf_10485	246														57.87
IVNDTLHVYFLMENSSSSIR	Tanf_10485	247														57.43
AKDEYVVDSADNR	Tanf_10675	248								238.58						62.14
YVMTDSGYISNDSIEYILDKK	Tanf_10675	249	double													80.12
LYETLFFKDEYFNDTVAKR	Tanf_10885	251														72.56
FIAEHPFVDSTK	Tanf_10945	252								604.55	554.09
GVAPLEVDQPLAVDSVDQKGNSFNHER	Tanf_10945	253														54.23
NTVYTDTFR	Tanf_10985	254							109.07	285.99	323.71	277.47	125.05	102.96	20.25	41.75
FPHKPHQGEVDSVK	Tanf_10985	255								248.37
FPHKPHQGEVDSVKLNIR	Tanf_10985	255														74.12
NDTLVRDSVMFQVTK	Tanf_10985	256	single													64.48
IDSIFSNPLYTPDIK	Tanf_11080	257								48.75
IDSIFSNPLYTPDIKK	Tanf_11080	257														50.71
ADSIGQAICDSIGKDNSSLSAR	Tanf_11165	258	double												39.96	87.26
TSSDTIYNYSDDNIRPFIIR	Tanf_11190	260														34.23
LAGDSSLSAFR	Tanf_11225	261								296.23						63.56
NITGDTVVFKPGECEMLIKDDR	Tanf_11230	262														54.36
ASIDTFMHSSR	Tanf_11315	263														61.85
ADEAYDDMTDDTIQVQERR	Tanf_11385	264														26.78
DDTIQVQER	Tanf_11385	264														60.69
TDDTIQVQER	Tanf_11385	264														53.26
YNERADEAYDDMTDDTIQVQER	Tanf_11385	264														75.78
NYVIQIDSLNAENGR	Tanf_11440	265			207.42					74.17	280.86				62.78
VAALVLSDTAK	Tanf_11530	266								329.59	344.96
QAAFDNCIVDGSLHDDTTKLYR	Tanf_11530	267														50.47
LIQDSVSHK	Tanf_11575	268								170.05	117.82					50.49
EGELFSIDTGK	Tanf_11770	269								204.21
TDCDTAFTISIDGGPAQK	Tanf_11855	270			105.3		268.97			376.69	450.57	257.45	336.74
EDTVGATNTVNDIAATK	Tanf_11855	271				170.79	273.35			461.52	338.53
GETLTLREDTVGATNTVNDIAATK	Tanf_11855	271											111.66			93.16
IIRDTVWVLDMK	Tanf_11855	272								121.46	252.3
WSHYPDTGYTTPTATWTSPSIR	Tanf_11855	273								45.21						111.32
IDSVMFEDGHK	Tanf_12175	274								96.58						51.71
IKLEDPFDETVLHGDTVVSGK	Tanf_12175	275														81.96
GADSAVVIAGK	Tanf_12200	276							280.62	444.57	443.3		213.08			67.38
KGADSAVVIAGK	Tanf_12200	276								366.15	321.69
APEEMSGHIAYTVTAPKDTAK	Tanf_12200	277								590.34	199.32					64.42
APEEMSGHIAYTVTAPKDTAKK	Tanf_12200	277														53.9
QLVYLATKDTSKIEQK	Tanf_12200	278									390.6				48.28	64.52
QLVYLATKDTSK	Tanf_12200	278									81.18
DTTIIDFEMAK	Tanf_12200	279								312.44	318.2
EDLPKDSLVIVDNR	Tanf_12200	280								279.77	442.77
KEDLPKDSLVIVDNR	Tanf_12200	280			97.3						517.2
FGNAFAVNTEPDKKDTTR	Tanf_12200	281									80.24					67.56
ILTALIQPQEGDTTLWVK	Tanf_12200	282								111.2	429.73
EKDLLILHNLITQYEDTIR	Tanf_12200	283														52.02
EKDLLILHNLITQYEDTIRNAK	Tanf_12200	283														67.55
DASKLDSALQANQR	Tanf_12785	284								314.82	546.14				63.6
LDSALQANQR	Tanf_12785	284								221.7	88.63					61.85
TGHGDTVLKDVTQLIGK	Tanf_12925	285														62.92
CLNCLNEYATERDTSAIR	Tanf_12970	286														25.48
CLNCLNEYATERDTSAIRK	Tanf_12970	286														40.4
SSPTVRPDSAQAFGK	Tanf_12975	287								190.52	239.57					57.44
FTDTGAPDTAK	Tanf_13015	288	single							332.08	250.57				36.29	48.63
ILGIDTADVTK	Tanf_13085	289								267.41	157.52	66.69	267.84
DSGVDLMNKK	Tanf_13170	290														38.59
DTVSVYR	Tanf_13170	291										108.31
EIPTVTQIFFPLPSQTVSKDTVSVYR	Tanf_13170	291														29.53
VAHILVGPEQQSGEAFDTIVFAQK	Tanf_13170	292														93.37
VIPQGSTPADSLLMAENYIKK	Tanf_13175	293														35.88
MDSLYADIQSHK	Tanf_13180	294								279.25	331.7
TDSVDVSESQVIR	Tanf_13180	295														69
DTTVDYVHVIR	Tanf_13185	296														83.33
SDSVALTLAVKPK	Tanf_13490	297		191.96	410.94			328.79	96.82	54.72	540.45		193.78
VTLEVDSLGQVK	Tanf_13490	298							593.17	694.74	498.07	94.17			71.8	67.47
TGALQDSIVSIYGK	Tanf_13490	299		25.38	578.86			197.21	351.37	408.45	413.13	64.94			88.65	46.06
YLLFPDSTGVIDQR	Tanf_13580	300		200.15	296.11	225.44	282.77	302.41	300.65	409.62	417.93
NDTIEYNADSYK	Tanf_13580	301			184.55				308.65	300.61	469.63					74.91
LDTAYSK	Tanf_13580	302		273.8						164.72	302.83
ELLKDAYVDDGSGNYTKLDTAYSK	Tanf_13580	302														126.32
QNILPGDSSSYDYSQSSAR	Tanf_13580	303		161.71	292.14					257.31
MEWKPDSLTQFIFQPELSYYK	Tanf_13580	304														42.03
MPADTLFDR	Tanf_13670	305								332.58	313.29					47.46
SYKMPADTLFDR	Tanf_13670	305														34.67
GYTNFQDTTFHLDEVSITGAQQK	Tanf_13670	306								338.51						99.21
KGYTNFQDTTFHLDEVSITGAQQK	Tanf_13670	306														60.25
NIQYTLGNKGDIVKGDTLSK	Tanf_13670	307														36.01
ETFRLPADSAEQLPVIDGAYIAR	Tanf_13680	308														30.42
GDSLDVHPK	Tanf_13690	309								252.73	200.7
TALDSLNHLQYYHDTR	Tanf_13690	310														67.09
DATFLEYYGDSLLTASK	Tanf_13705	311		139.28	233.93			403.75	395.99	461.05	226.57					29.69				21.22
EYYGDSLLTASK	Tanf_13705	311														39.17
RDATFLEYYGDSLLTASK	Tanf_13705	311														80.56
KIENDTLNLK	Tanf_13705	312						420.69	392.23	416.14	348.62	261.92			71.7	74.2
IENDTLNLK	Tanf_13705	312						407.38	469.71	412.64	402.16				75.64	53.7
