# Supplementary material for: Characterization of the O-Glycoproteome of Tannerella forsythia
Source: mSphere. 2021 Sep 15;6(5):e00649-21. doi: 10.1128/mSphere.00649-21 (PMC8550257; doi:10.1128/mSphere.00649-21)
Supplement: TABLE S3 [file msphere.00649-21-st003.xlsx]

## Sheet: Table S3
Table S3. Byonic output of intact samples
NOTE:	To enable file to be within size limits, only peptides associated with modifications are shown and these were filtered to have a |Log Prob| > 0.3
Query #:z	Peptide < ProteinMetrics Confidential >	Modification Type(s)	Observed m/z	z	Observed (M+H)	Calc. mass (M+H)	Off-by-x error	Mass error (ppm)	Score	Delta	Delta Mod	|Log Prob|	# of unique peptides	Protein Name	Comment	Scan #	Scan Time
13390:2	K.DLT[+938.312]LPEVR.H	T[+938]	941.424	2	1881.84	1880.84	1	0.1	139.88	55.54	55.54	1.18	1	>Tanf_00020	201130_paulv_pv-1343_7.15806.15806.2	controllerType=0 controllerNumber=1 scan=15806	46.5608
14919:2	K.LQPRM[+15.995]AEKTR.A	M[+16]	623.337	2	1245.67	1245.67	0	-5.2	71	71	71	0.36	6	>Tanf_00040	201130_paulv_pv-1343_7.18348.18348.2	controllerType=0 controllerNumber=1 scan=18348	53.7724
06292:2	K.AQPC[+57.021]FSGALSGIR.K	C[+57]	682.34	2	1363.67	1363.68	0	-4.8	470.39	424.37	424.37	8.38	9	>Tanf_00060	210128_paul_pv-1630_4.8671.8671.2	controllerType=0 controllerNumber=1 scan=8671	33.6648
07729:2	K.AQPC[+57.021]FSGALSGIR.K	C[+57]	682.343	2	1363.68	1363.68	0	0.5	408.39	344.7	344.7	7.41	13	>Tanf_00060	201130_paulv_pv-1343_4.10076.10076.2	controllerType=0 controllerNumber=1 scan=10076	34.8948
07973:2	K.AQPC[+57.021]FSGALSGIR.K	C[+57]	682.851	2	1364.69	1363.68	1	8.6	244.38	240.77	240.77	4.35	13	>Tanf_00060	201130_paulv_pv-1343_4.10333.10333.2	controllerType=0 controllerNumber=1 scan=10333	35.3978
07647:2	K.AQPC[+57.021]FSGALSGIR.K	C[+57]	682.842	2	1364.68	1363.68	1	-4.5	153.39	153.39	153.39	2.67	6	>Tanf_00060	201130_paulv_pv-1343_6.9933.9933.2	controllerType=0 controllerNumber=1 scan=9933	35.1374
06473:2	K.AQPC[+57.021]FSGALSGIR.K	C[+57]	682.341	2	1363.67	1363.68	0	-3.6	69.54	69.54	69.54	2.65	4	>Tanf_00060	210128_paul_pv-1630_9.8891.8891.2	controllerType=0 controllerNumber=1 scan=8891	33.6122
11024:2	K.TLEEYM[+15.995]AFFAEK.Y	M[+16]	747.847	2	1494.69	1494.68	0	2.6	70.88	17.41	17.41	1.68	13	>Tanf_00060	201130_paulv_pv-1343_4.13304.13304.2	controllerType=0 controllerNumber=1 scan=13304	41.1646
11039:3	R.SDT[+1586.540]ANAITNYALGIEK.S	T[+1587]	1089.8	3	3267.38	3267.38	0	-0.2	40.78	40.78	0	3.81	6	>Tanf_00060	201130_paulv_pv-1343_6.14253.14253.3	controllerType=0 controllerNumber=1 scan=14253	45.4049
04772:2	K.AAAFNM[+15.995]GELHKPPYAVSIK.T	M[+16]	1030.54	2	2060.07	2060.06	0	1.3	247.36	247.36	247.36	6.86	24	>Tanf_00065	201130_paulv_pv-1343_3.7500.7500.2	controllerType=0 controllerNumber=1 scan=7500	30.029
03941:3	K.AAAFNM[+15.995]GELHKPPYAVSIK.T	M[+16]	687.356	3	2060.05	2060.06	0	-4.2	178.35	178.35	178.35	4.66	14	>Tanf_00065	210128_paul_pv-1630_3.6497.6497.3	controllerType=0 controllerNumber=1 scan=6497	29.0095
03893:2	K.AAAFNM[+15.995]GELHKPPYAVSIK.T	M[+16]	1030.53	2	2060.05	2060.06	0	-4.7	155.64	155.64	155.64	4.5	14	>Tanf_00065	210128_paul_pv-1630_3.6450.6450.2	controllerType=0 controllerNumber=1 scan=6450	28.9028
05394:3	K.AAAFNM[+15.995]GELHKPPYAVSIK.T	M[+16]	687.36	3	2060.07	2060.06	0	0.9	154.16	154.16	154.16	4.12	27	>Tanf_00065	201130_paulv_pv-1343_4.7705.7705.3	controllerType=0 controllerNumber=1 scan=7705	30.1851
04361:3	K.AAAFNM[+15.995]GELHKPPYAVSIK.T	M[+16]	687.357	3	2060.06	2060.06	0	-3.9	18.08	18.08	18.08	1.9	17	>Tanf_00065	210128_paul_pv-1630_4.6726.6726.3	controllerType=0 controllerNumber=1 scan=6726	29.0386
06370:3	K.AAAFNMGELHKPPYAVSIK.T		682.028	3	2044.07	2044.07	0	0.9	250.87	250.87	250.87	6.58	24	>Tanf_00065	201130_paulv_pv-1343_3.9261.9261.3	controllerType=0 controllerNumber=1 scan=9261	33.5004
07108:3	K.AAAFNMGELHKPPYAVSIK.T		682.029	3	2044.07	2044.07	0	2.1	314.95	314.95	314.95	6.53	27	>Tanf_00065	201130_paulv_pv-1343_4.9428.9428.3	controllerType=0 controllerNumber=1 scan=9428	33.6242
05314:3	K.AAAFNMGELHKPPYAVSIK.T		682.023	3	2044.06	2044.07	0	-6.3	78.89	78.89	78.89	3.25	14	>Tanf_00065	210128_paul_pv-1630_3.7876.7876.3	controllerType=0 controllerNumber=1 scan=7876	32.3156
05691:3	K.AAAFNMGELHKPPYAVSIK.T		682.026	3	2044.06	2044.07	0	-2.2	113.35	113.35	113.35	1.72	17	>Tanf_00065	210128_paul_pv-1630_4.8070.8070.3	controllerType=0 controllerNumber=1 scan=8070	32.3028
10044:2	K.AYS[+1355.450]DSTLGSWGTQYSR.D	S[+1355]	1567.63	2	3134.26	3134.25	0	3.6	121.27	121.27	0.76	5.17	24	>Tanf_00065	201130_paulv_pv-1343_3.12806.12806.2	controllerType=0 controllerNumber=1 scan=12806	40.2477
09587:3	K.AYS[+1586.540]DSTLGSWGTQYSR.D	S[+1587]	1123.11	3	3367.33	3365.34	2	-5.6	256.02	256.02	5.32	8.36	4	>Tanf_00065	210128_paul_pv-1630_2.11726.11726.3	controllerType=0 controllerNumber=1 scan=11726	40.6964
11042:3	K.AYS[+1716.600]DSTLGSWGTQYSR.D	S[+1717]	1166.14	3	3496.4	3495.4	1	-0.8	297.96	265.69	5.32	8.61	24	>Tanf_00065	201130_paulv_pv-1343_3.13782.13782.3	controllerType=0 controllerNumber=1 scan=13782	42.0999
11473:3	K.AYS[+1716.600]DSTLGSWGTQYSR.D	S[+1717]	1165.8	3	3495.4	3495.4	0	-0.6	233.99	233.99	5.32	8.23	27	>Tanf_00065	201130_paulv_pv-1343_4.13739.13739.3	controllerType=0 controllerNumber=1 scan=13739	42.0277
09326:3	K.AYS[+1716.600]DSTLGSWGTQYSR.D	S[+1717]	1165.8	3	3495.38	3495.4	0	-4.7	150.82	150.82	5.32	5.56	10	>Tanf_00065	210128_paul_pv-1630_6.11898.11898.3	controllerType=0 controllerNumber=1 scan=11898	40.5298
11153:3	K.AYS[+1732.600]DSTLGSWGTQYSR.D	S[+1733]	1171.14	3	3511.39	3511.4	0	-1.3	52.64	52.64	5.32	3.8	27	>Tanf_00065	201130_paulv_pv-1343_4.13426.13426.3	controllerType=0 controllerNumber=1 scan=13426	41.4056
09818:3	K.AYS[+792.254]DS[+922.317]TLGSWGTQYSR.D	S[+792][+922]	1166.13	3	3496.36	3493.37	3	-4.9	19.26	19.26	0	2.86	17	>Tanf_00065	210128_paul_pv-1630_4.12078.12078.3	controllerType=0 controllerNumber=1 scan=12078	41.583
10807:3	K.AYS[+792.254]DS[+938.312]TLGSWGTQYSR.D	S[+792][+938]	1170.47	3	3509.39	3509.36	0	6.8	151.59	106.15	0	3.24	24	>Tanf_00065	201130_paulv_pv-1343_3.13558.13558.3	controllerType=0 controllerNumber=1 scan=13558	41.6814
11919:3	K.AYSDST[+1716.600]LGSWGTQYSR.D	T[+1717]	1165.81	3	3495.4	3495.4	0	1	343.6	315.17	0	8.78	11	>Tanf_00065	201130_paulv_pv-1343_5.13900.13900.3	controllerType=0 controllerNumber=1 scan=13900	41.6969
09605:3	K.AYSDST[+1716.600]LGSWGTQYSR.D	T[+1717]	1165.8	3	3495.38	3495.4	0	-5.7	260.79	256.85	0	8.25	17	>Tanf_00065	210128_paul_pv-1630_4.11869.11869.3	controllerType=0 controllerNumber=1 scan=11869	41.0934
09243:2	K.AYSDSTLGS[+792.254]WGTQYSR.D	S[+792]	1286.03	2	2571.06	2571.05	0	1.4	390.86	381.19	4.56	10.19	27	>Tanf_00065	201130_paulv_pv-1343_4.11570.11570.2	controllerType=0 controllerNumber=1 scan=11570	37.8395
07632:2	K.AYSDSTLGS[+792.254]WGTQYSR.D	S[+792]	1286.02	2	2571.04	2571.05	0	-4.3	440.3	386.06	4.56	9.84	17	>Tanf_00065	210128_paul_pv-1630_4.9977.9977.2	controllerType=0 controllerNumber=1 scan=9977	36.739
09307:2	K.AYSDSTLGS[+922.317]WGTQYSR.D	S[+922]	1351.07	2	2701.12	2701.11	0	3.1	479.26	456.24	4.56	9.93	27	>Tanf_00065	201130_paulv_pv-1343_4.11632.11632.2	controllerType=0 controllerNumber=1 scan=11632	37.9564
08733:2	K.AYSDSTLGS[+922.317]WGTQYSR.D	S[+922]	1351.57	2	2702.13	2701.11	1	2.7	173	173	4.56	6.69	24	>Tanf_00065	201130_paulv_pv-1343_3.11587.11587.2	controllerType=0 controllerNumber=1 scan=11587	37.9164
11126:3	K.AYSDSTLGSWGT[+1716.600]QYSR.D	T[+1717]	1165.8	3	3495.4	3495.4	0	-0.2	223.71	223.71	0	8.08	7	>Tanf_00065	201130_paulv_pv-1343_2.13666.13666.3	controllerType=0 controllerNumber=1 scan=13666	41.6986
07050:2	K.FDPDT[+1355.450]IYR.C	T[+1355]	1191.47	2	2381.93	2381.94	0	-5.4	119.7	92.44	92.44	3.13	17	>Tanf_00065	210128_paul_pv-1630_4.9425.9425.2	controllerType=0 controllerNumber=1 scan=9425	35.4498
08463:2	K.FDPDT[+1355.450]IYR.C	T[+1355]	1191.47	2	2381.94	2381.94	0	0.8	41.49	41.49	41.49	2.93	27	>Tanf_00065	201130_paulv_pv-1343_4.10814.10814.2	controllerType=0 controllerNumber=1 scan=10814	36.339
09731:3	K.FDPDT[+1586.540]IYR.C	T[+1587]	871.681	3	2613.03	2613.03	0	-0.1	259.99	164.49	164.49	5.72	27	>Tanf_00065	201130_paulv_pv-1343_4.12049.12049.3	controllerType=0 controllerNumber=1 scan=12049	38.7467
09217:3	K.FDPDT[+1586.540]IYR.C	T[+1587]	871.681	3	2613.03	2613.03	0	-0.5	261.89	171.44	171.44	5.18	24	>Tanf_00065	201130_paulv_pv-1343_3.12035.12035.3	controllerType=0 controllerNumber=1 scan=12035	38.7723
07387:3	K.FDPDT[+1586.540]IYR.C	T[+1587]	871.679	3	2613.02	2613.03	0	-2.5	280.32	188.27	188.27	5.1	14	>Tanf_00065	210128_paul_pv-1630_3.9838.9838.3	controllerType=0 controllerNumber=1 scan=9838	36.8474
10263:3	K.FDPDT[+1586.540]IYR.C	T[+1587]	872.01	3	2614.02	2613.03	1	-6.2	250.63	184.34	184.34	4.83	27	>Tanf_00065	201130_paulv_pv-1343_4.12570.12570.3	controllerType=0 controllerNumber=1 scan=12570	39.7735
10392:3	K.FDPDT[+1586.540]IYR.C	T[+1587]	871.68	3	2613.03	2613.03	0	-0.9	277.28	157.28	157.28	4.5	11	>Tanf_00065	201130_paulv_pv-1343_5.12423.12423.3	controllerType=0 controllerNumber=1 scan=12423	38.9254
08996:3	K.FDPDT[+1586.540]IYR.C	T[+1587]	871.676	3	2613.01	2613.03	0	-6	219.76	191.01	191.01	3.95	9	>Tanf_00065	210128_paul_pv-1630_5.11258.11258.3	controllerType=0 controllerNumber=1 scan=11258	37.8831
07901:3	K.FDPDT[+1586.540]IYR.C	T[+1587]	871.676	3	2613.01	2613.03	0	-5.6	185.31	154.14	154.14	3.85	14	>Tanf_00065	210128_paul_pv-1630_3.10306.10306.3	controllerType=0 controllerNumber=1 scan=10306	37.9285
08157:3	K.FDPDT[+1586.540]IYR.C	T[+1587]	871.676	3	2613.01	2613.03	0	-6.1	133.96	99.92	99.92	3.59	17	>Tanf_00065	210128_paul_pv-1630_4.10482.10482.3	controllerType=0 controllerNumber=1 scan=10482	37.9356
09792:3	K.FDPDT[+1586.540]IYR.C	T[+1587]	872.01	3	2614.02	2613.03	1	-5.9	219.07	141.57	141.57	3.35	24	>Tanf_00065	201130_paulv_pv-1343_3.12569.12569.3	controllerType=0 controllerNumber=1 scan=12569	39.7885
09244:2	K.FDPDT[+1586.540]IYR.C	T[+1587]	1307.02	2	2613.03	2613.03	0	-0.6	131.15	91.92	91.92	3.15	24	>Tanf_00065	201130_paulv_pv-1343_3.12059.12059.2	controllerType=0 controllerNumber=1 scan=12059	38.8161
09249:3	K.FDPDT[+1586.540]IYR.C	T[+1587]	871.681	3	2613.03	2613.03	0	-0.5	93.8	61.69	61.69	2.86	4	>Tanf_00065	201130_paulv_pv-1343_6.11731.11731.3	controllerType=0 controllerNumber=1 scan=11731	38.979
05978:3	K.FDPDT[+1586.540]IYR.C	T[+1587]	871.676	3	2613.01	2613.03	0	-6.1	17.63	17.63	17.63	2.78	7	>Tanf_00065	210128_paul_pv-1630_tfm1.9172.9172.3	controllerType=0 controllerNumber=1 scan=9172	37.8074
07766:3	K.FDPDT[+1586.540]IYR.C	T[+1587]	872.344	3	2615.02	2613.03	2	-7.3	67.39	36.8	36.8	2.07	14	>Tanf_00065	210128_paul_pv-1630_3.10185.10185.3	controllerType=0 controllerNumber=1 scan=10185	37.6415
08769:2	K.FDPDT[+1586.540]IYR.C	T[+1587]	1307.01	2	2613.02	2613.03	0	-4.2	45.85	41.58	41.58	2.02	5	>Tanf_00065	210128_paul_pv-1630_7.11128.11128.2	controllerType=0 controllerNumber=1 scan=11128	37.8425
08364:3	K.FDPDT[+1586.540]IYR.C	T[+1587]	871.675	3	2613.01	2613.03	0	-6.8	88.91	53.22	53.22	1.65	10	>Tanf_00065	210128_paul_pv-1630_6.10767.10767.3	controllerType=0 controllerNumber=1 scan=10767	37.702
10912:3	K.FDPDT[+1586.540]IYR.C	T[+1587]	872.009	3	2614.01	2613.03	1	-7.8	110.48	74.46	74.46	1.18	11	>Tanf_00065	201130_paulv_pv-1343_5.12938.12938.3	controllerType=0 controllerNumber=1 scan=12938	39.8861
07989:2	K.FDPDT[+1586.540]IYR.C	T[+1587]	1307.01	2	2613.02	2613.03	0	-3.9	17	14.88	14.88	1.03	14	>Tanf_00065	210128_paul_pv-1630_3.10379.10379.2	controllerType=0 controllerNumber=1 scan=10379	38.0675
08710:2	K.FDPDT[+1586.540]IYR.C	T[+1587]	1307.01	2	2613.02	2613.03	0	-2.7	54.22	34.97	34.97	0.96	24	>Tanf_00065	201130_paulv_pv-1343_3.11562.11562.2	controllerType=0 controllerNumber=1 scan=11562	37.8693
08627:3	K.FDPDT[+1716.600]IYR.C	T[+1717]	915.034	3	2743.09	2743.09	0	-0.1	238.69	121.97	121.97	4.33	24	>Tanf_00065	201130_paulv_pv-1343_3.11480.11480.3	controllerType=0 controllerNumber=1 scan=11480	37.7183
08681:2	K.FDPDT[+1716.600]IYR.C	T[+1717]	1372.05	2	2743.1	2743.09	0	2.5	152.11	75.39	75.39	3.13	24	>Tanf_00065	201130_paulv_pv-1343_3.11530.11530.2	controllerType=0 controllerNumber=1 scan=11530	37.8115
07390:3	K.FDPDT[+1716.600]IYR.C	T[+1717]	915.031	3	2743.08	2743.09	0	-3.7	102.24	48.27	48.27	3.11	14	>Tanf_00065	210128_paul_pv-1630_3.9841.9841.3	controllerType=0 controllerNumber=1 scan=9841	36.8517
09184:3	K.FDPDT[+1716.600]IYR.C	T[+1717]	915.034	3	2743.09	2743.09	0	-0.8	127.07	61.22	61.22	3.03	27	>Tanf_00065	201130_paulv_pv-1343_4.11506.11506.3	controllerType=0 controllerNumber=1 scan=11506	37.7108
07609:3	K.FDPDT[+1716.600]IYR.C	T[+1717]	915.029	3	2743.07	2743.09	0	-6.6	118.45	49.18	49.18	2.89	17	>Tanf_00065	210128_paul_pv-1630_4.9956.9956.3	controllerType=0 controllerNumber=1 scan=9956	36.7016
07640:2	K.FDPDT[+1716.600]IYR.C	T[+1717]	1372.04	2	2743.07	2743.09	0	-5.8	182.77	71.77	71.77	2.84	17	>Tanf_00065	210128_paul_pv-1630_4.9985.9985.2	controllerType=0 controllerNumber=1 scan=9985	36.7732
08450:3	K.FDPDT[+1716.600]IYR.C	T[+1717]	915.03	3	2743.08	2743.09	0	-4.5	153.13	40.96	40.96	2.39	9	>Tanf_00065	210128_paul_pv-1630_5.10725.10725.3	controllerType=0 controllerNumber=1 scan=10725	36.7672
09838:3	K.FDPDT[+1716.600]IYR.C	T[+1717]	915.035	3	2743.09	2743.09	0	0.3	176.08	52.55	52.55	1.95	11	>Tanf_00065	201130_paulv_pv-1343_5.11883.11883.3	controllerType=0 controllerNumber=1 scan=11883	37.8842
08489:2	K.FDPDT[+1716.600]IYR.C	T[+1717]	1372.04	2	2743.07	2743.09	0	-5.7	138.32	23.24	23.24	1.82	9	>Tanf_00065	210128_paul_pv-1630_5.10764.10764.2	controllerType=0 controllerNumber=1 scan=10764	36.8562
05731:3	K.FDPDT[+1716.600]IYR.C	T[+1717]	915.03	3	2743.08	2743.09	0	-4.8	32.93	25.57	25.57	1.67	7	>Tanf_00065	210128_paul_pv-1630_tfm1.8858.8858.3	controllerType=0 controllerNumber=1 scan=8858	36.8213
09039:3	K.FDPDT[+1716.600]IYR.C	T[+1717]	915.034	3	2743.09	2743.09	0	-0.5	58.22	8.92	8.92	1.19	7	>Tanf_00065	201130_paulv_pv-1343_2.11638.11638.3	controllerType=0 controllerNumber=1 scan=11638	37.9135
09697:2	K.FDPDT[+1716.600]IYR.C	T[+1717]	1372.54	2	2744.08	2743.09	1	-5	0.75	0.75	0.75	1.02	27	>Tanf_00065	201130_paulv_pv-1343_4.12017.12017.2	controllerType=0 controllerNumber=1 scan=12017	38.6857
08496:3	K.FDPDT[+1732.600]IYR.C	T[+1733]	920.367	3	2759.09	2759.09	0	-1.3	123.81	103.71	103.71	3.35	24	>Tanf_00065	201130_paulv_pv-1343_3.11361.11361.3	controllerType=0 controllerNumber=1 scan=11361	37.5044
08354:3	K.FDPDT[+1732.600]IYR.C	T[+1733]	920.362	3	2759.07	2759.09	0	-6	22.01	22.01	22.01	1.79	9	>Tanf_00065	210128_paul_pv-1630_5.10633.10633.3	controllerType=0 controllerNumber=1 scan=10633	36.549
07870:3	K.FDPDT[+1732.600]IYR.C	T[+1733]	920.361	3	2759.07	2759.09	0	-7.2	69.32	41.06	41.06	1.76	14	>Tanf_00065	210128_paul_pv-1630_3.10279.10279.3	controllerType=0 controllerNumber=1 scan=10279	37.8687
08124:3	K.FDPDT[+1732.600]IYR.C	T[+1733]	920.361	3	2759.07	2759.09	0	-7.9	33.91	33.91	33.91	1.29	17	>Tanf_00065	210128_paul_pv-1630_4.10449.10449.3	controllerType=0 controllerNumber=1 scan=10449	37.8662
07541:3	K.FDPDT[+1732.600]IYR.C	T[+1733]	920.36	3	2759.07	2759.09	0	-8.2	17.7	17.7	17.7	0.98	17	>Tanf_00065	210128_paul_pv-1630_4.9887.9887.3	controllerType=0 controllerNumber=1 scan=9887	36.5412
07243:3	K.FDPDT[+1878.650]IYR.C	T[+1879]	969.048	3	2905.13	2905.14	0	-3.8	73.67	73.67	7	3.19	14	>Tanf_00065	210128_paul_pv-1630_3.9701.9701.3	controllerType=0 controllerNumber=1 scan=9701	36.5418
07543:3	K.FDPDT[+1878.650]IYR.C	T[+1879]	969.046	3	2905.12	2905.14	0	-5.2	20.39	4.35	4.35	1.77	17	>Tanf_00065	210128_paul_pv-1630_4.9889.9889.3	controllerType=0 controllerNumber=1 scan=9889	36.5447
07772:2	K.IVS[+1862.650]DK.P	S[+1863]	1212.48	2	2423.96	2423.97	0	-5.7	44	20.91	20.91	0.44	7	>Tanf_00065	210128_paul_pv-1630_tfm1.12456.12456.2	controllerType=0 controllerNumber=1 scan=12456	49.5179
06579:3	K.IVSDKPIAVSSTEEVTNHDM[+15.995]VADQIVPVDK.T	M[+16]	1085.22	3	3253.63	3252.63	1	-0.4	65.06	65.06	65.06	3.33	24	>Tanf_00065	201130_paulv_pv-1343_3.9472.9472.3	controllerType=0 controllerNumber=1 scan=9472	33.8977
06603:3	K.IVSDKPIAVSSTEEVTNHDM[+15.995]VADQIVPVDK.T	M[+16]	1084.88	3	3252.61	3252.63	0	-6.1	48.73	48.73	48.73	1.27	5	>Tanf_00065	210128_paul_pv-1630_7.8977.8977.3	controllerType=0 controllerNumber=1 scan=8977	33.5188
08029:4	K.IVSDKPIAVSSTEEVTNHDMVADQIVPVDK.T		809.915	4	3236.64	3236.64	0	1.1	196.28	196.28	196.28	5.09	24	>Tanf_00065	201130_paulv_pv-1343_3.10910.10910.4	controllerType=0 controllerNumber=1 scan=10910	36.6559
08383:3	K.IVSDKPIAVSSTEEVTNHDMVADQIVPVDK.T		1079.55	3	3236.64	3236.64	0	0.3	140.99	140.99	140.99	3.9	7	>Tanf_00065	201130_paulv_pv-1343_2.10991.10991.3	controllerType=0 controllerNumber=1 scan=10991	36.6958
06666:4	K.IVSDKPIAVSSTEEVTNHDMVADQIVPVDK.T		809.91	4	3236.62	3236.64	0	-5.1	13.43	13.43	13.43	1.69	14	>Tanf_00065	210128_paul_pv-1630_3.9177.9177.4	controllerType=0 controllerNumber=1 scan=9177	35.3508
07713:2	K.LVAYYM[+15.995]FDASATK.D	M[+16]	748.361	2	1495.71	1495.71	0	0.1	389.27	261.42	261.42	6.86	24	>Tanf_00065	201130_paulv_pv-1343_3.10592.10592.2	controllerType=0 controllerNumber=1 scan=10592	36.0486
08401:2	K.LVAYYM[+15.995]FDASATK.D	M[+16]	748.361	2	1495.71	1495.71	0	0.4	356.55	216.21	216.21	6.83	27	>Tanf_00065	201130_paulv_pv-1343_4.10754.10754.2	controllerType=0 controllerNumber=1 scan=10754	36.2229
08989:2	K.LVAYYM[+15.995]FDASATK.D	M[+16]	748.36	2	1495.71	1495.71	0	-0.4	256.51	184.01	184.01	6.46	11	>Tanf_00065	201130_paulv_pv-1343_5.11053.11053.2	controllerType=0 controllerNumber=1 scan=11053	36.312
07288:2	K.M[+15.995]NQSMLNMPTLR.I	M[+16]	726.34	2	1451.67	1451.68	0	-5	334.84	334.84	308.84	7.16	10	>Tanf_00065	210128_paul_pv-1630_6.9658.9658.2	controllerType=0 controllerNumber=1 scan=9658	35.1513
09357:2	K.M[+15.995]NQSMLNMPTLR.I	M[+16]	726.342	2	1451.68	1451.68	0	-1.8	318.01	253.79	56.92	6.88	27	>Tanf_00065	201130_paulv_pv-1343_4.11683.11683.2	controllerType=0 controllerNumber=1 scan=11683	38.061
06571:2	K.MNQSMLNM[+15.995]PTLR.I	M[+16]	726.345	2	1451.68	1451.68	0	2.2	206.88	147.78	95.71	4.33	11	>Tanf_00065	201130_paulv_pv-1343_5.8646.8646.2	controllerType=0 controllerNumber=1 scan=8646	31.7485
09343:2	K.MNQSMLNMPTLR.I		718.347	2	1435.69	1435.69	0	1	505.77	426.03	426.03	8.8	27	>Tanf_00065	201130_paulv_pv-1343_4.11667.11667.2	controllerType=0 controllerNumber=1 scan=11667	38.0293
07899:2	K.MNQSMLNMPTLR.I		718.343	2	1435.68	1435.69	0	-5.2	353.97	323.09	323.09	7.24	10	>Tanf_00065	210128_paul_pv-1630_6.10292.10292.2	controllerType=0 controllerNumber=1 scan=10292	36.5697
07416:2	K.NAIFLAYRDT[+1355.450]C[+57.021]EK.Y	C[+57], T[+1355]	1478.62	2	2956.23	2956.23	0	1.9	66.33	66.33	66.33	2.96	27	>Tanf_00065	201130_paulv_pv-1343_4.9749.9749.2	controllerType=0 controllerNumber=1 scan=9749	34.2612
07205:3	K.NAIFLAYRDT[+1586.540]C[+57.021]EK.Y	C[+57], T[+1587]	1063.1	3	3187.3	3187.32	0	-6.2	535.65	501.75	501.75	9.88	9	>Tanf_00065	210128_paul_pv-1630_5.9514.9514.3	controllerType=0 controllerNumber=1 scan=9514	34.2559
07916:3	K.NAIFLAYRDT[+1586.540]C[+57.021]EK.Y	C[+57], T[+1587]	1063.11	3	3187.32	3187.32	0	-0.1	392.59	392.59	392.59	9.46	27	>Tanf_00065	201130_paulv_pv-1343_4.10278.10278.3	controllerType=0 controllerNumber=1 scan=10278	35.289
06221:3	K.NAIFLAYRDT[+1586.540]C[+57.021]EK.Y	C[+57], T[+1587]	1063.1	3	3187.3	3187.32	0	-6.5	308.52	300.01	300.01	7.95	14	>Tanf_00065	210128_paul_pv-1630_3.8759.8759.3	controllerType=0 controllerNumber=1 scan=8759	34.3315
06887:3	K.NAIFLAYRDT[+1586.540]C[+57.021]EK.Y	C[+57], T[+1587]	1063.1	3	3187.3	3187.32	0	-6	271.93	271.93	271.93	7.68	10	>Tanf_00065	210128_paul_pv-1630_6.9248.9248.3	controllerType=0 controllerNumber=1 scan=9248	34.2513
06615:3	K.NAIFLAYRDT[+1586.540]C[+57.021]EK.Y	C[+57], T[+1587]	1063.44	3	3188.3	3187.32	1	-6.4	243	243	243	6.25	4	>Tanf_00065	210128_paul_pv-1630_2.8929.8929.3	controllerType=0 controllerNumber=1 scan=8929	34.2567
06963:3	K.NAIFLAYRDT[+1586.540]C[+57.021]EK.Y	C[+57], T[+1587]	1063.1	3	3187.3	3187.32	0	-6.3	195.35	195.35	195.35	4.41	5	>Tanf_00065	210128_paul_pv-1630_7.9322.9322.3	controllerType=0 controllerNumber=1 scan=9322	34.2479
08141:3	K.NAIFLAYRDT[+1586.540]C[+57.021]EK.Y	C[+57], T[+1587]	1063.11	3	3187.32	3187.32	0	-0.3	101.55	101.55	101.55	3.74	5	>Tanf_00065	201130_paulv_pv-1343_7.10296.10296.3	controllerType=0 controllerNumber=1 scan=10296	35.568
07228:3	K.NAIFLAYRDT[+1716.600]C[+57.021]EK.Y	C[+57], T[+1717]	1106.47	3	3317.38	3317.38	0	1.2	561.88	538.58	538.58	9.84	24	>Tanf_00065	201130_paulv_pv-1343_3.10136.10136.3	controllerType=0 controllerNumber=1 scan=10136	35.1678
06817:3	K.NAIFLAYRDT[+1716.600]C[+57.021]EK.Y	C[+57], T[+1717]	1106.46	3	3317.36	3317.38	0	-6.6	224.75	224.75	224.75	5.48	10	>Tanf_00065	210128_paul_pv-1630_6.9177.9177.3	controllerType=0 controllerNumber=1 scan=9177	34.1156
08057:3	K.NAIFLAYRDT[+1716.600]C[+57.021]EK.Y	C[+57], T[+1717]	1106.46	3	3317.38	3317.38	0	-0.2	132.65	132.65	132.65	5.15	5	>Tanf_00065	201130_paulv_pv-1343_7.10209.10209.3	controllerType=0 controllerNumber=1 scan=10209	35.4066
05239:3	K.NAIFLAYRDT[+1716.600]C[+57.021]EK.Y	C[+57], T[+1717]	1106.46	3	3317.37	3317.38	0	-2	76.32	76.32	76.32	3.23	4	>Tanf_00065	201130_paulv_pv-1343_1.8684.8684.3	controllerType=0 controllerNumber=1 scan=8684	35.2302
04977:3	K.NAIFLAYRDT[+1716.600]C[+57.021]EK.Y	C[+57], T[+1717]	1106.46	3	3317.35	3317.38	0	-7.7	14.98	14.98	14.98	2.8	7	>Tanf_00065	210128_paul_pv-1630_tfm1.7953.7953.3	controllerType=0 controllerNumber=1 scan=7953	34.2234
06397:3	K.NAIFLAYRDT[+1732.600]C[+57.021]EK.Y	C[+57], T[+1733]	1111.79	3	3333.36	3333.38	0	-5	106.15	106.15	106.15	3.51	17	>Tanf_00065	210128_paul_pv-1630_4.8777.8777.3	controllerType=0 controllerNumber=1 scan=8777	33.9192
07750:3	K.NAIFLAYRDT[+1732.600]C[+57.021]EK.Y	C[+57], T[+1733]	1112.13	3	3334.37	3333.38	1	-2.5	113.06	113.06	113.06	3.24	27	>Tanf_00065	201130_paulv_pv-1343_4.10104.10104.3	controllerType=0 controllerNumber=1 scan=10104	34.9573
05289:2	K.NAIFLAYRDT[+792.254]C[+57.021]EK.Y	C[+57], T[+792]	1197.01	2	2393.02	2393.03	0	-6.3	252.04	157.11	157.11	4.77	17	>Tanf_00065	210128_paul_pv-1630_4.7673.7673.2	controllerType=0 controllerNumber=1 scan=7673	31.3105
05353:2	K.NAIFLAYRDT[+922.317]C[+57.021]EK.Y	C[+57], T[+922]	1262.05	2	2523.09	2523.1	0	-3.4	355.28	340.83	340.83	6.96	17	>Tanf_00065	210128_paul_pv-1630_4.7736.7736.2	controllerType=0 controllerNumber=1 scan=7736	31.4669
06557:2	K.NAIFLAYRDT[+922.317]C[+57.021]EK.Y	C[+57], T[+922]	1262.05	2	2523.1	2523.1	0	1.9	237.45	237.45	237.45	6.49	27	>Tanf_00065	201130_paulv_pv-1343_4.8888.8888.2	controllerType=0 controllerNumber=1 scan=8888	32.5278
05905:2	K.NAIFLAYRDT[+922.317]C[+57.021]EK.Y	C[+57], T[+922]	1262.05	2	2523.08	2523.1	0	-4.7	55.07	55.07	55.07	2.84	9	>Tanf_00065	210128_paul_pv-1630_5.8232.8232.2	controllerType=0 controllerNumber=1 scan=8232	31.49
08445:3	K.RAYC[+57.021]LQTTSQSYHPGGAVLPSIYSVAASK.L	C[+57]	1038.19	3	3112.56	3112.55	0	2.2	34.38	34.38	34.38	0.95	27	>Tanf_00065	201130_paulv_pv-1343_4.10795.10795.3	controllerType=0 controllerNumber=1 scan=10795	36.3044
10257:2	R.AYC[+57.021]LQTTSQSYHPGGAVLPSIYSVAASK.L	C[+57]	1478.73	2	2956.46	2956.45	0	2.4	488.08	488.08	488.08	8.51	27	>Tanf_00065	201130_paulv_pv-1343_4.12563.12563.2	controllerType=0 controllerNumber=1 scan=12563	39.759
09757:2	R.AYC[+57.021]LQTTSQSYHPGGAVLPSIYSVAASK.L	C[+57]	1478.73	2	2956.46	2956.45	0	3.2	316.88	316.88	316.88	8.01	24	>Tanf_00065	201130_paulv_pv-1343_3.12534.12534.2	controllerType=0 controllerNumber=1 scan=12534	39.7201
08366:2	R.AYC[+57.021]LQTTSQSYHPGGAVLPSIYSVAASK.L	C[+57]	1478.72	2	2956.44	2956.45	0	-4.7	340.07	340.07	340.07	7.37	17	>Tanf_00065	210128_paul_pv-1630_4.10684.10684.2	controllerType=0 controllerNumber=1 scan=10684	38.398
10943:2	R.AYC[+57.021]LQTTSQSYHPGGAVLPSIYSVAASK.L	C[+57]	1478.73	2	2956.46	2956.45	0	2.3	230.96	230.96	230.96	7.12	11	>Tanf_00065	201130_paulv_pv-1343_5.12968.12968.2	controllerType=0 controllerNumber=1 scan=12968	39.9405
07030:4	R.DC[+57.021]VKEYNTATGNGTADISAGTYTVTLPHKGDVIK.Y	C[+57]	900.189	4	3597.73	3596.75	1	-6.4	153.16	153.16	153.16	3.14	24	>Tanf_00065	201130_paulv_pv-1343_3.9933.9933.4	controllerType=0 controllerNumber=1 scan=9933	34.7841
12459:2	R.VYIM[+15.995]ATEDDTDVFVNLPDGSQR.Q	M[+16]	1251.08	2	2501.16	2501.15	0	2	468.92	424.11	424.11	10.42	24	>Tanf_00065	201130_paulv_pv-1343_3.15107.15107.2	controllerType=0 controllerNumber=1 scan=15107	44.7177
10657:2	R.VYIM[+15.995]ATEDDTDVFVNLPDGSQR.Q	M[+16]	1251.07	2	2501.14	2501.15	0	-5.1	427.64	427.64	427.64	10.05	14	>Tanf_00065	210128_paul_pv-1630_3.12743.12743.2	controllerType=0 controllerNumber=1 scan=12743	43.2571
13882:2	R.VYIMATEDDTDVFVNLPDGSQR.Q		1243.08	2	2485.16	2485.16	0	1.9	428.6	377.19	377.19	10.45	24	>Tanf_00065	201130_paulv_pv-1343_3.16491.16491.2	controllerType=0 controllerNumber=1 scan=16491	47.3975
11808:2	R.VYIMATEDDTDVFVNLPDGSQR.Q		1243.07	2	2485.14	2485.16	0	-5.2	557.94	445.84	445.84	10.35	14	>Tanf_00065	210128_paul_pv-1630_3.13818.13818.2	controllerType=0 controllerNumber=1 scan=13818	45.9191
03771:2	K.IC[+57.021]QYPLPK.R	C[+57]	509.771	2	1018.53	1018.54	0	-4	371.85	236.63	236.63	5.67	5	>Tanf_00080	210128_paul_pv-1630_7.6127.6127.2	controllerType=0 controllerNumber=1 scan=6127	27.4164
02820:2	K.IC[+57.021]QYPLPK.R	C[+57]	509.771	2	1018.53	1018.54	0	-4.6	57.15	37.68	37.68	0.69	2	>Tanf_00080	210128_paul_pv-1630_8.5432.5432.2	controllerType=0 controllerNumber=1 scan=5432	27.435
03285:2	K.KNYEEMK.N		471.226	2	941.445	941.44	0	5.6	245.8	104.74	104.74	0.2	1	>Tanf_00080	201130_paulv_pv-1343_6.5433.5433.2	controllerType=0 controllerNumber=1 scan=5433	25.743
09346:2	R.DM[+15.995]YNALNEVLK.E	M[+16]	663.326	2	1325.64	1325.64	0	2.7	94.87	94.87	94.87	2.85	2	>Tanf_00080	201130_paulv_pv-1343_9.12044.12044.2	controllerType=0 controllerNumber=1 scan=12044	40.2625
10531:2	R.DM[+15.995]YNALNEVLK.E	M[+16]	663.326	2	1325.64	1325.64	0	3.3	211.09	31.07	31.07	1.13	4	>Tanf_00080	201130_paulv_pv-1343_7.12747.12747.2	controllerType=0 controllerNumber=1 scan=12747	40.3137
13278:2	R.DMYNALNEVLK.E		655.328	2	1309.65	1309.65	0	1.7	125.42	125.42	125.42	3.58	4	>Tanf_00080	201130_paulv_pv-1343_7.15661.15661.2	controllerType=0 controllerNumber=1 scan=15661	46.2333
06631:2	R.GVSVLIPC[+57.021]R.E	C[+57]	500.785	2	1000.56	1000.56	0	2.1	309.05	282.62	282.62	6.55	2	>Tanf_00080	201130_paulv_pv-1343_9.8997.8997.2	controllerType=0 controllerNumber=1 scan=8997	33.5096
07028:2	R.GVSVLIPC[+57.021]R.E	C[+57]	500.785	2	1000.56	1000.56	0	1.1	318.56	208.81	208.81	6.3	4	>Tanf_00080	201130_paulv_pv-1343_7.9191.9191.2	controllerType=0 controllerNumber=1 scan=9191	33.4014
05839:2	R.GVSVLIPC[+57.021]R.E	C[+57]	500.782	2	1000.56	1000.56	0	-4.1	393.2	258.87	258.87	5.83	5	>Tanf_00080	210128_paul_pv-1630_7.8225.8225.2	controllerType=0 controllerNumber=1 scan=8225	31.9593
00544:2	R.SGVT[+792.254]VR.P	T[+792]	705.804	2	1410.6	1410.61	0	-7.4	0.14	0.14	0.14	0.2	3	>Tanf_00080	210128_paul_pv-1630_6.2718.2718.2	controllerType=0 controllerNumber=1 scan=2718	20.3316
01834:2	K.LMNDSDYC[+57.021]R.S	C[+57]	587.234	2	1173.46	1173.47	0	-5.1	297.16	297.16	297.16	5.9	6	>Tanf_00085	210128_paul_pv-1630_9.4125.4125.2	controllerType=0 controllerNumber=1 scan=4125	23.4161
06468:2	R.GMSNYDLLK.N		520.759	2	1040.51	1040.51	0	2.3	237.47	154.61	154.61	5.02	7	>Tanf_00085	201130_paulv_pv-1343_9.8830.8830.2	controllerType=0 controllerNumber=1 scan=8830	33.1458
07201:2	R.SM[+15.995]GFTPPTIK.A	M[+16]	547.781	2	1094.56	1094.56	0	0.4	107.26	96.67	96.67	2.67	7	>Tanf_00085	201130_paulv_pv-1343_9.9577.9577.2	controllerType=0 controllerNumber=1 scan=9577	34.7446
06228:2	R.SMGFTPPTIK.A		539.781	2	1078.56	1078.56	0	-4.3	212.08	181.93	181.93	4.26	6	>Tanf_00085	210128_paul_pv-1630_9.8636.8636.2	controllerType=0 controllerNumber=1 scan=8636	32.9834
07199:4	K.ATGLVFTC[+57.021]EFTHATPADC[+57.021]SAHSYSR.K	C[+57]*2	697.315	4	2786.24	2786.23	0	2.5	546.94	546.94	546.94	10.11	28	>Tanf_00095	201130_paulv_pv-1343_7.9364.9364.4	controllerType=0 controllerNumber=1 scan=9364	33.7491
06043:4	K.ATGLVFTC[+57.021]EFTHATPADC[+57.021]SAHSYSR.K	C[+57]*2	697.31	4	2786.22	2786.23	0	-3.9	380.08	380.08	380.08	9.51	22	>Tanf_00095	210128_paul_pv-1630_7.8420.8420.4	controllerType=0 controllerNumber=1 scan=8420	32.3452
07175:3	K.ATGLVFTC[+57.021]EFTHATPADC[+57.021]SAHSYSR.K	C[+57]*2	929.416	3	2786.23	2786.23	0	1.1	305.54	305.54	305.54	7.23	28	>Tanf_00095	201130_paulv_pv-1343_7.9337.9337.3	controllerType=0 controllerNumber=1 scan=9337	33.6946
06042:2	K.ATGLVFTC[+57.021]EFTHATPADC[+57.021]SAHSYSR.K	C[+57]*2	1393.62	2	2786.22	2786.23	0	-1.7	246.16	246.16	246.16	5.95	22	>Tanf_00095	210128_paul_pv-1630_7.8418.8418.2	controllerType=0 controllerNumber=1 scan=8418	32.34
08574:2	K.LAIDPYIC[+57.021]GTVR.T	C[+57]	689.361	2	1377.71	1377.72	0	-3.9	453.56	335.75	335.75	7.51	22	>Tanf_00095	210128_paul_pv-1630_7.10927.10927.2	controllerType=0 controllerNumber=1 scan=10927	37.4163
09292:2	K.LAIDPYIC[+57.021]GTVR.T	C[+57]	689.364	2	1377.72	1377.72	0	1.3	300.43	256.22	256.22	7.05	6	>Tanf_00095	201130_paulv_pv-1343_6.11774.11774.2	controllerType=0 controllerNumber=1 scan=11774	39.0712
08249:2	K.LAIDPYIC[+57.021]GTVR.T	C[+57]	689.36	2	1377.71	1377.72	0	-5.1	382.78	291.09	291.09	7	4	>Tanf_00095	210128_paul_pv-1630_6.10648.10648.2	controllerType=0 controllerNumber=1 scan=10648	37.4228
03990:2	K.LAIDPYIC[+57.021]GTVR.T	C[+57]	689.364	2	1377.72	1377.72	0	1.5	110	110	110	3.49	2	>Tanf_00095	201130_paulv_pv-1343_12.8638.8638.2	controllerType=0 controllerNumber=1 scan=8638	39.1389
09954:2	K.LAIDPYIC[+57.021]GTVR.T	C[+57]	689.364	2	1377.72	1377.72	0	0.7	1.22	1.22	1.22	2.16	28	>Tanf_00095	201130_paulv_pv-1343_7.12128.12128.2	controllerType=0 controllerNumber=1 scan=12128	39.1033
08995:2	K.LAIDPYIC[+57.021]GTVR.T	C[+57]	689.87	2	1378.73	1377.72	1	7.3	75.54	75.54	75.54	1.25	12	>Tanf_00095	201130_paulv_pv-1343_9.11604.11604.2	controllerType=0 controllerNumber=1 scan=11604	39.2715
08427:2	K.M[+15.995]WALFGDR.D	M[+16]	506.237	2	1011.47	1011.47	0	-5.7	269.46	165.91	165.91	4.6	22	>Tanf_00095	210128_paul_pv-1630_7.10782.10782.2	controllerType=0 controllerNumber=1 scan=10782	37.1288
09614:2	K.M[+15.995]WALFGDR.D	M[+16]	506.24	2	1011.47	1011.47	0	0.7	279.09	170.26	170.26	4.17	28	>Tanf_00095	201130_paulv_pv-1343_7.11778.11778.2	controllerType=0 controllerNumber=1 scan=11778	38.4064
11589:2	K.MWALFGDR.D		498.243	2	995.478	995.477	0	1.4	398.1	181.51	181.51	5.53	28	>Tanf_00095	201130_paulv_pv-1343_7.13838.13838.2	controllerType=0 controllerNumber=1 scan=13838	42.4322
09966:2	K.MWALFGDR.D		498.243	2	995.479	995.477	0	2.6	355.14	198.59	198.59	5.41	12	>Tanf_00095	201130_paulv_pv-1343_9.12901.12901.2	controllerType=0 controllerNumber=1 scan=12901	42.3985
10106:2	K.MWALFGDR.D		498.24	2	995.472	995.477	0	-4.2	372.02	177.21	177.21	5.02	22	>Tanf_00095	210128_paul_pv-1630_7.12486.12486.2	controllerType=0 controllerNumber=1 scan=12486	40.6171
12148:2	K.MWALFGDR.D		498.243	2	995.478	995.477	0	1.2	316.58	135.83	135.83	4.69	28	>Tanf_00095	201130_paulv_pv-1343_7.14421.14421.2	controllerType=0 controllerNumber=1 scan=14421	43.6748
09562:2	K.NENGFFLM[+15.995]VEGSK.V	M[+16]	744.347	2	1487.69	1487.68	0	2.3	375.48	265.42	265.42	7.26	28	>Tanf_00095	201130_paulv_pv-1343_7.11724.11724.2	controllerType=0 controllerNumber=1 scan=11724	38.304
11800:2	K.NENGFFLM[+15.995]VEGSK.V	M[+16]	744.347	2	1487.69	1487.68	0	2.2	237.73	227.02	227.02	6.36	28	>Tanf_00095	201130_paulv_pv-1343_7.14050.14050.2	controllerType=0 controllerNumber=1 scan=14050	42.915
08227:2	K.NENGFFLM[+15.995]VEGSK.V	M[+16]	744.342	2	1487.68	1487.68	0	-5	263.72	257.01	257.01	6.15	22	>Tanf_00095	210128_paul_pv-1630_7.10583.10583.2	controllerType=0 controllerNumber=1 scan=10583	36.7199
12638:2	K.NENGFFLM[+15.995]VEGSK.V	M[+16]	744.84	2	1488.67	1487.68	1	-10.2	100.52	97.1	97.1	1.73	28	>Tanf_00095	201130_paulv_pv-1343_7.14932.14932.2	controllerType=0 controllerNumber=1 scan=14932	44.6693
10302:2	K.NENGFFLMVEGSK.V		736.345	2	1471.68	1471.69	0	-3.6	467.35	361.47	361.47	7.75	22	>Tanf_00095	210128_paul_pv-1630_7.12682.12682.2	controllerType=0 controllerNumber=1 scan=12682	41.0348
11774:2	K.NENGFFLMVEGSK.V		736.35	2	1471.69	1471.69	0	2.1	441.66	355.26	355.26	7.52	28	>Tanf_00095	201130_paulv_pv-1343_7.14026.14026.2	controllerType=0 controllerNumber=1 scan=14026	42.8715
10044:2	K.NENGFFLMVEGSK.V		736.35	2	1471.69	1471.69	0	2.7	184.97	184.97	184.97	5.06	12	>Tanf_00095	201130_paulv_pv-1343_9.13019.13019.2	controllerType=0 controllerNumber=1 scan=13019	42.8054
09406:2	R.AYQPM[+15.995]TTLLEAMK.L	M[+16]	756.877	2	1512.75	1512.74	0	1.6	385.23	342.07	145.58	7.67	28	>Tanf_00095	201130_paulv_pv-1343_7.11572.11572.2	controllerType=0 controllerNumber=1 scan=11572	38.0168
13747:2	R.AYQPMTTLLEAMK.L		749.375	2	1497.74	1496.75	1	-5.6	122.45	122.45	122.45	3.13	28	>Tanf_00095	201130_paulv_pv-1343_7.16255.16255.2	controllerType=0 controllerNumber=1 scan=16255	47.5749
08340:2	R.DM[+15.995]AYDIDRDPAQQPSIEEMTK.K	M[+16]	1235.05	2	2469.1	2469.09	0	2.5	318.26	318.26	318.26	8	28	>Tanf_00095	201130_paulv_pv-1343_7.10492.10492.2	controllerType=0 controllerNumber=1 scan=10492	35.9517
07115:2	R.DM[+15.995]AYDIDRDPAQQPSIEEMTK.K	M[+16]	1235.04	2	2469.08	2469.09	0	-4.3	426.44	359.32	359.32	7.47	22	>Tanf_00095	210128_paul_pv-1630_7.9471.9471.2	controllerType=0 controllerNumber=1 scan=9471	34.5638
07754:2	R.DM[+15.995]AYDIDRDPAQQPSIEEMTK.K	M[+16]	1235.05	2	2469.1	2469.09	0	3.3	8.61	8.61	8.61	0.92	12	>Tanf_00095	201130_paulv_pv-1343_9.10155.10155.2	controllerType=0 controllerNumber=1 scan=10155	36.0045
06304:2	R.DMAYDIDRDPAQQPSIEEM[+15.995]TK.K	M[+16]	1235.04	2	2469.08	2469.09	0	-6.4	372.95	325.46	325.46	6.81	22	>Tanf_00095	210128_paul_pv-1630_7.8675.8675.2	controllerType=0 controllerNumber=1 scan=8675	32.8521
07403:2	R.DMAYDIDRDPAQQPSIEEM[+15.995]TK.K	M[+16]	1235.05	2	2469.1	2469.09	0	2.7	240.04	240.04	240.04	6.46	28	>Tanf_00095	201130_paulv_pv-1343_7.9565.9565.2	controllerType=0 controllerNumber=1 scan=9565	34.135
09575:2	R.DMAYDIDRDPAQQPSIEEM[+15.995]TK.K	M[+16]	1235.05	2	2469.08	2469.09	0	-2.9	105.48	105.48	105.48	2.82	28	>Tanf_00095	201130_paulv_pv-1343_7.11738.11738.2	controllerType=0 controllerNumber=1 scan=11738	38.3327
08242:2	R.DMAYDIDRDPAQQPSIEEMTK.K		1227.05	2	2453.09	2453.1	0	-3.6	602.16	540.03	540.03	10.96	22	>Tanf_00095	210128_paul_pv-1630_7.10598.10598.2	controllerType=0 controllerNumber=1 scan=10598	36.7472
09545:2	R.DMAYDIDRDPAQQPSIEEMTK.K		1227.06	2	2453.1	2453.1	0	2.8	541.65	457.81	457.81	9.41	28	>Tanf_00095	201130_paulv_pv-1343_7.11706.11706.2	controllerType=0 controllerNumber=1 scan=11706	38.273
09549:3	R.DMAYDIDRDPAQQPSIEEMTK.K		818.373	3	2453.1	2453.1	0	3.1	208.32	208.32	208.32	5.27	28	>Tanf_00095	201130_paulv_pv-1343_7.11711.11711.3	controllerType=0 controllerNumber=1 scan=11711	38.2835
02102:2	R.DPAQQPSIEEM[+15.995]TK.K	M[+16]	745.342	2	1489.68	1489.68	0	-4.8	435.16	411.52	411.52	8.22	5	>Tanf_00095	210128_paul_pv-1630_9.4412.4412.2	controllerType=0 controllerNumber=1 scan=4412	24.006
01578:2	R.DPAQQPSIEEM[+15.995]TK.K	M[+16]	745.342	2	1489.68	1489.68	0	-4.3	392.32	357.83	357.83	6.92	3	>Tanf_00095	210128_paul_pv-1630_8.4020.4020.2	controllerType=0 controllerNumber=1 scan=4020	23.9088
05156:2	R.DPAQQPSIEEM[+15.995]TK.K	M[+16]	745.343	2	1489.68	1489.68	0	-3.6	54.27	54.27	54.27	2.93	5	>Tanf_00095	210128_paul_pv-1630_9.7537.7537.2	controllerType=0 controllerNumber=1 scan=7537	30.6157
00831:2	R.DPAQQPSIEEM[+15.995]TK.K	M[+16]	745.343	2	1489.68	1489.68	0	-3.3	207.88	207.88	207.88	2.35	2	>Tanf_00095	210128_paul_pv-1630_11.3604.3604.2	controllerType=0 controllerNumber=1 scan=3604	23.9651
05948:2	R.DPAQQPSIEEMTK.K		737.349	2	1473.69	1473.69	0	1	474.63	430.36	430.36	9.01	12	>Tanf_00095	201130_paulv_pv-1343_9.8289.8289.2	controllerType=0 controllerNumber=1 scan=8289	31.9894
05249:2	R.DPAQQPSIEEMTK.K		737.344	2	1473.68	1473.69	0	-5.7	233.44	233.44	233.44	7.06	4	>Tanf_00095	210128_paul_pv-1630_6.7558.7558.2	controllerType=0 controllerNumber=1 scan=7558	30.5605
03656:2	R.DPAQQPSIEEMTK.K		737.345	2	1473.68	1473.69	0	-4.8	348.57	348.57	348.57	6.64	3	>Tanf_00095	210128_paul_pv-1630_8.6520.6520.2	controllerType=0 controllerNumber=1 scan=6520	30.4426
03470:2	R.DPAQQPSIEEMTK.K		737.345	2	1473.68	1473.69	0	-4.7	289.02	289.02	289.02	6.55	1	>Tanf_00095	210128_paul_pv-1630_10.6471.6471.2	controllerType=0 controllerNumber=1 scan=6471	30.4477
06245:2	R.DPAQQPSIEEMTK.K		737.349	2	1473.69	1473.69	0	1	202.99	202.99	202.99	5.68	6	>Tanf_00095	201130_paulv_pv-1343_6.8434.8434.2	controllerType=0 controllerNumber=1 scan=8434	32.0061
04114:2	R.DPAQQPSIEEMTK.K		737.35	2	1473.69	1473.69	0	2.1	117.64	117.64	117.64	3.54	1	>Tanf_00095	201130_paulv_pv-1343_10.7156.7156.2	controllerType=0 controllerNumber=1 scan=7156	31.9437
11762:2	R.QYAGFELTDEELQSLYHC[+57.021]K.G	C[+57]	1166.04	2	2331.07	2331.06	0	2.3	396.67	396.67	396.67	9.67	28	>Tanf_00095	201130_paulv_pv-1343_7.14014.14014.2	controllerType=0 controllerNumber=1 scan=14014	42.8503
11737:3	R.QYAGFELTDEELQSLYHC[+57.021]K.G	C[+57]	777.694	3	2331.07	2331.06	0	3.9	442.67	366.96	366.96	8.55	28	>Tanf_00095	201130_paulv_pv-1343_7.13991.13991.3	controllerType=0 controllerNumber=1 scan=13991	42.8089
10286:3	R.QYAGFELTDEELQSLYHC[+57.021]K.G	C[+57]	777.689	3	2331.05	2331.06	0	-3.5	115.66	115.66	115.66	3.7	22	>Tanf_00095	210128_paul_pv-1630_7.12669.12669.3	controllerType=0 controllerNumber=1 scan=12669	41.0124
10315:2	R.QYAGFELTDEELQSLYHC[+57.021]K.G	C[+57]	1166.03	2	2331.05	2331.06	0	-5	54.31	54.31	54.31	2.85	22	>Tanf_00095	210128_paul_pv-1630_7.12696.12696.2	controllerType=0 controllerNumber=1 scan=12696	41.0606
02304:2	R.THSSNAPIGDSAPTTSC[+57.021]YM[+15.995]TGHPSR.T	C[+57], M[+16]	1324.58	2	2648.15	2648.15	0	1.7	484.47	419.62	419.62	9.03	28	>Tanf_00095	201130_paulv_pv-1343_7.4390.4390.2	controllerType=0 controllerNumber=1 scan=4390	23.7235
01598:2	R.THSSNAPIGDSAPTTSC[+57.021]YM[+15.995]TGHPSR.T	C[+57], M[+16]	1324.57	2	2648.14	2648.15	0	-3.8	367.99	362.37	362.37	7.86	22	>Tanf_00095	210128_paul_pv-1630_7.3829.3829.2	controllerType=0 controllerNumber=1 scan=3829	22.7056
03361:2	R.THSSNAPIGDSAPTTSC[+57.021]YM[+15.995]TGHPSR.T	C[+57], M[+16]	1324.58	2	2648.15	2648.15	0	2.2	86.33	86.33	86.33	3.29	28	>Tanf_00095	201130_paulv_pv-1343_7.5466.5466.2	controllerType=0 controllerNumber=1 scan=5466	25.8979
01600:3	R.THSSNAPIGDSAPTTSC[+57.021]YM[+15.995]TGHPSR.T	C[+57], M[+16]	883.383	3	2648.14	2648.15	0	-4.3	39.21	39.21	39.21	2.8	22	>Tanf_00095	210128_paul_pv-1630_7.3832.3832.3	controllerType=0 controllerNumber=1 scan=3832	22.7121
02521:2	R.THSSNAPIGDSAPTTSC[+57.021]YMTGHPSR.T	C[+57]	1316.57	2	2632.14	2632.15	0	-4.2	819.02	781.66	781.66	14.88	22	>Tanf_00095	210128_paul_pv-1630_7.4818.4818.2	controllerType=0 controllerNumber=1 scan=4818	24.7146
03335:2	R.THSSNAPIGDSAPTTSC[+57.021]YMTGHPSR.T	C[+57]	1316.58	2	2632.16	2632.15	0	2.3	820.94	763.29	763.29	14.73	28	>Tanf_00095	201130_paulv_pv-1343_7.5445.5445.2	controllerType=0 controllerNumber=1 scan=5445	25.8569
03338:3	R.THSSNAPIGDSAPTTSC[+57.021]YMTGHPSR.T	C[+57]	878.057	3	2632.16	2632.15	0	1.7	391.8	391.8	391.8	9.4	28	>Tanf_00095	201130_paulv_pv-1343_7.5449.5449.3	controllerType=0 controllerNumber=1 scan=5449	25.8661
02505:3	R.THSSNAPIGDSAPTTSC[+57.021]YMTGHPSR.T	C[+57]	878.05	3	2632.14	2632.15	0	-6	413.88	413.88	413.88	9.09	22	>Tanf_00095	210128_paul_pv-1630_7.4801.4801.3	controllerType=0 controllerNumber=1 scan=4801	24.6844
10520:2	-.M[+15.995]TGSTLVDDLLIR.R	M[+16]	725.385	2	1449.76	1449.76	0	1.2	316.49	316.49	316.49	8.18	4	>Tanf_00100	201130_paulv_pv-1343_9.13799.13799.2	controllerType=0 controllerNumber=1 scan=13799	44.9951
07869:2	K.AGLADC[+57.021]FM[+15.995]GIR.Q	C[+57], M[+16]	613.788	2	1226.57	1226.57	0	2.7	233.35	233.35	233.35	5.68	4	>Tanf_00100	201130_paulv_pv-1343_9.10280.10280.2	controllerType=0 controllerNumber=1 scan=10280	36.2683
09571:2	K.AGLADC[+57.021]FMGIR.Q	C[+57]	605.79	2	1210.57	1210.57	0	1.7	278.49	278.49	278.49	6.68	4	>Tanf_00100	201130_paulv_pv-1343_9.12329.12329.2	controllerType=0 controllerNumber=1 scan=12329	40.9467
08434:2	K.AGLADC[+57.021]FMGIR.Q	C[+57]	605.787	2	1210.57	1210.57	0	-3.8	195.98	195.98	195.98	4.41	1	>Tanf_00100	210128_paul_pv-1630_9.11217.11217.2	controllerType=0 controllerNumber=1 scan=11217	39.3122
05489:2	R.HATTYAEIPSC[+57.021]FR.M	C[+57]	776.865	2	1552.72	1552.72	0	0.8	317.89	317.89	317.89	6.63	4	>Tanf_00100	201130_paulv_pv-1343_9.7805.7805.2	controllerType=0 controllerNumber=1 scan=7805	30.959
11727:4	K.LGT[+1716.600]S[+1586.540]GLIVAYR.S	S[+1587], T[+1717]	1114.71	4	4455.82	4452.8	3	0.6	58.85	58.85	0	0.27	2	>Tanf_00110	201130_paulv_pv-1343_3.14413.14413.2	controllerType=0 controllerNumber=1 scan=14413	43.3651
03002:2	K.LGTSGLIVAYR.S		575.836	2	1150.66	1149.66	1	-1.8	47.2	9.42	9.42	0.34	1	>Tanf_00110	210128_paul_pv-1630_10.5807.5807.2	controllerType=0 controllerNumber=1 scan=5807	28.5757
05207:2	K.PILGQINSK.G		485.286	2	969.564	969.573	0	-8.9	90.05	68.15	68.15	0.34	1	>Tanf_00110	201130_paulv_pv-1343_8.9071.9071.2	controllerType=0 controllerNumber=1 scan=9071	38.5281
13582:2	K.GAT[+1876.660]GNNLK.K	T[+1877]	1327.04	2	2653.07	2651.07	2	-3.2	45.9	20.89	20.89	1.29	11	>Tanf_00120	210128_paul_pv-1630_5.15697.15697.2	controllerType=0 controllerNumber=1 scan=15697	47.0686
01813:2	K.GATGNNLK.K		387.712	2	774.416	774.41	0	7.3	17.54	0.37	0.37	0.74	2	>Tanf_00120	201130_paulv_pv-1343_11.4688.4688.2	controllerType=0 controllerNumber=1 scan=4688	26.5303
02596:2	K.DLYRPISC[+57.021]EK.V	C[+57]	640.818	2	1280.63	1280.63	0	-0.7	450.58	371.26	371.26	5.64	3	>Tanf_00125	201130_paulv_pv-1343_10.5175.5175.2	controllerType=0 controllerNumber=1 scan=5175	26.5904
02706:2	K.DLYRPISC[+57.021]EK.V	C[+57]	640.82	2	1280.63	1280.63	0	1.3	71.07	71.07	71.07	0.39	1	>Tanf_00125	201130_paulv_pv-1343_12.6035.6035.2	controllerType=0 controllerNumber=1 scan=6035	30.4772
07771:3	K.QFIEELAMDT[+1586.540]LR.G	T[+1587]	1018.09	3	3052.27	3052.28	0	-3	200.47	118.24	118.24	3.7	1	>Tanf_00130	210128_paul_pv-1630_2.10000.10000.3	controllerType=0 controllerNumber=1 scan=10000	36.7889
09007:3	K.QFIEELAMDT[+1586.540]LR.G	T[+1587]	1018.1	3	3052.28	3052.28	0	2.4	92.69	72.82	72.82	1.72	2	>Tanf_00130	201130_paulv_pv-1343_2.11607.11607.3	controllerType=0 controllerNumber=1 scan=11607	37.8595
05734:3	K.T[+1586.540]AAIEVHADTLVSSESK.T	T[+1587]	1115.48	3	3344.41	3344.43	0	-5.6	367.25	367.25	14.06	9.25	10	>Tanf_00130	210128_paul_pv-1630_7.8124.8124.3	controllerType=0 controllerNumber=1 scan=8124	31.7544
06879:3	K.T[+1586.540]AAIEVHADTLVSSESK.T	T[+1587]	1115.48	3	3344.43	3344.43	0	-0.6	246.52	246.52	14.06	8.22	4	>Tanf_00130	201130_paulv_pv-1343_7.9042.9042.3	controllerType=0 controllerNumber=1 scan=9042	33.1121
06078:3	K.T[+1716.600]AAIEVHADTLVSSESK.T	T[+1717]	1159.16	3	3475.46	3474.49	1	-9.6	204.96	204.96	18.5	5.16	10	>Tanf_00130	210128_paul_pv-1630_7.8457.8457.3	controllerType=0 controllerNumber=1 scan=8457	32.4187
05785:3	K.T[+1716.600]AAIEVHADTLVSSESK.T	T[+1717]	1158.83	3	3474.49	3474.49	0	-0.8	219.29	219.29	18.5	5.01	10	>Tanf_00130	210128_paul_pv-1630_7.8173.8173.3	controllerType=0 controllerNumber=1 scan=8173	31.8549
06074:3	K.T[+792.254]AAIEVHADT[+922.317]LVSSESK.T	T[+792][+922]	1159.16	3	3475.46	3472.46	3	-2.9	5.9	5.9	0	1.84	10	>Tanf_00130	210128_paul_pv-1630_7.8453.8453.3	controllerType=0 controllerNumber=1 scan=8453	32.4042
06930:3	K.TAAIEVHADT[+1716.600]LVSSESK.T	T[+1717]	1158.84	3	3474.5	3474.49	0	1.7	701.26	601.97	0	14.36	4	>Tanf_00130	201130_paulv_pv-1343_7.9092.9092.3	controllerType=0 controllerNumber=1 scan=9092	33.2143
05738:3	K.TAAIEVHADTLVS[+1586.540]SESK.T	S[+1587]	1115.48	3	3344.41	3344.43	0	-5.6	536.98	494.96	0	10.47	10	>Tanf_00130	210128_paul_pv-1630_7.8128.8128.3	controllerType=0 controllerNumber=1 scan=8128	31.7705
05789:3	K.TAAIEVHADTLVSS[+792.254]ES[+922.317]K.T	S[+792][+922]	1158.83	3	3474.49	3472.46	2	5.8	695.81	667.32	0.92	11.18	10	>Tanf_00130	210128_paul_pv-1630_7.8177.8177.3	controllerType=0 controllerNumber=1 scan=8177	31.8709
01988:2	K.VDESSDPC[+57.021]SGLR.L	C[+57]	661.287	2	1321.57	1321.57	0	-1.3	432.7	344.94	344.94	6.63	10	>Tanf_00130	210128_paul_pv-1630_7.4252.4252.2	controllerType=0 controllerNumber=1 scan=4252	23.557
09721:2	R.IPATLIESLPTR.A		655.888	2	1310.77	1310.77	0	1	395.66	303.72	303.72	8.44	5	>Tanf_00135	201130_paulv_pv-1343_6.12280.12280.2	controllerType=0 controllerNumber=1 scan=12280	40.1763
08654:2	R.IPATLIESLPTR.A		655.884	2	1310.76	1310.77	0	-5	509.65	351.24	351.24	8.11	3	>Tanf_00135	210128_paul_pv-1630_6.11079.11079.2	controllerType=0 controllerNumber=1 scan=11079	38.49
03752:2	R.ATDGIILR.W		429.756	2	858.505	858.504	0	0.7	303.72	205.79	205.79	4.62	1	>Tanf_00150	201130_paulv_pv-1343_1.6745.6745.2	controllerType=0 controllerNumber=1 scan=6745	30.4118
12083:2	R.LTLFDPGIPDC[+57.021]R.R	C[+57]	702.353	2	1403.7	1403.7	0	0.5	343.06	104.46	104.46	5.83	5	>Tanf_00150	201130_paulv_pv-1343_7.14349.14349.2	controllerType=0 controllerNumber=1 scan=14349	43.525
10183:2	R.LTLFDPGIPDC[+57.021]R.R	C[+57]	702.355	2	1403.7	1403.7	0	2.3	125.02	125.02	125.02	4.11	6	>Tanf_00150	201130_paulv_pv-1343_9.13227.13227.2	controllerType=0 controllerNumber=1 scan=13227	43.3719
10618:2	R.LTLFDPGIPDC[+57.021]R.R	C[+57]	702.352	2	1403.7	1403.7	0	-1	288.1	159.89	159.89	3.74	6	>Tanf_00150	210128_paul_pv-1630_7.13004.13004.2	controllerType=0 controllerNumber=1 scan=13004	41.7292
04425:4	R.YPALIPPYTHM[+15.995]HAQAPNAVR.N	M[+16]	566.54	4	2263.14	2263.14	0	-2.8	81.13	81.13	81.13	3.48	6	>Tanf_00150	210128_paul_pv-1630_7.6810.6810.4	controllerType=0 controllerNumber=1 scan=6810	28.9086
05546:4	R.YPALIPPYTHMHAQAPNAVR.N		562.541	4	2247.14	2247.15	0	-3.8	203.68	203.68	203.68	5.07	6	>Tanf_00150	210128_paul_pv-1630_7.7936.7936.4	controllerType=0 controllerNumber=1 scan=7936	31.3695
04995:2	R.DT[+922.317]T[+1068.375]AGFK.C	T[+922][+1068]	1366.02	2	2731.03	2730.05	1	-9.5	22.56	18.86	0	0.41	1	>Tanf_00155	210128_paul_pv-1630_10.10324.10324.2	controllerType=0 controllerNumber=1 scan=10324	45.1287
02699:3	K.ENVQPDT[+1716.600]LK.T	T[+1717]	920.712	3	2760.12	2760.14	0	-5.3	47.11	47.11	47.11	2.78	15	>Tanf_00170	210128_paul_pv-1630_5.4999.4999.3	controllerType=0 controllerNumber=1 scan=4999	24.8287
03536:3	K.ENVQPDT[+1716.600]LK.T	T[+1717]	920.716	3	2760.13	2760.14	0	-0.9	70.1	70.1	70.1	1.83	19	>Tanf_00170	201130_paulv_pv-1343_5.5690.5690.3	controllerType=0 controllerNumber=1 scan=5690	25.9722
02698:2	K.ENVQPDT[+1716.600]LK.T	T[+1717]	1380.57	2	2760.13	2760.14	0	-2	55.54	55.54	55.54	1.23	15	>Tanf_00170	210128_paul_pv-1630_5.4997.4997.2	controllerType=0 controllerNumber=1 scan=4997	24.822
04019:2	K.ET[+1716.600]NDLR.T	T[+1717]	1232.49	2	2463.97	2463.96	0	1.9	33.6	33.6	33.6	0.81	4	>Tanf_00170	201130_paulv_pv-1343_1.7091.7091.2	controllerType=0 controllerNumber=1 scan=7091	31.2894
03655:2	K.ET[+1716.600]NDLR.T	T[+1717]	1232.49	2	2463.97	2463.96	0	3.1	6.73	6.73	6.73	0.75	4	>Tanf_00170	201130_paulv_pv-1343_1.6629.6629.2	controllerType=0 controllerNumber=1 scan=6629	30.1494
09000:3	K.SIDM[+15.995]PSTFDMPSYGAALYHQSTYK.N	M[+16]	909.405	3	2726.2	2726.21	0	-4	113.61	102.93	23.95	4.45	15	>Tanf_00170	210128_paul_pv-1630_5.11261.11261.3	controllerType=0 controllerNumber=1 scan=11261	37.8886
06877:2	R.IPYT[+1862.650]PR.H	T[+1863]	1306.04	2	2611.06	2609.07	2	-5.2	16.89	16	16	1.32	15	>Tanf_00170	210128_paul_pv-1630_5.9191.9191.2	controllerType=0 controllerNumber=1 scan=9191	33.5619
02025:2	R.IPYTPR.H		373.712	2	746.416	746.42	0	-4.9	287.88	94.63	94.63	2.99	15	>Tanf_00170	210128_paul_pv-1630_5.4282.4282.2	controllerType=0 controllerNumber=1 scan=4282	23.3861
02735:2	R.IPYTPR.H		373.714	2	746.42	746.42	0	0.8	320.16	89.6	89.6	2.97	19	>Tanf_00170	201130_paulv_pv-1343_5.4856.4856.2	controllerType=0 controllerNumber=1 scan=4856	24.3066
01896:2	R.IPYTPR.H		373.712	2	746.416	746.42	0	-4.9	290.29	87.82	87.82	2.76	9	>Tanf_00170	210128_paul_pv-1630_6.4126.4126.2	controllerType=0 controllerNumber=1 scan=4126	23.3616
00691:2	R.IPYTPR.H		373.712	2	746.417	746.42	0	-4.1	112.72	17.17	17.17	0.93	2	>Tanf_00170	210128_paul_pv-1630_12.3387.3387.2	controllerType=0 controllerNumber=1 scan=3387	23.3595
01304:2	R.IPYTPR.H		373.712	2	746.416	746.42	0	-4.3	185.73	71.99	71.99	0.91	2	>Tanf_00170	210128_paul_pv-1630_10.3751.3751.2	controllerType=0 controllerNumber=1 scan=3751	23.2605
02591:2	R.IPYTPR.H		373.714	2	746.42	746.42	0	1	191.92	44.21	44.21	0.85	11	>Tanf_00170	201130_paulv_pv-1343_6.4733.4733.2	controllerType=0 controllerNumber=1 scan=4733	24.3369
10940:2	R.MQYDM[+15.995]MNVFR.N	M[+16]	675.788	2	1350.57	1350.56	0	4.3	127.14	127.14	0	0.52	15	>Tanf_00170	210128_paul_pv-1630_5.13139.13139.2	controllerType=0 controllerNumber=1 scan=13139	41.5026
12284:2	R.MQYDMMNVFR.N		667.789	2	1334.57	1334.57	0	1.1	258.64	258.64	258.64	5.75	19	>Tanf_00170	201130_paulv_pv-1343_5.14256.14256.2	controllerType=0 controllerNumber=1 scan=14256	42.3512
10590:2	R.MQYDMMNVFR.N		667.785	2	1334.56	1334.57	0	-4.4	212.42	212.42	212.42	4.22	15	>Tanf_00170	210128_paul_pv-1630_5.12780.12780.2	controllerType=0 controllerNumber=1 scan=12780	40.8349
07752:2	R.NLQS[+1862.650]VFDR.L	S[+1863]	1422.08	2	2843.16	2841.15	2	1.2	44.71	3.55	3.55	0.5	9	>Tanf_00170	210128_paul_pv-1630_6.10143.10143.2	controllerType=0 controllerNumber=1 scan=10143	36.2239
03421:3	R.TM[+15.995]LNQSLSLTHETEK.I	M[+16]	583.287	3	1747.85	1747.85	0	-4.1	688.25	688.25	688.25	13.52	15	>Tanf_00170	210128_paul_pv-1630_5.5750.5750.3	controllerType=0 controllerNumber=1 scan=5750	26.335
04335:3	R.TM[+15.995]LNQSLSLTHETEK.I	M[+16]	583.29	3	1747.86	1747.85	0	1.5	537.21	537.21	537.21	9.42	19	>Tanf_00170	201130_paulv_pv-1343_5.6470.6470.3	controllerType=0 controllerNumber=1 scan=6470	27.5038
04568:2	R.TMLNQSLSLTHETEK.I		866.429	2	1731.85	1731.86	0	-4.8	411.85	411.85	411.85	9.12	9	>Tanf_00170	210128_paul_pv-1630_6.6875.6875.2	controllerType=0 controllerNumber=1 scan=6875	29.1156
05524:2	R.TMLNQSLSLTHETEK.I		866.434	2	1731.86	1731.86	0	1.6	335.69	335.69	335.69	7.88	11	>Tanf_00170	201130_paulv_pv-1343_6.7675.7675.2	controllerType=0 controllerNumber=1 scan=7675	30.4354
05538:2	R.TMLNQSLSLTHETEK.I		866.433	2	1731.86	1731.86	0	0.2	254.69	254.69	254.69	7.23	3	>Tanf_00170	201130_paulv_pv-1343_7.7689.7689.2	controllerType=0 controllerNumber=1 scan=7689	30.4661
00365:3	K.DRVPLGHGM[+15.995]PR.W	M[+16]	417.55	3	1250.64	1250.64	0	-4.7	370.44	369.75	369.75	6.31	26	>Tanf_00180	210128_paul_pv-1630_5.2494.2494.3	controllerType=0 controllerNumber=1 scan=2494	19.7267
00349:2	K.DRVPLGHGM[+15.995]PR.W	M[+16]	625.822	2	1250.64	1250.64	0	-4.3	299.07	235.93	235.93	4.5	26	>Tanf_00180	210128_paul_pv-1630_5.2473.2473.2	controllerType=0 controllerNumber=1 scan=2473	19.6668
12497:2	K.GGSAPLVVVDGM[+15.995]PGADLR.Q	M[+16]	863.945	2	1726.88	1726.88	0	2.1	50.89	50.89	50.89	3.44	35	>Tanf_00180	201130_paulv_pv-1343_5.14480.14480.2	controllerType=0 controllerNumber=1 scan=14480	42.8558
12710:2	K.ILNLYQM[+15.995]YYGLTAQPK.V	M[+16]	966.503	2	1932	1931.99	0	2.7	231.19	231.19	231.19	7.49	35	>Tanf_00180	201130_paulv_pv-1343_5.14671.14671.2	controllerType=0 controllerNumber=1 scan=14671	43.2131
11028:2	K.ILNLYQM[+15.995]YYGLTAQPK.V	M[+16]	966.495	2	1931.98	1931.99	0	-5.9	140.78	140.78	140.78	4.79	26	>Tanf_00180	210128_paul_pv-1630_5.13223.13223.2	controllerType=0 controllerNumber=1 scan=13223	41.6506
13868:2	K.ILNLYQMYYGLTAQPK.V		958.5	2	1915.99	1916	0	-3.6	83.67	83.67	83.67	4.03	26	>Tanf_00180	210128_paul_pv-1630_5.15990.15990.2	controllerType=0 controllerNumber=1 scan=15990	47.7601
04851:2	K.LHVSYVGM[+15.995]QSETIPVNNR.T	M[+16]	1030.51	2	2060.02	2060.02	0	-3.8	450.06	438.6	438.6	10.1	26	>Tanf_00180	210128_paul_pv-1630_5.7203.7203.2	controllerType=0 controllerNumber=1 scan=7203	29.2853
04886:2	K.LHVSYVGM[+15.995]QSETIPVNNR.T	M[+16]	1031.01	2	2061.02	2060.02	1	-4.8	339.52	339.52	339.52	8.71	26	>Tanf_00180	210128_paul_pv-1630_5.7238.7238.2	controllerType=0 controllerNumber=1 scan=7238	29.3719
05914:2	K.LHVSYVGM[+15.995]QSETIPVNNR.T	M[+16]	1030.52	2	2060.03	2060.02	0	2.4	333.24	333.24	333.24	8.38	35	>Tanf_00180	201130_paulv_pv-1343_5.7988.7988.2	controllerType=0 controllerNumber=1 scan=7988	30.4805
07427:2	K.LHVSYVGMQSETIPVNNR.T		1022.52	2	2044.03	2044.03	0	1.5	436.1	436.1	436.1	9.6	35	>Tanf_00180	201130_paulv_pv-1343_5.9503.9503.2	controllerType=0 controllerNumber=1 scan=9503	33.3858
05112:2	K.LNPTIPVM[+15.995]DPK.D	M[+16]	620.831	2	1240.65	1240.66	0	-4.7	327.51	228.4	228.4	6	26	>Tanf_00180	210128_paul_pv-1630_5.7466.7466.2	controllerType=0 controllerNumber=1 scan=7466	29.8287
06269:2	K.LNPTIPVM[+15.995]DPK.D	M[+16]	621.335	2	1241.66	1240.66	1	-0.6	275.52	174.61	174.61	4.5	35	>Tanf_00180	201130_paulv_pv-1343_5.8328.8328.2	controllerType=0 controllerNumber=1 scan=8328	31.1115
04048:3	K.LNPTIPVM[+15.995]DPKDPGK.Y	M[+16]	546.622	3	1637.85	1637.86	0	-3.6	54.7	54.7	54.7	2.78	26	>Tanf_00180	210128_paul_pv-1630_5.6386.6386.3	controllerType=0 controllerNumber=1 scan=6386	27.7068
06982:2	K.LNPTIPVMDPK.D		612.834	2	1224.66	1224.67	0	-4.4	333.71	251.7	251.7	6.67	8	>Tanf_00180	210128_paul_pv-1630_6.9342.9342.2	controllerType=0 controllerNumber=1 scan=9342	34.4767
07362:2	K.LNPTIPVMDPK.D		612.834	2	1224.66	1224.67	0	-4.5	352.51	286	286	6.48	26	>Tanf_00180	210128_paul_pv-1630_5.9668.9668.2	controllerType=0 controllerNumber=1 scan=9668	34.5706
08032:2	K.LNPTIPVMDPK.D		612.838	2	1224.67	1224.67	0	2.7	273.93	273.93	273.93	6.46	6	>Tanf_00180	201130_paulv_pv-1343_6.10367.10367.2	controllerType=0 controllerNumber=1 scan=10367	36.0594
08776:2	K.LNPTIPVMDPK.D		612.838	2	1224.67	1224.67	0	1.8	336.47	249.75	249.75	6.37	35	>Tanf_00180	201130_paulv_pv-1343_5.10847.10847.2	controllerType=0 controllerNumber=1 scan=10847	35.9352
06835:2	K.LNPTIPVMDPK.D		612.834	2	1224.66	1224.67	0	-4.5	249.22	249.22	249.22	5.76	4	>Tanf_00180	210128_paul_pv-1630_9.9255.9255.2	controllerType=0 controllerNumber=1 scan=9255	34.4516
05091:2	K.LNPTIPVMDPK.D		612.833	2	1224.66	1224.67	0	-4.9	210.22	210.22	210.22	3.72	1	>Tanf_00180	210128_paul_pv-1630_tfm1.8084.8084.2	controllerType=0 controllerNumber=1 scan=8084	34.5737
04910:2	K.LNPTIPVMDPK.D		612.837	2	1224.67	1224.67	0	1.3	120.66	120.66	120.66	3.46	4	>Tanf_00180	201130_paulv_pv-1343_8.8393.8393.2	controllerType=0 controllerNumber=1 scan=8393	36.0715
06683:2	K.LNPTIPVMDPK.D		612.834	2	1224.66	1224.67	0	-4	130.98	83.11	83.11	2.83	8	>Tanf_00180	210128_paul_pv-1630_4.9062.9062.2	controllerType=0 controllerNumber=1 scan=9062	34.5808
07805:2	K.LNPTIPVMDPK.D		612.837	2	1224.67	1224.67	0	1.3	37.04	37.04	37.04	2.83	8	>Tanf_00180	201130_paulv_pv-1343_9.10208.10208.2	controllerType=0 controllerNumber=1 scan=10208	36.1144
05383:2	K.LNPTIPVMDPK.D		612.836	2	1224.67	1224.67	0	-0.3	77.08	77.08	77.08	1.57	2	>Tanf_00180	201130_paulv_pv-1343_1.8904.8904.2	controllerType=0 controllerNumber=1 scan=8904	35.8325
07111:2	K.LNPTIPVMDPK.D		612.833	2	1224.66	1224.67	0	-5.8	179.71	80.88	80.88	1.15	9	>Tanf_00180	210128_paul_pv-1630_7.9466.9466.2	controllerType=0 controllerNumber=1 scan=9466	34.5544
03191:2	K.M[+15.995]YTNVISTSTR.G	M[+16]	644.812	2	1288.62	1288.62	0	-3.3	367.28	222.55	222.55	6.72	8	>Tanf_00180	210128_paul_pv-1630_6.5479.5479.2	controllerType=0 controllerNumber=1 scan=5479	26.1575
02706:2	K.M[+15.995]YTNVISTSTR.G	M[+16]	644.814	2	1288.62	1288.62	0	1	217.08	217.08	217.08	4.85	4	>Tanf_00180	201130_paulv_pv-1343_8.5387.5387.2	controllerType=0 controllerNumber=1 scan=5387	27.384
03217:2	K.M[+15.995]YTNVISTSTR.G	M[+16]	644.811	2	1288.62	1288.62	0	-3.9	155.13	155.13	155.13	2.4	9	>Tanf_00180	210128_paul_pv-1630_7.5545.5545.2	controllerType=0 controllerNumber=1 scan=5545	26.1399
05384:2	K.MYTNVISTSTR.G		636.818	2	1272.63	1272.63	0	2.1	492.75	429.21	429.21	8.37	35	>Tanf_00180	201130_paulv_pv-1343_5.7491.7491.2	controllerType=0 controllerNumber=1 scan=7491	29.5544
04367:2	K.MYTNVISTSTR.G		636.813	2	1272.62	1272.63	0	-4.4	473.96	473.96	473.96	8.06	26	>Tanf_00180	210128_paul_pv-1630_5.6722.6722.2	controllerType=0 controllerNumber=1 scan=6722	28.378
04610:2	K.MYTNVISTSTR.G		636.821	2	1272.63	1272.63	0	7.4	164.23	101.08	101.08	0.24	26	>Tanf_00180	210128_paul_pv-1630_5.6958.6958.2	controllerType=0 controllerNumber=1 scan=6958	28.8323
07601:2	K.YGAENM[+15.995]DFPSDALK.Y	M[+16]	787.346	2	1573.69	1573.68	0	1.2	331.45	216.89	216.89	7.07	35	>Tanf_00180	201130_paulv_pv-1343_5.9670.9670.2	controllerType=0 controllerNumber=1 scan=9670	33.6816
09433:2	K.YGAENMDFPSDALK.Y		779.349	2	1557.69	1557.69	0	1.5	323.93	187.48	187.48	6.97	10	>Tanf_00180	201130_paulv_pv-1343_7.11597.11597.2	controllerType=0 controllerNumber=1 scan=11597	38.0625
08886:2	R.AQILGEGM[+15.995]EIGTFR.G	M[+16]	769.389	2	1537.77	1537.77	0	2	122.69	122.69	122.69	4.15	10	>Tanf_00180	201130_paulv_pv-1343_7.11051.11051.2	controllerType=0 controllerNumber=1 scan=11051	36.9964
07399:2	R.AQILGEGM[+15.995]EIGTFR.G	M[+16]	769.384	2	1537.76	1537.77	0	-4.4	97.78	97.78	97.78	3.62	8	>Tanf_00180	210128_paul_pv-1630_6.9776.9776.2	controllerType=0 controllerNumber=1 scan=9776	35.4135
07537:2	R.AQILGEGM[+15.995]EIGTFR.G	M[+16]	769.385	2	1537.76	1537.77	0	-3.9	82.32	82.32	82.32	3.2	9	>Tanf_00180	210128_paul_pv-1630_7.9901.9901.2	controllerType=0 controllerNumber=1 scan=9901	35.3962
12039:2	R.AQILGEGMEIGTFR.G		761.392	2	1521.78	1521.77	0	2.1	259.61	259.61	259.61	7.25	35	>Tanf_00180	201130_paulv_pv-1343_5.14012.14012.2	controllerType=0 controllerNumber=1 scan=14012	41.9119
10242:2	R.AQILGEGMEIGTFR.G		761.391	2	1521.78	1521.77	0	1.4	208.89	208.89	208.89	5.96	6	>Tanf_00180	201130_paulv_pv-1343_6.12981.12981.2	controllerType=0 controllerNumber=1 scan=12981	41.8704
09842:2	R.AQILGEGMEIGTFR.G		761.391	2	1521.78	1521.77	0	1.8	97.55	97.55	97.55	4.37	8	>Tanf_00180	201130_paulv_pv-1343_9.12709.12709.2	controllerType=0 controllerNumber=1 scan=12709	41.8867
09213:2	R.AQILGEGMEIGTFR.G		761.386	2	1521.76	1521.77	0	-5.6	41.5	41.5	41.5	3.05	8	>Tanf_00180	210128_paul_pv-1630_6.11752.11752.2	controllerType=0 controllerNumber=1 scan=11752	40.1299
09921:2	R.AQILGEGMEIGTFR.G		761.387	2	1521.77	1521.77	0	-4.6	14.71	14.71	14.71	1.91	9	>Tanf_00180	210128_paul_pv-1630_7.12297.12297.2	controllerType=0 controllerNumber=1 scan=12297	40.2222
08622:2	R.GVELM[+15.995]LNYNAIQTK.T	M[+16]	805.413	2	1609.82	1609.83	0	-3.9	358.66	358.66	358.66	7.78	26	>Tanf_00180	210128_paul_pv-1630_5.10900.10900.2	controllerType=0 controllerNumber=1 scan=10900	37.1499
10192:2	R.GVELM[+15.995]LNYNAIQTK.T	M[+16]	805.417	2	1609.83	1609.83	0	1.2	325.64	325.64	325.64	7.57	35	>Tanf_00180	201130_paulv_pv-1343_5.12229.12229.2	controllerType=0 controllerNumber=1 scan=12229	38.5462
02873:2	R.LGM[+15.995]WSEK.E	M[+16]	433.708	2	866.408	866.408	0	0.8	271.37	178.48	178.48	3.57	35	>Tanf_00180	201130_paulv_pv-1343_5.4986.4986.2	controllerType=0 controllerNumber=1 scan=4986	24.5513
02147:2	R.LGM[+15.995]WSEK.E	M[+16]	433.706	2	866.404	866.408	0	-3.9	254.65	188.4	188.4	3.31	26	>Tanf_00180	210128_paul_pv-1630_5.4413.4413.2	controllerType=0 controllerNumber=1 scan=4413	23.6324
13430:2	R.NVFT[+1878.650]LTK.Y	T[+1879]	1352.06	2	2703.11	2701.12	2	-6.9	9.96	0	0	0.46	8	>Tanf_00180	210128_paul_pv-1630_4.16187.16187.2	controllerType=0 controllerNumber=1 scan=16187	53.9756
13491:2	R.NVFT[+1878.650]LTK.Y	T[+1879]	1351.56	2	2702.11	2701.12	1	-6.7	4.2	4.2	4.2	0.21	8	>Tanf_00180	210128_paul_pv-1630_4.16351.16351.2	controllerType=0 controllerNumber=1 scan=16351	54.637
00528:2	R.VPLGHGM[+15.995]PR.W	M[+16]	490.261	2	979.515	979.514	0	0.7	220.95	220.95	220.95	4.44	35	>Tanf_00180	201130_paulv_pv-1343_5.2554.2554.2	controllerType=0 controllerNumber=1 scan=2554	19.7336
00523:3	R.VPLGHGM[+15.995]PR.W	M[+16]	327.176	3	979.515	979.514	0	0.8	142.71	142.71	142.71	3.1	35	>Tanf_00180	201130_paulv_pv-1343_5.2549.2549.3	controllerType=0 controllerNumber=1 scan=2549	19.7237
00194:3	R.VPLGHGM[+15.995]PR.W	M[+16]	327.175	3	979.51	979.514	0	-4.4	37.93	37.93	37.93	0.61	26	>Tanf_00180	210128_paul_pv-1630_5.2282.2282.3	controllerType=0 controllerNumber=1 scan=2282	19.1984
02097:2	R.VPLGHGMPR.W		482.264	2	963.52	963.519	0	0.5	380.16	376.6	376.6	6.73	6	>Tanf_00180	201130_paulv_pv-1343_6.4234.4234.2	controllerType=0 controllerNumber=1 scan=4234	23.3353
01540:2	R.VPLGHGMPR.W		482.261	2	963.515	963.519	0	-4.3	562.25	372.83	372.83	6.49	26	>Tanf_00180	210128_paul_pv-1630_5.3770.3770.2	controllerType=0 controllerNumber=1 scan=3770	22.4064
02163:2	R.VPLGHGMPR.W		482.264	2	963.52	963.519	0	0.5	490.42	363.04	363.04	6.18	35	>Tanf_00180	201130_paulv_pv-1343_5.4271.4271.2	controllerType=0 controllerNumber=1 scan=4271	23.1763
01432:2	R.VPLGHGMPR.W		482.261	2	963.515	963.519	0	-4.1	377.73	276.2	276.2	5.41	9	>Tanf_00180	210128_paul_pv-1630_7.3653.3653.2	controllerType=0 controllerNumber=1 scan=3653	22.3569
08111:2	R.VPLGHGMPR.W		482.26	2	963.513	963.519	0	-6.2	233.8	147.98	147.98	1.75	35	>Tanf_00180	201130_paulv_pv-1343_5.10182.10182.2	controllerType=0 controllerNumber=1 scan=10182	34.6917
00411:2	K.GSHVNM[+15.995]GEENSGVR.L	M[+16]	744.825	2	1488.64	1488.65	0	-5.1	537.21	465.92	465.92	9.47	25	>Tanf_00185	210128_paul_pv-1630_7.2581.2581.2	controllerType=0 controllerNumber=1 scan=2581	20.0926
00031:2	K.GSHVNM[+15.995]GEENSGVR.L	M[+16]	744.824	2	1488.64	1488.65	0	-5.3	172.76	172.76	172.76	4.23	25	>Tanf_00185	210128_paul_pv-1630_7.1713.1713.2	controllerType=0 controllerNumber=1 scan=1713	16.889
00069:2	K.GSHVNM[+15.995]GEENSGVR.L	M[+16]	744.829	2	1488.65	1488.65	0	0.4	145.9	145.9	145.9	3.83	23	>Tanf_00185	201130_paulv_pv-1343_7.1897.1897.2	controllerType=0 controllerNumber=1 scan=1897	17.9383
00050:2	K.GSHVNM[+15.995]GEENSGVR.L	M[+16]	744.829	2	1488.65	1488.65	0	0.6	41.19	41.19	41.19	2.77	7	>Tanf_00185	201130_paulv_pv-1343_8.1919.1919.2	controllerType=0 controllerNumber=1 scan=1919	18.0596
00035:2	K.GSHVNM[+15.995]GEENSGVR.L	M[+16]	744.829	2	1488.65	1488.65	0	1.3	11.31	11.31	11.31	2.68	3	>Tanf_00185	201130_paulv_pv-1343_10.1876.1876.2	controllerType=0 controllerNumber=1 scan=1876	17.9371
01190:2	K.GSHVNM[+15.995]GEENSGVR.L	M[+16]	745.323	2	1489.64	1488.65	1	-9.7	88.51	88.51	88.51	0.82	23	>Tanf_00185	201130_paulv_pv-1343_7.3258.3258.2	controllerType=0 controllerNumber=1 scan=3258	21.4167
00952:2	K.GSHVNMGEENSGVR.L		736.832	2	1472.66	1472.65	0	1.7	702.26	674.96	674.96	13.32	23	>Tanf_00185	201130_paulv_pv-1343_7.3011.3011.2	controllerType=0 controllerNumber=1 scan=3011	20.9088
01173:2	K.GSHVNMGEENSGVR.L		737.327	2	1473.65	1472.65	1	-7.8	490.23	463.12	463.12	7.16	23	>Tanf_00185	201130_paulv_pv-1343_7.3242.3242.2	controllerType=0 controllerNumber=1 scan=3242	21.3835
00229:2	K.GSHVNMGEENSGVR.L		736.828	2	1472.65	1472.65	0	-4.6	301.57	301.57	301.57	6.45	1	>Tanf_00185	210128_paul_pv-1630_10.2456.2456.2	controllerType=0 controllerNumber=1 scan=2456	19.9944
00226:2	K.GSHVNMGEENSGVR.L		736.828	2	1472.65	1472.65	0	-4.6	335.64	335.64	335.64	6.22	2	>Tanf_00185	210128_paul_pv-1630_8.2458.2458.2	controllerType=0 controllerNumber=1 scan=2458	20.0247
00338:2	K.GSHVNMGEENSGVR.L		736.832	2	1472.66	1472.65	0	2.1	284.42	284.42	284.42	5.68	3	>Tanf_00185	201130_paulv_pv-1343_12.2675.2675.2	controllerType=0 controllerNumber=1 scan=2675	20.949
00571:2	K.GSHVNMGEENSGVR.L		736.832	2	1472.66	1472.65	0	1.1	226.67	226.67	226.67	5.39	7	>Tanf_00185	201130_paulv_pv-1343_8.2816.2816.2	controllerType=0 controllerNumber=1 scan=2816	20.9061
00434:2	K.GSHVNMGEENSGVR.L		736.827	2	1472.65	1472.65	0	-5.5	212.43	212.43	212.43	5.16	2	>Tanf_00185	210128_paul_pv-1630_4.2643.2643.2	controllerType=0 controllerNumber=1 scan=2643	20.1862
00054:2	K.GSHVNMGEENSGVR.L		736.828	2	1472.65	1472.65	0	-4.3	306.92	306.92	306.92	4.66	1	>Tanf_00185	210128_paul_pv-1630_12.2351.2351.2	controllerType=0 controllerNumber=1 scan=2351	20.092
00346:2	K.GSHVNMGEENSGVR.L		736.828	2	1472.65	1472.65	0	-4.6	67.88	67.88	67.88	3.29	6	>Tanf_00185	210128_paul_pv-1630_9.2556.2556.2	controllerType=0 controllerNumber=1 scan=2556	20.1058
00337:2	K.GSHVNMGEENSGVR.L		736.828	2	1472.65	1472.65	0	-3.9	40.67	40.67	40.67	2.77	25	>Tanf_00185	210128_paul_pv-1630_7.2503.2503.2	controllerType=0 controllerNumber=1 scan=2503	19.9117
00772:2	K.M[+15.995]LDAVR.K	M[+16]	360.688	2	720.368	720.371	0	-3.8	104	96.02	96.02	1.01	25	>Tanf_00185	210128_paul_pv-1630_7.2962.2962.2	controllerType=0 controllerNumber=1 scan=2962	20.9231
01382:2	K.M[+15.995]LDAVR.K	M[+16]	360.69	2	720.372	720.371	0	1.2	127.9	93.05	93.05	0.41	23	>Tanf_00185	201130_paulv_pv-1343_7.3441.3441.2	controllerType=0 controllerNumber=1 scan=3441	21.8004
02083:2	K.M[+15.995]LDAVR.K	M[+16]	360.687	2	720.367	720.371	0	-5.2	111.57	55.1	55.1	0.2	25	>Tanf_00185	210128_paul_pv-1630_7.4358.4358.2	controllerType=0 controllerNumber=1 scan=4358	23.7744
02096:2	K.MLDAVR.K		352.69	2	704.373	704.376	0	-4.6	273.34	69.27	69.27	2.2	25	>Tanf_00185	210128_paul_pv-1630_7.4373.4373.2	controllerType=0 controllerNumber=1 scan=4373	23.8139
03132:2	R.SVPIPM[+15.995]DTK.T	M[+16]	502.261	2	1003.51	1003.51	0	1.7	285.47	183.76	183.76	5.47	7	>Tanf_00185	201130_paulv_pv-1343_9.5414.5414.2	controllerType=0 controllerNumber=1 scan=5414	25.8776
02491:2	R.SVPIPM[+15.995]DTK.T	M[+16]	502.258	2	1003.51	1003.51	0	-3.9	331.37	185.49	185.49	4.65	25	>Tanf_00185	210128_paul_pv-1630_7.4786.4786.2	controllerType=0 controllerNumber=1 scan=4786	24.6425
05529:2	R.SVPIPM[+15.995]DTK.T	M[+16]	502.261	2	1003.51	1003.51	0	1.7	265.49	110.81	110.81	4.48	23	>Tanf_00185	201130_paulv_pv-1343_7.7682.7682.2	controllerType=0 controllerNumber=1 scan=7682	30.4527
03272:2	R.SVPIPM[+15.995]DTK.T	M[+16]	502.262	2	1003.52	1003.51	0	3.3	233.89	127.33	127.33	4.23	23	>Tanf_00185	201130_paulv_pv-1343_7.5380.5380.2	controllerType=0 controllerNumber=1 scan=5380	25.7203
02411:2	R.SVPIPM[+15.995]DTK.T	M[+16]	502.258	2	1003.51	1003.51	0	-4.5	271.2	157.93	157.93	3.78	6	>Tanf_00185	210128_paul_pv-1630_9.4732.4732.2	controllerType=0 controllerNumber=1 scan=4732	24.6532
04484:2	R.SVPIPM[+15.995]DTK.T	M[+16]	502.258	2	1003.51	1003.51	0	-3.9	264.93	110.66	110.66	3.25	25	>Tanf_00185	210128_paul_pv-1630_7.6875.6875.2	controllerType=0 controllerNumber=1 scan=6875	29.0361
05260:2	R.SVPIPM[+15.995]DTK.T	M[+16]	502.262	2	1003.52	1003.51	0	4.4	164.1	164.1	164.1	1.34	7	>Tanf_00185	201130_paulv_pv-1343_9.7590.7590.2	controllerType=0 controllerNumber=1 scan=7590	30.5193
01647:2	R.SVPIPM[+15.995]DTK.T	M[+16]	502.261	2	1003.51	1003.51	0	1.9	16.72	16.72	16.72	0.41	1	>Tanf_00185	201130_paulv_pv-1343_11.4444.4444.2	controllerType=0 controllerNumber=1 scan=4444	25.8177
05528:2	R.SVPIPMDTK.T		494.263	2	987.518	987.518	0	0.4	277.01	207.36	207.36	4.97	23	>Tanf_00185	201130_paulv_pv-1343_7.7681.7681.2	controllerType=0 controllerNumber=1 scan=7681	30.4506
04512:2	R.SVPIPMDTK.T		494.261	2	987.514	987.518	0	-4.1	277.12	183.42	183.42	3.9	25	>Tanf_00185	210128_paul_pv-1630_7.6905.6905.2	controllerType=0 controllerNumber=1 scan=6905	29.0936
01481:2	K.EM[+15.995]LRHLLLR.L	M[+16]	598.851	2	1196.7	1196.69	0	1.6	22.65	22.65	22.65	0.46	1	>Tanf_00195	201130_paulv_pv-1343_10.3871.3871.2	controllerType=0 controllerNumber=1 scan=3871	23.5045
03333:2	K.VIPMVADAGLK.N		557.321	2	1113.64	1113.63	0	1.7	322.84	322.84	322.84	5.25	2	>Tanf_00210	201130_paulv_pv-1343_11.7607.7607.2	controllerType=0 controllerNumber=1 scan=7607	36.6069
00627:2	R.IMPTAEK.Y		395.213	2	789.419	789.418	0	1.8	222.19	162.07	162.07	2.35	2	>Tanf_00210	201130_paulv_pv-1343_11.2995.2995.2	controllerType=0 controllerNumber=1 scan=2995	21.7304
00767:2	R.ALS[+922.317]K.N	S[+922]	671.301	2	1341.59	1340.58	1	5.9	40.78	4	4	0.65	3	>Tanf_00215	210128_paul_pv-1630_11.3495.3495.2	controllerType=0 controllerNumber=1 scan=3495	23.6497
04420:3	K.GDT[+1586.540]TLMMNPEDAQNR.I	T[+1587]	1093.76	3	3279.25	3279.27	0	-6.4	47.65	47.65	1.56	3.23	6	>Tanf_00220	210128_paul_pv-1630_10.8105.8105.3	controllerType=0 controllerNumber=1 scan=8105	35.8793
05321:3	K.GDT[+1586.540]TLMMNPEDAQNR.I	T[+1587]	1094.09	3	3280.26	3279.27	1	-5.5	49.57	49.57	1.56	2.59	4	>Tanf_00220	201130_paulv_pv-1343_10.9164.9164.3	controllerType=0 controllerNumber=1 scan=9164	38.1693
04452:3	K.GDT[+1716.600]TLMMNPEDAQNR.I	T[+1717]	1137.11	3	3409.32	3409.33	0	-4.7	119.81	119.81	1.56	4.44	6	>Tanf_00220	210128_paul_pv-1630_10.8151.8151.3	controllerType=0 controllerNumber=1 scan=8151	36.0275
05234:3	K.GDT[+1716.600]TLMMNPEDAQNR.I	T[+1717]	1137.12	3	3409.34	3409.33	0	1.2	87.12	87.12	1.56	4.05	4	>Tanf_00220	201130_paulv_pv-1343_10.8938.8938.3	controllerType=0 controllerNumber=1 scan=8938	37.3303
04722:3	K.INNGLSNEDM[+15.995]LELNKR.M	M[+16]	625.979	3	1875.92	1875.92	0	0.4	22.51	22.51	22.51	0.38	18	>Tanf_00240	201130_paulv_pv-1343_5.6848.6848.3	controllerType=0 controllerNumber=1 scan=6848	28.3056
07044:2	K.LGITM[+15.995]FGQTR.H	M[+16]	570.298	2	1139.59	1139.59	0	0.8	257.88	71.57	71.57	3.71	18	>Tanf_00240	201130_paulv_pv-1343_5.9115.9115.2	controllerType=0 controllerNumber=1 scan=9115	32.6563
09687:2	K.LGITMFGQTR.H		562.301	2	1123.6	1123.59	0	2.2	521.64	318.71	318.71	6.59	18	>Tanf_00240	201130_paulv_pv-1343_5.11731.11731.2	controllerType=0 controllerNumber=1 scan=11731	37.5857
07660:2	K.LGITMFGQTR.H		562.297	2	1123.59	1123.59	0	-5.6	302.4	302.4	302.4	6.32	7	>Tanf_00240	210128_paul_pv-1630_6.10039.10039.2	controllerType=0 controllerNumber=1 scan=10039	36.0016
08123:2	K.LGITMFGQTR.H		562.298	2	1123.59	1123.59	0	-4.2	278.65	192.14	192.14	4.63	10	>Tanf_00240	210128_paul_pv-1630_5.10408.10408.2	controllerType=0 controllerNumber=1 scan=10408	36.1338
08720:2	K.LGITMFGQTR.H		562.302	2	1123.6	1123.59	0	2.6	204.56	195.9	195.9	4.43	9	>Tanf_00240	201130_paulv_pv-1343_6.11123.11123.2	controllerType=0 controllerNumber=1 scan=11123	37.6397
02844:2	K.S[+1862.650]YYGGGDK.T	S[+1863]	1356.01	2	2711.01	2709.01	2	-3.4	29.49	2.76	2.76	0.52	5	>Tanf_00240	210128_paul_pv-1630_3.5333.5333.2	controllerType=0 controllerNumber=1 scan=5333	26.2621
00855:2	K.TANEIM[+15.995]AEGK.K	M[+16]	540.257	2	1079.51	1079.5	0	2.4	387.22	32.65	32.65	3.59	18	>Tanf_00240	201130_paulv_pv-1343_5.2889.2889.2	controllerType=0 controllerNumber=1 scan=2889	20.4106
02317:2	K.TANEIMAEGK.K		532.254	2	1063.5	1063.51	0	-8.2	161.26	139.84	139.84	0.37	3	>Tanf_00240	210128_paul_pv-1630_4.4615.4615.2	controllerType=0 controllerNumber=1 scan=4615	24.4014
09086:2	R.EAPALVNVLDM[+15.995]K.L	M[+16]	658.347	2	1315.69	1315.69	0	-3.9	259.97	259.97	259.97	6.33	10	>Tanf_00240	210128_paul_pv-1630_5.11343.11343.2	controllerType=0 controllerNumber=1 scan=11343	38.0403
09082:2	R.EAPALVNVLDM[+15.995]K.L	M[+16]	658.347	2	1315.69	1315.69	0	-3.9	212.38	179.81	179.81	3.59	10	>Tanf_00240	210128_paul_pv-1630_5.11339.11339.2	controllerType=0 controllerNumber=1 scan=11339	38.026
09087:2	R.EAPALVNVLDM[+15.995]K.L	M[+16]	658.347	2	1315.69	1315.69	0	-3.9	117.31	75.12	75.12	1.07	10	>Tanf_00240	210128_paul_pv-1630_5.11344.11344.2	controllerType=0 controllerNumber=1 scan=11344	38.0418
12916:2	R.EAPALVNVLDMK.L		650.351	2	1299.69	1299.7	0	-2.6	431.89	419.71	419.71	9.18	18	>Tanf_00240	201130_paulv_pv-1343_5.14872.14872.2	controllerType=0 controllerNumber=1 scan=14872	43.5858
11232:2	R.EAPALVNVLDMK.L		650.35	2	1299.69	1299.7	0	-4	558.97	401.47	401.47	9.09	10	>Tanf_00240	210128_paul_pv-1630_5.13421.13421.2	controllerType=0 controllerNumber=1 scan=13421	42.0736
10689:2	R.EAPALVNVLDMK.L		650.354	2	1299.7	1299.7	0	1.6	396.76	396.76	396.76	8.45	9	>Tanf_00240	201130_paulv_pv-1343_6.13663.13663.2	controllerType=0 controllerNumber=1 scan=13663	43.7405
10270:2	R.EAPALVNVLDMK.L		650.355	2	1299.7	1299.7	0	3.1	212.55	207.63	207.63	5.19	3	>Tanf_00240	201130_paulv_pv-1343_9.13360.13360.2	controllerType=0 controllerNumber=1 scan=13360	43.7358
09643:2	R.EAPALVNVLDMK.L		650.35	2	1299.69	1299.7	0	-4.4	218.42	218.42	218.42	4.81	7	>Tanf_00240	210128_paul_pv-1630_6.12378.12378.2	controllerType=0 controllerNumber=1 scan=12378	41.9101
12242:2	R.EAPALVNVLDMK.L		650.354	2	1299.7	1299.7	0	2.5	176.4	176.4	176.4	4.81	4	>Tanf_00240	201130_paulv_pv-1343_7.14523.14523.2	controllerType=0 controllerNumber=1 scan=14523	43.8663
10734:2	R.EAPALVNVLDMK.L		650.35	2	1299.69	1299.7	0	-3.4	72.59	72.59	72.59	2.79	3	>Tanf_00240	210128_paul_pv-1630_7.13122.13122.2	controllerType=0 controllerNumber=1 scan=13122	42.0149
01870:2	R.EAPLM[+15.995]QK.V	M[+16]	416.715	2	832.422	832.423	0	-1.7	163.02	63.21	63.21	0.34	9	>Tanf_00240	201130_paulv_pv-1343_6.4021.4021.2	controllerType=0 controllerNumber=1 scan=4021	22.9183
04834:2	R.FNAYASFM[+15.995]K.V	M[+16]	547.75	2	1094.49	1094.5	0	-4.6	289.22	163.65	163.65	4.16	10	>Tanf_00240	210128_paul_pv-1630_5.7186.7186.2	controllerType=0 controllerNumber=1 scan=7186	29.2559
03351:2	R.VETNC[+57.021]QNC[+57.021]GFSQVR.I	C[+57]*2	849.87	2	1698.73	1698.73	0	0	447.81	353.74	353.74	8.11	18	>Tanf_00240	201130_paulv_pv-1343_5.5493.5493.2	controllerType=0 controllerNumber=1 scan=5493	25.5799
02334:2	R.VETNC[+57.021]QNC[+57.021]GFSQVR.I	C[+57]*2	849.866	2	1698.72	1698.73	0	-4.3	189.44	189.44	189.44	5.44	3	>Tanf_00240	210128_paul_pv-1630_9.4650.4650.2	controllerType=0 controllerNumber=1 scan=4650	24.4882
05962:3	K.EPM[+15.995]PLYIKPDR.K	M[+16]	458.909	3	1374.71	1374.71	0	1.7	241.11	174.99	174.99	5.42	11	>Tanf_00250	201130_paulv_pv-1343_7.8118.8118.3	controllerType=0 controllerNumber=1 scan=8118	31.3095
03316:3	K.EPM[+15.995]PLYIKPDR.K	M[+16]	458.906	3	1374.7	1374.71	0	-4.6	191.44	191.44	191.44	3.6	12	>Tanf_00250	210128_paul_pv-1630_7.5647.5647.3	controllerType=0 controllerNumber=1 scan=5647	26.3756
04197:3	K.EPM[+15.995]PLYIKPDR.K	M[+16]	458.908	3	1374.71	1374.71	0	0.2	205.81	147.32	147.32	3.08	11	>Tanf_00250	201130_paulv_pv-1343_7.6305.6305.3	controllerType=0 controllerNumber=1 scan=6305	27.6569
05947:2	K.EPMPLYIKPDR.K		679.861	2	1358.72	1358.71	0	1.2	464.59	407.74	407.74	8.5	11	>Tanf_00250	201130_paulv_pv-1343_7.8101.8101.2	controllerType=0 controllerNumber=1 scan=8101	31.2764
05961:3	K.EPMPLYIKPDR.K		453.577	3	1358.72	1358.71	0	1.8	411.25	395.09	395.09	8.09	11	>Tanf_00250	201130_paulv_pv-1343_7.8117.8117.3	controllerType=0 controllerNumber=1 scan=8117	31.3074
04865:3	K.EPMPLYIKPDR.K		453.574	3	1358.71	1358.71	0	-5.7	320.42	320.42	320.42	6.55	12	>Tanf_00250	210128_paul_pv-1630_7.7256.7256.3	controllerType=0 controllerNumber=1 scan=7256	29.8775
03742:2	K.LSVQDVQQAM[+15.995]R.N	M[+16]	645.824	2	1290.64	1290.65	0	-4.4	256.23	122.82	122.82	4.03	12	>Tanf_00250	210128_paul_pv-1630_7.6091.6091.2	controllerType=0 controllerNumber=1 scan=6091	27.3389
08321:2	K.LSVQDVQQAMR.N		637.831	2	1274.65	1274.65	0	1.6	416.83	327.84	327.84	6.86	11	>Tanf_00250	201130_paulv_pv-1343_7.10475.10475.2	controllerType=0 controllerNumber=1 scan=10475	35.9194
10816:2	K.YSFMIEDIR.K		587.286	2	1173.56	1173.56	0	2.9	378.79	323	323	6.69	11	>Tanf_00250	201130_paulv_pv-1343_7.13040.13040.2	controllerType=0 controllerNumber=1 scan=13040	40.9
09458:2	K.YSFMIEDIR.K		587.282	2	1173.56	1173.56	0	-3.2	405.3	276.71	276.71	6.1	12	>Tanf_00250	210128_paul_pv-1630_7.11827.11827.2	controllerType=0 controllerNumber=1 scan=11827	39.2608
07802:2	R.AIATQQTGFVIVPQM[+15.995]R.S	M[+16]	888.474	2	1775.94	1775.95	0	-3.2	71.79	71.79	71.79	3.8	12	>Tanf_00250	210128_paul_pv-1630_7.10158.10158.2	controllerType=0 controllerNumber=1 scan=10158	35.9026
11261:2	R.AIATQQTGFVIVPQMR.S		880.481	2	1759.95	1759.95	0	1.3	293.21	293.21	293.21	8.55	11	>Tanf_00250	201130_paulv_pv-1343_7.13500.13500.2	controllerType=0 controllerNumber=1 scan=13500	41.7817
09775:2	R.AIATQQTGFVIVPQMR.S		880.478	2	1759.95	1759.95	0	-2.4	100.3	100.3	100.3	3.6	12	>Tanf_00250	210128_paul_pv-1630_7.12145.12145.2	controllerType=0 controllerNumber=1 scan=12145	39.909
06576:3	R.IHQIPFDDKENC[+57.021]M[+15.995]YAPDVVSYAR.E	C[+57], M[+16]	928.759	3	2784.26	2784.28	0	-4.7	235.84	235.84	235.84	5.91	12	>Tanf_00250	210128_paul_pv-1630_7.8948.8948.3	controllerType=0 controllerNumber=1 scan=8948	33.4668
07842:3	R.IHQIPFDDKENC[+57.021]M[+15.995]YAPDVVSYAR.E	C[+57], M[+16]	928.764	3	2784.28	2784.28	0	0.7	204.46	204.46	204.46	4.66	11	>Tanf_00250	201130_paulv_pv-1343_7.10011.10011.3	controllerType=0 controllerNumber=1 scan=10011	35.0197
07545:3	R.IHQIPFDDKENC[+57.021]MYAPDVVSYAR.E	C[+57]	923.428	3	2768.27	2768.28	0	-3.7	269.39	269.39	269.39	6.25	12	>Tanf_00250	210128_paul_pv-1630_7.9910.9910.3	controllerType=0 controllerNumber=1 scan=9910	35.4148
08896:3	R.IHQIPFDDKENC[+57.021]MYAPDVVSYAR.E	C[+57]	923.434	3	2768.29	2768.28	0	2.2	202.6	202.6	202.6	4.43	11	>Tanf_00250	201130_paulv_pv-1343_7.11061.11061.3	controllerType=0 controllerNumber=1 scan=11061	37.0173
02612:2	R.KLSVQDVQQAM[+15.995]R.N	M[+16]	709.877	2	1418.75	1418.74	0	2.9	375.82	187.74	187.74	6.02	11	>Tanf_00250	201130_paulv_pv-1343_7.4703.4703.2	controllerType=0 controllerNumber=1 scan=4703	24.3618
04050:2	R.KLSVQDVQQAMR.N		701.874	2	1402.74	1402.75	0	-5	722.9	618.87	618.87	12.95	12	>Tanf_00250	210128_paul_pv-1630_7.6422.6422.2	controllerType=0 controllerNumber=1 scan=6422	28.131
00549:2	K.QM[+15.995]VIVK.D	M[+16]	367.218	2	733.429	733.428	0	2	47.01	38.32	38.32	0.44	2	>Tanf_00270	201130_paulv_pv-1343_12.2962.2962.2	controllerType=0 controllerNumber=1 scan=2962	21.724
03323:2	R.EEFMNLIK.K		512.259	2	1023.51	1023.52	0	-6.5	215.32	85.28	85.28	0.23	1	>Tanf_00270	201130_paulv_pv-1343_4.5570.5570.2	controllerType=0 controllerNumber=1 scan=5570	25.8198
09814:2	K.AGQPIALGGNT[+938.312]GR.S	T[+938]	1075.48	2	2149.94	2149.96	0	-7.4	40.13	33.88	33.88	0.24	2	>Tanf_00295	210128_paul_pv-1630_4.12075.12075.3	controllerType=0 controllerNumber=1 scan=12075	41.5773
13355:3	R.VRQGETLYS[+1862.650]IAR.Q	S[+1863]	1085.8	3	3255.39	3255.41	0	-5.7	22.96	22.96	9.53	0.7	5	>Tanf_00295	210128_paul_pv-1630_5.15476.15476.2	controllerType=0 controllerNumber=1 scan=15476	46.573
05395:3	R.LSGS[+1878.650]LFR.A	S[+1879]	887.033	3	2659.08	2658.09	1	-3.7	20.34	20.34	20.34	0.29	1	>Tanf_00300	210128_paul_pv-1630_2.7747.7747.3	controllerType=0 controllerNumber=1 scan=7747	31.4309
06171:2	K.GS[+938.312]YAAIR.K	S[+938]	838.855	2	1676.7	1675.71	1	-3.5	24.1	2	2	0.94	15	>Tanf_00330	210128_paul_pv-1630_7.8548.8548.2	controllerType=0 controllerNumber=1 scan=8548	32.6006
07658:2	K.IC[+57.021]ILYEGENVK.L	C[+57]	669.343	2	1337.68	1337.68	0	1.9	481.28	262.16	262.16	6.67	23	>Tanf_00330	201130_paulv_pv-1343_7.9822.9822.2	controllerType=0 controllerNumber=1 scan=9822	34.6395
05734:2	K.KVM[+15.995]DLNEYNLYDEQNTGK.Y	M[+16]	1095.51	2	2190	2190	0	1.2	456.3	456.3	456.3	9.68	23	>Tanf_00330	201130_paulv_pv-1343_7.7875.7875.2	controllerType=0 controllerNumber=1 scan=7875	30.8344
04712:2	K.KVM[+15.995]DLNEYNLYDEQNTGK.Y	M[+16]	1095.5	2	2189.99	2190	0	-3.6	499.21	462.57	462.57	9.03	15	>Tanf_00330	210128_paul_pv-1630_7.7100.7100.2	controllerType=0 controllerNumber=1 scan=7100	29.5321
07375:2	K.KVMDLNEYNLYDEQNTGK.Y		1087.51	2	2174.01	2174.01	0	3.2	465.16	462.97	462.97	9.55	23	>Tanf_00330	201130_paulv_pv-1343_7.9539.9539.2	controllerType=0 controllerNumber=1 scan=9539	34.0862
06230:2	K.KVMDLNEYNLYDEQNTGK.Y		1087.5	2	2174	2174.01	0	-2.3	364.32	364.32	364.32	7.48	15	>Tanf_00330	210128_paul_pv-1630_7.8607.8607.2	controllerType=0 controllerNumber=1 scan=8607	32.7293
00987:2	K.PTYC[+57.021]GT[+1586.540]QDDLR.Q	C[+57], T[+1587]	1456.55	2	2912.1	2912.12	0	-8.1	56.69	56.69	56.69	1.66	3	>Tanf_00330	201130_paulv_pv-1343_6.3079.3079.2	controllerType=0 controllerNumber=1 scan=3079	21.0053
02070:2	K.PTYC[+57.021]GTQDDLR.Q	C[+57]	663.295	2	1325.58	1325.58	0	2.6	300.16	286.07	286.07	5.93	3	>Tanf_00330	201130_paulv_pv-1343_10.4567.4567.2	controllerType=0 controllerNumber=1 scan=4567	25.1727
01472:2	K.PTYC[+57.021]GTQDDLR.Q	C[+57]	663.294	2	1325.58	1325.58	0	1.6	359.59	359.59	359.59	5.74	1	>Tanf_00330	201130_paulv_pv-1343_12.4194.4194.2	controllerType=0 controllerNumber=1 scan=4194	25.2098
01683:2	K.TDASKPTYC[+57.021]GTQDDLR.Q	C[+57]	914.409	2	1827.81	1827.82	0	-4.1	148.89	112.92	112.92	3.81	15	>Tanf_00330	210128_paul_pv-1630_7.3924.3924.3	controllerType=0 controllerNumber=1 scan=3924	22.8933
01708:2	K.TDASKPTYC[+57.021]GTQDDLR.Q	C[+57]	914.408	2	1827.81	1827.82	0	-5.1	94.8	82.44	82.44	3.58	15	>Tanf_00330	210128_paul_pv-1630_7.3951.3951.2	controllerType=0 controllerNumber=1 scan=3951	22.943
02446:2	K.TDASKPTYC[+57.021]GTQDDLR.Q	C[+57]	914.414	2	1827.82	1827.82	0	2.1	36.99	1.69	1.69	1.64	23	>Tanf_00330	201130_paulv_pv-1343_7.4532.4532.2	controllerType=0 controllerNumber=1 scan=4532	24.0076
03705:2	K.NEITNM[+15.995]FGTEGK.D	M[+16]	678.806	2	1356.6	1356.61	0	-4.3	337.22	256.52	256.52	6.91	5	>Tanf_00335	210128_paul_pv-1630_9.6067.6067.2	controllerType=0 controllerNumber=1 scan=6067	27.3555
03916:2	K.NEITNM[+15.995]FGTEGK.D	M[+16]	678.806	2	1356.6	1356.61	0	-4.3	406.69	276.95	276.95	6.79	20	>Tanf_00335	210128_paul_pv-1630_5.6253.6253.2	controllerType=0 controllerNumber=1 scan=6253	27.3585
04460:2	K.NEITNM[+15.995]FGTEGK.D	M[+16]	678.809	2	1356.61	1356.61	0	0.2	312.04	228.1	228.1	6.44	4	>Tanf_00335	201130_paulv_pv-1343_9.6742.6742.2	controllerType=0 controllerNumber=1 scan=6742	28.7045
08456:2	K.NEITNM[+15.995]FGTEGKDPDNENIWR.L	M[+16]	1248.56	2	2496.12	2496.11	0	3.2	221.38	221.38	221.38	6.4	26	>Tanf_00335	201130_paulv_pv-1343_5.10526.10526.2	controllerType=0 controllerNumber=1 scan=10526	35.3354
07121:2	K.NEITNM[+15.995]FGTEGKDPDNENIWR.L	M[+16]	1248.55	2	2496.1	2496.11	0	-4.3	172.8	172.8	172.8	4.38	20	>Tanf_00335	210128_paul_pv-1630_5.9430.9430.2	controllerType=0 controllerNumber=1 scan=9430	34.0515
07996:2	K.NEITNMFGTEGK.D		670.812	2	1340.62	1340.62	0	1.7	445.52	445.52	445.52	8.26	10	>Tanf_00335	201130_paulv_pv-1343_6.10329.10329.2	controllerType=0 controllerNumber=1 scan=10329	35.9851
08725:2	K.NEITNMFGTEGK.D		670.812	2	1340.62	1340.62	0	0.5	451.24	352.42	352.42	7.67	26	>Tanf_00335	201130_paulv_pv-1343_5.10795.10795.2	controllerType=0 controllerNumber=1 scan=10795	35.8432
06962:2	K.NEITNMFGTEGK.D		670.808	2	1340.61	1340.62	0	-5.2	411.23	309.86	309.86	6.76	12	>Tanf_00335	210128_paul_pv-1630_6.9320.9320.2	controllerType=0 controllerNumber=1 scan=9320	34.4365
11217:2	K.NEITNMFGTEGKDPDNENIWR.L		1240.56	2	2480.12	2480.11	0	2.8	132.46	132.46	132.46	3.48	26	>Tanf_00335	201130_paulv_pv-1343_5.13223.13223.2	controllerType=0 controllerNumber=1 scan=13223	40.4211
05372:2	K.NHLTM[+15.995]FGNTLYSTVHESR.Y	M[+16]	1062	2	2122.99	2123	0	-3.1	368.03	367.59	367.59	8.25	20	>Tanf_00335	210128_paul_pv-1630_5.7721.7721.2	controllerType=0 controllerNumber=1 scan=7721	30.3816
06112:3	K.NHLTM[+15.995]FGNTLYSTVHESR.Y	M[+16]	708.333	3	2122.99	2123	0	-5.4	323.41	286.83	286.83	7.23	20	>Tanf_00335	210128_paul_pv-1630_5.8434.8434.3	controllerType=0 controllerNumber=1 scan=8434	31.9067
06580:2	K.NHLTM[+15.995]FGNTLYSTVHESR.Y	M[+16]	1062.01	2	2123	2123	0	2.6	226.99	226.99	226.99	6	26	>Tanf_00335	201130_paulv_pv-1343_5.8655.8655.2	controllerType=0 controllerNumber=1 scan=8655	31.7727
04937:3	K.NHLTM[+15.995]FGNTLYSTVHESR.Y	M[+16]	708.334	3	2122.99	2123	0	-4.4	224.56	224.56	224.56	4.96	7	>Tanf_00335	210128_paul_pv-1630_4.7314.7314.3	controllerType=0 controllerNumber=1 scan=7314	30.4158
07293:3	K.NHLTM[+15.995]FGNTLYSTVHESR.Y	M[+16]	708.67	3	2123.99	2123	1	-2.8	111.43	64.75	64.75	1.74	26	>Tanf_00335	201130_paulv_pv-1343_5.9373.9373.3	controllerType=0 controllerNumber=1 scan=9373	33.1533
17817:2	K.NSINAASPLVIVDGVPGSM[+15.995]NSIDPQDIESISVLK.D	M[+16]	1748.4	2	3495.78	3495.79	0	-1.1	226.89	226.89	226.89	5.64	26	>Tanf_00335	201130_paulv_pv-1343_5.19925.19925.2	controllerType=0 controllerNumber=1 scan=19925	53.8304
04241:2	K.YLFEANM[+15.995]R.A	M[+16]	530.248	2	1059.49	1059.49	0	-4.2	236.5	236.5	236.5	4.52	12	>Tanf_00335	210128_paul_pv-1630_6.6547.6547.2	controllerType=0 controllerNumber=1 scan=6547	28.4552
04393:2	K.YLFEANM[+15.995]R.A	M[+16]	530.248	2	1059.49	1059.49	0	-4.2	341.68	174.41	174.41	4.36	20	>Tanf_00335	210128_paul_pv-1630_5.6746.6746.2	controllerType=0 controllerNumber=1 scan=6746	28.43
05208:2	K.YLFEANM[+15.995]R.A	M[+16]	530.251	2	1059.49	1059.49	0	1.6	247.05	247.05	247.05	4.12	10	>Tanf_00335	201130_paulv_pv-1343_6.7347.7347.2	controllerType=0 controllerNumber=1 scan=7347	29.7593
04191:2	K.YLFEANM[+15.995]R.A	M[+16]	530.248	2	1059.49	1059.49	0	-4	143.11	143.11	143.11	1.21	7	>Tanf_00335	210128_paul_pv-1630_7.6561.6561.2	controllerType=0 controllerNumber=1 scan=6561	28.4185
08171:2	R.DGSDPIGHPDTDWYNAVM[+15.995]K.K	M[+16]	1067.46	2	2133.91	2133.92	0	-2.9	69.69	39.4	39.4	2.42	20	>Tanf_00335	210128_paul_pv-1630_5.10458.10458.2	controllerType=0 controllerNumber=1 scan=10458	36.2204
09837:2	R.GAFYS[+1732.600]NVK.K	S[+1733]	1310.52	2	2620.04	2618.05	2	-4.8	45.87	17.28	17.28	0.27	2	>Tanf_00335	210128_paul_pv-1630_2.11956.11956.2	controllerType=0 controllerNumber=1 scan=11956	41.1913
02111:2	R.TTIDVTM[+15.995]R.S	M[+16]	476.74	2	952.473	952.477	0	-4.1	295.39	148.71	148.71	3.97	20	>Tanf_00335	210128_paul_pv-1630_5.4373.4373.2	controllerType=0 controllerNumber=1 scan=4373	23.5483
02855:2	R.TTIDVTM[+15.995]R.S	M[+16]	476.743	2	952.478	952.477	0	1.4	243.84	61.15	61.15	2.33	26	>Tanf_00335	201130_paulv_pv-1343_5.4968.4968.2	controllerType=0 controllerNumber=1 scan=4968	24.5167
04984:3	K.EDS[+1586.540]LNVITPK.I	S[+1587]	901.383	3	2702.13	2702.13	0	-0.3	20.03	20.03	0	2.53	3	>Tanf_00350	201130_paulv_pv-1343_8.8525.8525.3	controllerType=0 controllerNumber=1 scan=8525	36.5079
00931:2	R.NLEETPQM[+15.995]TSR.K	M[+16]	661.308	2	1321.61	1321.61	0	2	181.47	181.47	181.47	4.19	3	>Tanf_00350	201130_paulv_pv-1343_8.3290.3290.2	controllerType=0 controllerNumber=1 scan=3290	22.1497
00508:2	R.NLEETPQM[+15.995]TSR.K	M[+16]	661.304	2	1321.6	1321.61	0	-3.9	176.23	176.23	176.23	3.53	2	>Tanf_00350	210128_paul_pv-1630_8.2847.2847.2	controllerType=0 controllerNumber=1 scan=2847	21.1147
00791:2	R.NLEETPQM[+15.995]TSR.K	M[+16]	661.304	2	1321.6	1321.61	0	-3.4	154.43	154.43	154.43	2.93	1	>Tanf_00350	210128_paul_pv-1630_9.3049.3049.2	controllerType=0 controllerNumber=1 scan=3049	21.2231
02373:2	R.NLEETPQMTSR.K		653.31	2	1305.61	1305.61	0	2.4	205.41	205.41	205.41	4.07	3	>Tanf_00350	201130_paulv_pv-1343_8.4990.4990.2	controllerType=0 controllerNumber=1 scan=4990	26.3604
07995:6	K.IT[+1876.660]LS[+792.254]GYIK.N	S[+792], T[+1877]	595.086	6	3565.48	3563.44	2	8.1	105.69	59.34	0	0.28	3	>Tanf_00360	201130_paulv_pv-1343_9.10434.10434.2	controllerType=0 controllerNumber=1 scan=10434	36.6301
09561:2	R.LIS[+792.254]EWIDK.L	S[+792]	898.906	2	1796.8	1795.8	1	0.6	117.14	72.33	72.33	2.37	3	>Tanf_00360	201130_paulv_pv-1343_9.12314.12314.2	controllerType=0 controllerNumber=1 scan=12314	40.9079
08410:2	R.LIS[+792.254]EWIDK.L	S[+792]	898.404	2	1795.8	1795.8	0	0.5	52.12	46.5	46.5	0.47	2	>Tanf_00360	210128_paul_pv-1630_9.11192.11192.2	controllerType=0 controllerNumber=1 scan=11192	39.2384
09947:2	R.LIS[+792.254]EWIDK.L	S[+792]	898.4	2	1795.79	1795.8	0	-4.1	84.11	56.3	56.3	0.41	3	>Tanf_00360	201130_paulv_pv-1343_6.12564.12564.2	controllerType=0 controllerNumber=1 scan=12564	40.8376
09293:2	R.LIS[+792.254]EWIDK.L	S[+792]	898.401	2	1795.8	1795.8	0	-2.3	2.08	2.08	2.08	0.33	2	>Tanf_00360	210128_paul_pv-1630_6.11856.11856.2	controllerType=0 controllerNumber=1 scan=11856	40.4377
07774:2	K.ES[+1862.650]VVK.N	S[+1863]	1212.48	2	2423.96	2423.97	0	-5.7	117.58	9.99	9.99	0.41	2	>Tanf_00380	210128_paul_pv-1630_tfm1.12458.12458.2	controllerType=0 controllerNumber=1 scan=12458	49.5287
14859:2	K.ES[+1862.650]VVK.N	S[+1863]	1212.49	2	2423.98	2423.97	0	1.7	92.14	0.17	0.17	0.2	3	>Tanf_00380	201130_paulv_pv-1343_4.17462.17462.2	controllerType=0 controllerNumber=1 scan=17462	50.0204
02542:2	R.YTYALM[+15.995]R.E	M[+16]	467.229	2	933.451	933.45	0	1.6	125.81	46.73	46.73	0.33	1	>Tanf_00380	201130_paulv_pv-1343_8.5194.5194.2	controllerType=0 controllerNumber=1 scan=5194	26.8977
02219:2	R.YTYALM[+15.995]R.E	M[+16]	467.227	2	933.446	933.45	0	-4.2	56.95	56.95	56.95	0.31	2	>Tanf_00380	210128_paul_pv-1630_8.4737.4737.2	controllerType=0 controllerNumber=1 scan=4737	25.6371
09062:2	R.TFLDS[+792.254]IS[+922.317]GFR.K	S[+792][+922]	1430.07	2	2859.13	2857.15	2	-9.7	38.24	17.61	0	0.26	3	>Tanf_00390	210128_paul_pv-1630_6.11547.11547.2	controllerType=0 controllerNumber=1 scan=11547	39.6133
08514:2	R.TFLDS[+922.317]IS[+792.254]GFR.K	S[+792][+922]	1430.07	2	2859.13	2857.15	2	-9.7	16.6	16.6	0	0.31	3	>Tanf_00390	210128_paul_pv-1630_6.10929.10929.2	controllerType=0 controllerNumber=1 scan=10929	38.0835
11211:3	K.IYFMET[+1732.600]LEDVGR.K	T[+1733]	1069.1	3	3205.3	3205.31	0	-3.7	19.91	19.91	19.91	1.81	3	>Tanf_00395	210128_paul_pv-1630_5.13404.13404.2	controllerType=0 controllerNumber=1 scan=13404	42.0439
16443:2	R.TFLDT[+1225.387]IS[+792.254]GFR.K	S[+792], T[+1225]	1588.63	2	3176.26	3174.24	2	2.9	124.35	69.47	2.4	0.33	8	>Tanf_00395	201130_paulv_pv-1343_2.18623.18623.2	controllerType=0 controllerNumber=1 scan=18623	50.9801
12272:2	R.TFLDT[+1225.387]IS[+792.254]GFR.K	S[+792], T[+1225]	1588.13	2	3175.25	3174.24	1	2.7	129.46	68.72	2.4	0.25	5	>Tanf_00395	210128_paul_pv-1630_4.14578.14578.2	controllerType=0 controllerNumber=1 scan=14578	48.483
03086:3	R.TFLDT[+1716.600]ISGFR.K	T[+1717]	958.735	3	2874.19	2873.2	1	-4.3	13.23	5.13	0	0.4	2	>Tanf_00395	201130_paulv_pv-1343_6.5242.5242.3	controllerType=0 controllerNumber=1 scan=5242	25.3602
13994:3	R.TFLDT[+1878.650]IS[+922.317]GFR.K	S[+922], T[+1879]	1320.53	3	3959.57	3957.57	2	-0.6	45.69	45.69	10.39	0.37	8	>Tanf_00395	201130_paulv_pv-1343_2.16337.16337.2	controllerType=0 controllerNumber=1 scan=16337	46.7162
01324:2	R.DQVGVVC[+57.021]SK.C	C[+57]	496.248	2	991.489	991.488	0	1	203.96	192.63	192.63	2.65	6	>Tanf_00405	201130_paulv_pv-1343_10.3710.3710.2	controllerType=0 controllerNumber=1 scan=3710	23.1281
13412:2	K.S[+1586.540]QEAVQK.A	S[+1587]	1188.48	2	2375.96	2375.95	0	3.1	14.38	14.38	14.38	0.3	6	>Tanf_00470	201130_paulv_pv-1343_3.16051.16051.4	controllerType=0 controllerNumber=1 scan=16051	46.5644
04228:2	K.S[+1716.600]QEAVQK.A	S[+1717]	1253.51	2	2506.01	2506.01	0	1.2	1.26	1.26	1.26	0.38	3	>Tanf_00470	201130_paulv_pv-1343_4.6499.6499.2	controllerType=0 controllerNumber=1 scan=6499	27.7762
01084:2	R.M[+15.995]TAANRPQVIAATK.T	M[+16]	744.4	2	1487.79	1487.8	0	-4.7	236.09	236.09	236.09	5.59	9	>Tanf_00470	210128_paul_pv-1630_5.3297.3297.2	controllerType=0 controllerNumber=1 scan=3297	21.4621
08187:3	R.PQVIAAT[+1876.660]K.T	T[+1877]	902.384	3	2705.14	2704.16	1	-8.8	18.36	17.1	17.1	0.61	5	>Tanf_00470	210128_paul_pv-1630_9.10884.10884.2	controllerType=0 controllerNumber=1 scan=10884	38.4001
01777:2	R.NLATNLER.N		465.755	2	930.502	930.5	0	1.9	193.32	108.32	108.32	2.22	2	>Tanf_00475	201130_paulv_pv-1343_12.4615.4615.2	controllerType=0 controllerNumber=1 scan=4615	26.3336
00327:2	K.GSNLM[+15.995]HNAGLEK.N	M[+16]	643.808	2	1286.61	1286.62	0	-4.8	327.51	246.56	246.56	6.44	8	>Tanf_00480	210128_paul_pv-1630_6.2488.2488.2	controllerType=0 controllerNumber=1 scan=2488	19.7546
00746:2	K.GSNLM[+15.995]HNAGLEK.N	M[+16]	643.812	2	1286.62	1286.62	0	0.9	218.74	142.41	142.41	3.95	7	>Tanf_00480	201130_paulv_pv-1343_6.2828.2828.2	controllerType=0 controllerNumber=1 scan=2828	20.4975
01864:2	K.GSNLMHNAGLEK.N		635.811	2	1270.61	1270.62	0	-5.3	441.96	345.86	345.86	6.67	8	>Tanf_00480	210128_paul_pv-1630_6.4091.4091.2	controllerType=0 controllerNumber=1 scan=4091	23.2782
07318:2	K.NDGGILPLSR.S		521.289	2	1041.57	1041.57	0	1.7	323.17	250.86	250.86	6.67	7	>Tanf_00480	201130_paulv_pv-1343_6.9578.9578.2	controllerType=0 controllerNumber=1 scan=9578	34.3833
06248:2	K.NDGGILPLSR.S		521.287	2	1041.57	1041.57	0	-2.7	327.18	215.15	215.15	5.56	8	>Tanf_00480	210128_paul_pv-1630_6.8591.8591.2	controllerType=0 controllerNumber=1 scan=8591	32.8242
07394:2	R.DT[+1876.660]LVDVAR.Q	T[+1877]	1383.06	2	2765.12	2765.14	0	-8	35.6	35.6	35.6	0.89	1	>Tanf_00505	201130_paulv_pv-1343_4.9726.9726.2	controllerType=0 controllerNumber=1 scan=9726	34.2193
00260:2	K.SIAQEM[+15.995]GPK.G	M[+16]	488.743	2	976.479	976.477	0	2.4	227.34	151.33	151.33	2.51	2	>Tanf_00515	201130_paulv_pv-1343_11.2459.2459.2	controllerType=0 controllerNumber=1 scan=2459	20.1559
01428:2	K.SIAQEM[+15.995]GPK.G	M[+16]	488.743	2	976.479	976.477	0	2	56	16.99	16.99	1.18	2	>Tanf_00515	201130_paulv_pv-1343_11.4098.4098.2	controllerType=0 controllerNumber=1 scan=4098	24.8045
05391:3	K.EGGVIDS[+1586.540]ALISK.N	S[+1587]	925.734	3	2775.19	2775.19	0	-0.1	164.51	164.51	0	3.83	5	>Tanf_00530	201130_paulv_pv-1343_8.9659.9659.3	controllerType=0 controllerNumber=1 scan=9659	40.8456
05003:3	K.EGGVIDS[+1586.540]ALISK.N	S[+1587]	925.728	3	2775.17	2775.19	0	-6.2	18.71	18.71	0	2.43	3	>Tanf_00530	210128_paul_pv-1630_8.9122.9122.3	controllerType=0 controllerNumber=1 scan=9122	39.4511
05013:2	K.EGGVIDS[+1586.540]ALISK.N	S[+1587]	1388.09	2	2775.17	2775.19	0	-6.6	50.75	50.75	0	2.41	3	>Tanf_00530	210128_paul_pv-1630_8.9149.9149.2	controllerType=0 controllerNumber=1 scan=9149	39.5551
04996:2	K.EGGVIDS[+1716.600]ALISK.N	S[+1717]	1453.12	2	2905.23	2905.25	0	-5.3	66.91	66.91	0	3.18	3	>Tanf_00530	210128_paul_pv-1630_8.9095.9095.2	controllerType=0 controllerNumber=1 scan=9095	39.3398
04853:2	K.TFVDFEM[+15.995]PDPK.G	M[+16]	671.306	2	1341.6	1341.6	0	1.2	171.59	136.86	136.86	4.09	5	>Tanf_00530	201130_paulv_pv-1343_8.8273.8273.2	controllerType=0 controllerNumber=1 scan=8273	35.6617
01364:2	R.NLM[+15.995]GDELNK.K	M[+16]	525.251	2	1049.49	1049.49	0	1.3	152.52	152.52	152.52	2.64	5	>Tanf_00530	201130_paulv_pv-1343_8.3773.3773.2	controllerType=0 controllerNumber=1 scan=3773	23.3106
03174:2	R.NLMGDELNK.K		517.254	2	1033.5	1033.5	0	2.4	268.13	206.18	206.18	4.17	5	>Tanf_00530	201130_paulv_pv-1343_8.5960.5960.2	controllerType=0 controllerNumber=1 scan=5960	28.9073
08397:2	K.ASPNDASNAYTVTAELSSNASEGM[+15.995]VK.N	M[+16]	1315.6	2	2630.19	2630.19	0	2.4	481.32	440.67	440.67	9.86	33	>Tanf_00535	201130_paulv_pv-1343_3.11269.11269.2	controllerType=0 controllerNumber=1 scan=11269	37.3317
08735:2	K.ASPNDASNAYTVTAELSSNASEGM[+15.995]VK.N	M[+16]	1315.6	2	2630.19	2630.19	0	-0.1	358.71	347.98	347.98	7.95	34	>Tanf_00535	201130_paulv_pv-1343_2.11350.11350.2	controllerType=0 controllerNumber=1 scan=11350	37.3721
08115:2	K.ASPNDASNAYTVTAELSSNASEGM[+15.995]VK.N	M[+16]	1315.59	2	2630.18	2630.19	0	-4.3	163.38	136.69	136.69	4.36	23	>Tanf_00535	210128_paul_pv-1630_5.10399.10399.2	controllerType=0 controllerNumber=1 scan=10399	36.1154
08114:2	K.ASPNDASNAYTVTAELSSNASEGM[+15.995]VK.N	M[+16]	1315.59	2	2630.18	2630.19	0	-4.3	61.59	61.59	61.59	3.5	23	>Tanf_00535	210128_paul_pv-1630_5.10398.10398.2	controllerType=0 controllerNumber=1 scan=10398	36.1138
10770:2	K.ASPNDASNAYTVTAELSSNASEGMVK.N		1307.6	2	2614.2	2614.19	0	2.4	104.51	104.51	104.51	4.22	42	>Tanf_00535	201130_paulv_pv-1343_4.13065.13065.2	controllerType=0 controllerNumber=1 scan=13065	40.7145
08709:2	K.ATGC[+57.021]ITPGVVQFTVK.V	C[+57]	789.423	2	1577.84	1577.84	0	2.4	94.67	94.67	94.67	4.53	11	>Tanf_00535	201130_paulv_pv-1343_9.11263.11263.2	controllerType=0 controllerNumber=1 scan=11263	38.4709
08230:2	K.ATGC[+57.021]ITPGVVQFTVK.V	C[+57]	789.418	2	1577.83	1577.84	0	-4	16.38	4.94	4.94	1	8	>Tanf_00535	210128_paul_pv-1630_7.10586.10586.2	controllerType=0 controllerNumber=1 scan=10586	36.7248
05182:2	K.AVGTPVIC[+57.021]GYQK.I	C[+57]	646.838	2	1292.67	1292.67	0	1.2	450.29	378.17	378.17	8.26	14	>Tanf_00535	201130_paulv_pv-1343_6.7315.7315.2	controllerType=0 controllerNumber=1 scan=7315	29.6821
04183:2	K.AVGTPVIC[+57.021]GYQK.I	C[+57]	646.834	2	1292.66	1292.67	0	-4.8	484.85	338.21	338.21	7.23	20	>Tanf_00535	210128_paul_pv-1630_6.6494.6494.2	controllerType=0 controllerNumber=1 scan=6494	28.3563
02959:2	K.AVGTPVIC[+57.021]GYQK.I	C[+57]	646.834	2	1292.66	1292.67	0	-4.2	469.13	465.93	465.93	7.09	75	>Tanf_00535	210128_paul_pv-1630_tfm1.5744.5744.2	controllerType=0 controllerNumber=1 scan=5744	28.3527
03376:2	K.AVGTPVIC[+57.021]GYQK.I	C[+57]	646.837	2	1292.67	1292.67	0	0.3	268.34	268.34	268.34	5.67	55	>Tanf_00535	201130_paulv_pv-1343_1.6277.6277.2	controllerType=0 controllerNumber=1 scan=6277	29.3068
01573:2	K.AVGTPVIC[+57.021]GYQK.I	C[+57]	646.833	2	1292.66	1292.67	0	-5.9	127.62	127.62	127.62	1.62	3	>Tanf_00535	210128_paul_pv-1630_11.4895.4895.2	controllerType=0 controllerNumber=1 scan=4895	28.2967
03222:2	K.DS[+1716.600]SGFYR.V	S[+1717]	1274.48	2	2547.95	2547.96	0	-5.4	44.6	30.51	1.6	0.55	75	>Tanf_00535	210128_paul_pv-1630_tfm1.6054.6054.2	controllerType=0 controllerNumber=1 scan=6054	29.1203
00610:2	K.DSSGFYR.V		416.185	2	831.364	831.363	0	0.7	6.3	6.3	6.3	0.26	3	>Tanf_00535	210128_paul_pv-1630_11.3257.3257.2	controllerType=0 controllerNumber=1 scan=3257	22.9194
12274:2	K.DTVTPPNIISSDTM[+15.995]NVYFR.E	M[+16]	1094.52	2	2188.04	2186.04	2	-4.3	35.94	35.94	35.94	0.9	31	>Tanf_00535	210128_paul_pv-1630_4.14580.14580.3	controllerType=0 controllerNumber=1 scan=14580	48.49
13727:3	K.ELDIDS[+1586.540]FYIHYK.G	S[+1587]	1043.77	3	3129.29	3129.29	0	-0.6	325.29	300.3	300.3	8.54	34	>Tanf_00535	201130_paulv_pv-1343_2.16101.16101.3	controllerType=0 controllerNumber=1 scan=16101	46.2935
01878:2	K.FSVDC[+57.021]R.I	C[+57]	392.175	2	783.342	783.345	0	-4.2	243.26	114.97	114.97	2.8	20	>Tanf_00535	210128_paul_pv-1630_6.4106.4106.2	controllerType=0 controllerNumber=1 scan=4106	23.3167
01141:2	K.FSVDC[+57.021]R.I	C[+57]	392.175	2	783.342	783.345	0	-4.2	293.31	86.28	86.28	2.79	75	>Tanf_00535	210128_paul_pv-1630_tfm1.3684.3684.2	controllerType=0 controllerNumber=1 scan=3684	23.3312
02714:2	K.FSVDC[+57.021]R.I	C[+57]	392.177	2	783.346	783.345	0	0.9	229.57	136.45	136.45	2.63	25	>Tanf_00535	201130_paulv_pv-1343_5.4835.4835.2	controllerType=0 controllerNumber=1 scan=4835	24.2665
01595:2	K.FSVDC[+57.021]R.I	C[+57]	392.176	2	783.345	783.345	0	-0.9	265.69	75.03	75.03	2.04	55	>Tanf_00535	201130_paulv_pv-1343_1.4074.4074.2	controllerType=0 controllerNumber=1 scan=4074	24.011
02502:2	K.FSVDC[+57.021]R.I	C[+57]	392.177	2	783.346	783.345	0	0.9	246.04	50.78	50.78	1.27	42	>Tanf_00535	201130_paulv_pv-1343_4.4711.4711.2	controllerType=0 controllerNumber=1 scan=4711	24.0873
01713:2	K.FSVDC[+57.021]R.I	C[+57]	392.177	2	783.347	783.345	0	1.7	173.17	46.46	46.46	0.62	4	>Tanf_00535	201130_paulv_pv-1343_8.4189.4189.2	controllerType=0 controllerNumber=1 scan=4189	24.3451
01024:2	K.GGC[+57.021]PDLPM[+15.995]K.L	C[+57], M[+16]	495.721	2	990.434	990.438	0	-4.4	309.16	284.17	284.17	5.11	25	>Tanf_00535	210128_paul_pv-1630_3.3358.3358.2	controllerType=0 controllerNumber=1 scan=3358	21.8671
02529:2	K.GGC[+57.021]PDLPM[+15.995]K.L	C[+57], M[+16]	495.723	2	990.438	990.438	0	0.2	245.08	245.08	245.08	4.98	55	>Tanf_00535	201130_paulv_pv-1343_1.5219.5219.2	controllerType=0 controllerNumber=1 scan=5219	26.7166
01025:2	K.GGC[+57.021]PDLPM[+15.995]K.L	C[+57], M[+16]	495.723	2	990.438	990.438	0	0	264.65	264.65	264.65	4.65	55	>Tanf_00535	201130_paulv_pv-1343_1.3426.3426.2	controllerType=0 controllerNumber=1 scan=3426	22.5229
01670:2	K.GGC[+57.021]PDLPM[+15.995]K.L	C[+57], M[+16]	495.723	2	990.439	990.438	0	0.8	273.99	214.35	214.35	4.56	33	>Tanf_00535	201130_paulv_pv-1343_3.3941.3941.2	controllerType=0 controllerNumber=1 scan=3941	22.6112
01716:2	K.GGC[+57.021]PDLPM[+15.995]K.L	C[+57], M[+16]	495.723	2	990.439	990.438	0	0.6	250.24	178.53	178.53	4.45	34	>Tanf_00535	201130_paulv_pv-1343_2.3981.3981.2	controllerType=0 controllerNumber=1 scan=3981	22.7914
00608:2	K.GGC[+57.021]PDLPM[+15.995]K.L	C[+57], M[+16]	495.721	2	990.434	990.438	0	-4	276.68	276.68	276.68	4.2	75	>Tanf_00535	210128_paul_pv-1630_tfm1.3113.3113.2	controllerType=0 controllerNumber=1 scan=3113	21.8823
01443:2	K.GGC[+57.021]PDLPM[+15.995]K.L	C[+57], M[+16]	495.721	2	990.436	990.438	0	-2.8	259.06	196.51	196.51	3.87	19	>Tanf_00535	210128_paul_pv-1630_2.3657.3657.2	controllerType=0 controllerNumber=1 scan=3657	21.9774
02103:2	K.GGC[+57.021]PDLPM[+15.995]K.L	C[+57], M[+16]	495.721	2	990.435	990.438	0	-3.6	237.08	237.08	237.08	3.29	75	>Tanf_00535	210128_paul_pv-1630_tfm1.4761.4761.2	controllerType=0 controllerNumber=1 scan=4761	25.9473
10529:2	K.GYNSVIHC[+57.021]FIPVIYTPDGQTR.A	C[+57]	1219.1	2	2437.19	2437.2	0	-4.5	313.05	313.05	313.05	8.41	25	>Tanf_00535	210128_paul_pv-1630_3.12637.12637.2	controllerType=0 controllerNumber=1 scan=12637	43.0281
10525:2	K.GYNSVIHC[+57.021]FIPVIYTPDGQTR.A	C[+57]	1219.1	2	2437.19	2437.2	0	-4.5	56.08	56.08	56.08	3.43	25	>Tanf_00535	210128_paul_pv-1630_3.12633.12633.2	controllerType=0 controllerNumber=1 scan=12633	43.0134
02081:3	K.INPS[+1586.540]LVQHDTSK.V	S[+1587]	975.75	3	2925.23	2925.24	0	-2.2	235.57	235.57	1.45	5.6	55	>Tanf_00535	201130_paulv_pv-1343_1.4677.4677.3	controllerType=0 controllerNumber=1 scan=4677	25.4644
02234:3	K.INPS[+1716.600]LVQHDTSK.V	S[+1717]	1019.11	3	3055.3	3055.3	0	0.2	305.41	267.16	1.16	6.73	55	>Tanf_00535	201130_paulv_pv-1343_1.4837.4837.3	controllerType=0 controllerNumber=1 scan=4837	25.8128
01735:3	K.INPS[+1716.600]LVQHDTSK.V	S[+1717]	1019.1	3	3055.28	3055.3	0	-5.6	230.73	213.54	21.6	6.13	75	>Tanf_00535	210128_paul_pv-1630_tfm1.4368.4368.3	controllerType=0 controllerNumber=1 scan=4368	24.9922
02924:3	K.INPS[+1732.600]LVQHDTSK.V	S[+1733]	1024.77	3	3072.3	3071.3	1	-2	386.09	376.74	21.6	9.1	33	>Tanf_00535	201130_paulv_pv-1343_3.5353.5353.3	controllerType=0 controllerNumber=1 scan=5353	25.5377
01593:3	K.INPS[+1732.600]LVQHDTSK.V	S[+1733]	1024.43	3	3071.28	3071.3	0	-7.9	417.97	417.97	2.96	7.69	75	>Tanf_00535	210128_paul_pv-1630_tfm1.4212.4212.3	controllerType=0 controllerNumber=1 scan=4212	24.6251
02074:4	K.INPS[+1732.600]LVQHDTSK.V	S[+1733]	768.83	4	3072.3	3071.3	1	-2	251.63	251.63	21.6	7.04	55	>Tanf_00535	201130_paulv_pv-1343_1.4666.4666.4	controllerType=0 controllerNumber=1 scan=4666	25.4369
03176:3	K.INPS[+1732.600]LVQHDTSK.V	S[+1733]	1024.77	3	3072.29	3071.3	1	-3.2	260.86	260.86	21.6	7.03	42	>Tanf_00535	201130_paulv_pv-1343_4.5414.5414.3	controllerType=0 controllerNumber=1 scan=5414	25.5036
01628:2	K.INPS[+1732.600]LVQHDTSK.V	S[+1733]	1536.14	2	3071.28	3071.3	0	-6.7	264.72	248.84	21.6	6.65	75	>Tanf_00535	210128_paul_pv-1630_tfm1.4251.4251.2	controllerType=0 controllerNumber=1 scan=4251	24.7094
01622:4	K.INPS[+1732.600]LVQHDTSK.V	S[+1733]	768.574	4	3071.28	3071.3	0	-8.2	189.89	189.89	21.6	5.21	75	>Tanf_00535	210128_paul_pv-1630_tfm1.4244.4244.4	controllerType=0 controllerNumber=1 scan=4244	24.6857
02079:4	K.INPS[+1732.600]LVQHDTSK.V	S[+1733]	768.579	4	3071.3	3071.3	0	-1.9	205.9	205.9	21.6	5.19	55	>Tanf_00535	201130_paulv_pv-1343_1.4675.4675.4	controllerType=0 controllerNumber=1 scan=4675	25.4603
03125:3	K.INPS[+1732.600]LVQHDTSK.V	S[+1733]	1024.44	3	3071.3	3071.3	0	-0.5	156.5	156.5	21.6	4.58	11	>Tanf_00535	201130_paulv_pv-1343_9.5407.5407.3	controllerType=0 controllerNumber=1 scan=5407	25.8646
02136:3	K.INPS[+1732.600]LVQHDTSK.V	S[+1733]	1024.76	3	3072.27	3071.3	1	-9.7	216.27	216.27	21.6	4.51	25	>Tanf_00535	210128_paul_pv-1630_3.4556.4556.3	controllerType=0 controllerNumber=1 scan=4556	24.5451
03142:3	K.INPS[+1732.600]LVQHDTSK.V	S[+1733]	1025.1	3	3073.28	3071.3	2	-8.4	76.4	76.4	21.6	3.46	34	>Tanf_00535	201130_paulv_pv-1343_2.5576.5576.3	controllerType=0 controllerNumber=1 scan=5576	26.0317
01807:3	K.INPS[+1732.600]LVQHDTSK.V	S[+1733]	1024.43	3	3071.28	3071.3	0	-5.7	96.9	96.9	21.6	3.19	3	>Tanf_00535	210128_paul_pv-1630_10.4280.4280.3	controllerType=0 controllerNumber=1 scan=4280	24.4913
02383:3	K.INPS[+1732.600]LVQHDTSK.V	S[+1733]	1024.43	3	3071.28	3071.3	0	-5.7	6.61	6.61	6.61	3.02	7	>Tanf_00535	210128_paul_pv-1630_9.4703.4703.3	controllerType=0 controllerNumber=1 scan=4703	24.5953
02292:3	K.INPS[+1732.600]LVQHDTSK.V	S[+1733]	1024.44	3	3071.3	3071.3	0	-0.6	44.88	44.88	21.6	2.77	5	>Tanf_00535	201130_paulv_pv-1343_10.4816.4816.3	controllerType=0 controllerNumber=1 scan=4816	25.7231
01645:3	K.INPS[+1732.600]LVQHDTSK.V	S[+1733]	1024.44	3	3071.3	3071.3	0	-0.5	22.72	22.72	21.6	2.34	3	>Tanf_00535	201130_paulv_pv-1343_11.4442.4442.3	controllerType=0 controllerNumber=1 scan=4442	25.8142
02421:3	K.INPS[+1732.600]LVQHDTSK.V	S[+1733]	1024.43	3	3071.29	3071.3	0	-4.9	23.3	23.3	21.6	2.04	55	>Tanf_00535	201130_paulv_pv-1343_1.5084.5084.3	controllerType=0 controllerNumber=1 scan=5084	26.4047
02703:3	K.INPS[+1862.650]LVQHDTSK.V	S[+1863]	1067.78	3	3201.34	3201.35	0	-4.6	433.64	390.55	4.57	8.79	19	>Tanf_00535	210128_paul_pv-1630_2.4993.4993.3	controllerType=0 controllerNumber=1 scan=4993	24.8834
01692:3	K.INPS[+1862.650]LVQHDTSK.V	S[+1863]	1067.79	3	3201.34	3201.35	0	-2.8	253.07	253.07	21.6	6.87	75	>Tanf_00535	210128_paul_pv-1630_tfm1.4323.4323.3	controllerType=0 controllerNumber=1 scan=4323	24.8874
02175:3	K.INPS[+1862.650]LVQHDTSK.V	S[+1863]	1067.79	3	3201.35	3201.35	0	1.1	321.32	246.65	3.53	6.76	55	>Tanf_00535	201130_paulv_pv-1343_1.4775.4775.3	controllerType=0 controllerNumber=1 scan=4775	25.6837
03219:3	K.INPS[+1862.650]LVQHDTSK.V	S[+1863]	1067.79	3	3201.35	3201.35	0	0.1	214.54	214.54	13.43	6.4	42	>Tanf_00535	201130_paulv_pv-1343_4.5468.5468.3	controllerType=0 controllerNumber=1 scan=5468	25.6167
02484:3	K.INPS[+1862.650]LVQHDTSK.V	S[+1863]	1067.78	3	3201.34	3201.35	0	-4.2	191.25	191.25	21.6	5.79	7	>Tanf_00535	210128_paul_pv-1630_9.4812.4812.3	controllerType=0 controllerNumber=1 scan=4812	24.8193
02486:3	K.INPS[+1862.650]LVQHDTSK.V	S[+1863]	1068.12	3	3202.35	3201.35	1	-1.7	118.65	118.65	21.6	4.16	55	>Tanf_00535	201130_paulv_pv-1343_1.5163.5163.3	controllerType=0 controllerNumber=1 scan=5163	26.5845
01704:4	K.INPS[+1862.650]LVQHDTSK.V	S[+1863]	801.342	4	3202.35	3201.35	1	-2.9	25.95	25.95	21.6	3.01	75	>Tanf_00535	210128_paul_pv-1630_tfm1.4337.4337.4	controllerType=0 controllerNumber=1 scan=4337	24.9243
01893:3	K.INPS[+1862.650]LVQHDTSK.V	S[+1863]	1067.78	3	3201.34	3201.35	0	-4.7	18.83	18.83	17.88	2.89	3	>Tanf_00535	210128_paul_pv-1630_10.4388.4388.3	controllerType=0 controllerNumber=1 scan=4388	24.7557
01785:3	K.INPS[+1876.660]LVQHDTSK.V	S[+1877]	1072.46	3	3215.35	3215.36	0	-2.6	224.57	224.57	21.6	5.9	75	>Tanf_00535	210128_paul_pv-1630_tfm1.4422.4422.3	controllerType=0 controllerNumber=1 scan=4422	25.1253
01766:3	K.INPS[+1876.660]LVQHDTSK.V	S[+1877]	1072.78	3	3216.33	3215.36	1	-9.6	68.28	68.28	21.6	3.21	75	>Tanf_00535	210128_paul_pv-1630_tfm1.4401.4401.3	controllerType=0 controllerNumber=1 scan=4401	25.0865
02287:3	K.INPS[+1876.660]LVQHDTSK.V	S[+1877]	1072.46	3	3215.36	3215.36	0	0.1	39.17	39.17	21.6	2.75	55	>Tanf_00535	201130_paulv_pv-1343_1.4910.4910.3	controllerType=0 controllerNumber=1 scan=4910	25.9909
01558:3	K.INPS[+1878.650]LVQHDTSK.V	S[+1879]	1073.12	3	3217.34	3217.35	0	-4.3	209.75	209.75	7	6.35	75	>Tanf_00535	210128_paul_pv-1630_tfm1.4177.4177.3	controllerType=0 controllerNumber=1 scan=4177	24.5244
02032:3	K.INPS[+1878.650]LVQHDTSK.V	S[+1879]	1073.12	3	3217.35	3217.35	0	1	203.59	203.59	3.76	5.51	55	>Tanf_00535	201130_paulv_pv-1343_1.4610.4610.3	controllerType=0 controllerNumber=1 scan=4610	25.3071
02394:2	K.INPS[+792.254]LVQHDTSK.V	S[+792]	1066.98	2	2132.96	2130.95	2	-0.8	31.74	31.74	21.6	2.59	5	>Tanf_00535	201130_paulv_pv-1343_10.4934.4934.3	controllerType=0 controllerNumber=1 scan=4934	26.0115
01623:3	K.INPSLVQHDT[+1586.540]SK.V	T[+1587]	975.746	3	2925.22	2925.24	0	-6.3	434.83	434.83	0	8.28	75	>Tanf_00535	210128_paul_pv-1630_tfm1.4245.4245.3	controllerType=0 controllerNumber=1 scan=4245	24.6876
01739:3	K.INPSLVQHDT[+1716.600]SK.V	T[+1717]	1019.1	3	3055.28	3055.3	0	-5.6	415.25	358.6	0	7.7	75	>Tanf_00535	210128_paul_pv-1630_tfm1.4372.4372.3	controllerType=0 controllerNumber=1 scan=4372	25.0068
02899:3	K.INPSLVQHDT[+1732.600]SK.V	T[+1733]	1024.44	3	3071.3	3071.3	0	-1.1	579.91	510.31	0	11.11	34	>Tanf_00535	201130_paulv_pv-1343_2.5317.5317.3	controllerType=0 controllerNumber=1 scan=5317	25.5465
02064:3	K.INPSLVQHDT[+1732.600]SK.V	T[+1733]	1024.44	3	3071.3	3071.3	0	-1.5	317.64	317.64	0	6.87	55	>Tanf_00535	201130_paulv_pv-1343_1.4650.4650.3	controllerType=0 controllerNumber=1 scan=4650	25.395
02257:3	K.INPSLVQHDT[+1732.600]SK.V	T[+1733]	1024.77	3	3072.29	3071.3	1	-5.7	463.29	412.09	0	6.07	55	>Tanf_00535	201130_paulv_pv-1343_1.4869.4869.3	controllerType=0 controllerNumber=1 scan=4869	25.8962
01784:3	K.INPSLVQHDT[+792.254]S[+938.312]K.V	S[+938], T[+792]	1024.76	3	3072.27	3069.27	3	-3	532.64	474.4	0	7.04	75	>Tanf_00535	210128_paul_pv-1630_tfm1.4421.4421.3	controllerType=0 controllerNumber=1 scan=4421	25.1232
02428:3	K.INPSLVQHDTS[+1732.600]K.V	S[+1733]	1024.43	3	3071.28	3071.3	0	-6.9	421.05	358.92	0	7.82	31	>Tanf_00535	210128_paul_pv-1630_4.4734.4734.3	controllerType=0 controllerNumber=1 scan=4734	24.6756
04849:4	K.INPSLVQHDTSKVVIT[+1862.650]R.T	T[+1863]	943.188	4	3769.73	3769.72	0	2.4	294.68	294.68	0	8.85	33	>Tanf_00535	201130_paulv_pv-1343_3.7585.7585.4	controllerType=0 controllerNumber=1 scan=7585	30.1988
00646:2	K.ISPLKR.Y		357.237	2	713.467	713.467	0	0.4	404.45	127.67	127.67	3.49	42	>Tanf_00535	201130_paulv_pv-1343_4.2744.2744.2	controllerType=0 controllerNumber=1 scan=2744	20.0584
00572:2	K.ISPLKR.Y		357.237	2	713.467	713.467	0	0.4	413.69	106.84	106.84	3.16	33	>Tanf_00535	201130_paulv_pv-1343_3.2745.2745.2	controllerType=0 controllerNumber=1 scan=2745	20.0725
00629:2	K.ISPLKR.Y		357.237	2	713.467	713.467	0	1	354.27	113.89	113.89	3.16	14	>Tanf_00535	201130_paulv_pv-1343_6.2712.2712.2	controllerType=0 controllerNumber=1 scan=2712	20.2573
00658:2	K.ISPLKR.Y		357.238	2	713.468	713.467	0	2.1	388.47	122.51	122.51	3.11	13	>Tanf_00535	201130_paulv_pv-1343_7.2707.2707.2	controllerType=0 controllerNumber=1 scan=2707	20.2567
00277:2	K.ISPLKR.Y		357.237	2	713.466	713.467	0	-0.7	378.99	123.54	123.54	2.42	55	>Tanf_00535	201130_paulv_pv-1343_1.2460.2460.2	controllerType=0 controllerNumber=1 scan=2460	19.993
00712:2	K.ISPLKR.Y		357.237	2	713.467	713.467	0	0.1	368.55	104.56	104.56	2.32	25	>Tanf_00535	201130_paulv_pv-1343_5.2737.2737.2	controllerType=0 controllerNumber=1 scan=2737	20.0888
00492:2	K.LTIKR.H		315.719	2	630.431	630.43	0	1.3	316.28	60.53	60.53	0.96	33	>Tanf_00535	201130_paulv_pv-1343_3.2661.2661.2	controllerType=0 controllerNumber=1 scan=2661	19.8956
01722:2	K.NIC[+57.021]GDS[+1355.450]ISSR.Q	C[+57], S[+1355]	1232.48	2	2463.94	2463.95	0	-4.4	175.8	172.49	5.6	5.02	75	>Tanf_00535	210128_paul_pv-1630_tfm1.4355.4355.2	controllerType=0 controllerNumber=1 scan=4355	24.9655
03502:3	K.NIC[+57.021]GDS[+1586.540]ISSR.Q	C[+57], S[+1587]	899.019	3	2695.04	2695.05	0	-1.4	253.61	181.04	3.2	7.13	34	>Tanf_00535	201130_paulv_pv-1343_2.5969.5969.3	controllerType=0 controllerNumber=1 scan=5969	26.8056
03116:3	K.NIC[+57.021]GDS[+1586.540]ISSR.Q	C[+57], S[+1587]	899.014	3	2695.03	2695.05	0	-6.6	182.21	121.49	3.2	4.27	19	>Tanf_00535	210128_paul_pv-1630_2.5434.5434.3	controllerType=0 controllerNumber=1 scan=5434	25.8265
02516:3	K.NIC[+57.021]GDS[+1586.540]ISSR.Q	C[+57], S[+1587]	899.018	3	2695.04	2695.05	0	-2.1	170.56	121.22	3.2	4.07	55	>Tanf_00535	201130_paulv_pv-1343_1.5205.5205.3	controllerType=0 controllerNumber=1 scan=5205	26.6842
02034:3	K.NIC[+57.021]GDS[+1586.540]ISSR.Q	C[+57], S[+1587]	899.015	3	2695.03	2695.05	0	-5.7	219.56	180.51	3.2	4.01	75	>Tanf_00535	210128_paul_pv-1630_tfm1.4686.4686.3	controllerType=0 controllerNumber=1 scan=4686	25.7593
04093:3	K.NIC[+57.021]GDS[+1586.540]ISSR.Q	C[+57], S[+1587]	899.018	3	2695.04	2695.05	0	-1.7	174.75	132.32	3.2	3.94	25	>Tanf_00535	201130_paulv_pv-1343_5.6236.6236.3	controllerType=0 controllerNumber=1 scan=6236	27.0533
02741:3	K.NIC[+57.021]GDS[+1586.540]ISSR.Q	C[+57], S[+1587]	899.349	3	2696.03	2695.05	1	-5.8	119.04	119.04	3.2	3.03	55	>Tanf_00535	201130_paulv_pv-1343_1.5493.5493.3	controllerType=0 controllerNumber=1 scan=5493	27.3655
02017:3	K.NIC[+57.021]GDS[+1586.540]ISSR.Q	C[+57], S[+1587]	899.348	3	2696.03	2695.05	1	-6.7	40.56	40.56	3.2	2.79	75	>Tanf_00535	210128_paul_pv-1630_tfm1.4667.4667.3	controllerType=0 controllerNumber=1 scan=4667	25.7118
03148:3	K.NIC[+57.021]GDS[+1716.600]ISSR.Q	C[+57], S[+1717]	942.368	3	2825.09	2825.11	0	-5.8	155.6	117.11	3.2	4.1	19	>Tanf_00535	210128_paul_pv-1630_2.5464.5464.3	controllerType=0 controllerNumber=1 scan=5464	25.8984
03482:3	K.NIC[+57.021]GDS[+1716.600]ISSR.Q	C[+57], S[+1717]	942.373	3	2825.1	2825.11	0	-0.7	95.84	76.34	3.2	3.57	34	>Tanf_00535	201130_paulv_pv-1343_2.5947.5947.3	controllerType=0 controllerNumber=1 scan=5947	26.7654
03003:2	K.NIC[+57.021]GDS[+1716.600]ISSR.Q	C[+57], S[+1717]	1413.05	2	2825.09	2825.11	0	-4.5	94.17	67.14	3.2	3.22	31	>Tanf_00535	210128_paul_pv-1630_4.5334.5334.2	controllerType=0 controllerNumber=1 scan=5334	25.9254
02321:3	K.NIC[+57.021]GDS[+1716.600]ISSR.Q	C[+57], S[+1717]	942.701	3	2826.09	2825.11	1	-7.6	81.62	81.62	3.2	2.81	75	>Tanf_00535	210128_paul_pv-1630_tfm1.5011.5011.3	controllerType=0 controllerNumber=1 scan=5011	26.5465
04117:3	K.NIC[+57.021]GDS[+1716.600]ISSR.Q	C[+57], S[+1717]	942.375	3	2825.11	2825.11	0	2	46.76	46.76	3.2	2.2	25	>Tanf_00535	201130_paulv_pv-1343_5.6257.6257.3	controllerType=0 controllerNumber=1 scan=6257	27.0983
02757:3	K.NIC[+57.021]GDS[+1716.600]ISSR.Q	C[+57], S[+1717]	942.37	3	2825.1	2825.11	0	-3.1	36.34	19.64	3.2	2.19	55	>Tanf_00535	201130_paulv_pv-1343_1.5517.5517.3	controllerType=0 controllerNumber=1 scan=5517	27.4248
01940:3	K.NIC[+57.021]GDS[+1732.600]ISSR.Q	C[+57], S[+1733]	947.701	3	2841.09	2841.11	0	-6.3	23.51	23.51	3.2	2.84	75	>Tanf_00535	210128_paul_pv-1630_tfm1.4585.4585.3	controllerType=0 controllerNumber=1 scan=4585	25.5212
02033:2	K.NIC[+57.021]GDSIS[+1586.540]SR.Q	C[+57], S[+1587]	1348.02	2	2695.03	2695.05	0	-6	186.03	136.58	0	3.36	75	>Tanf_00535	210128_paul_pv-1630_tfm1.4684.4684.2	controllerType=0 controllerNumber=1 scan=4684	25.7526
02070:2	K.NIC[+57.021]GDSISS[+1716.600]R.Q	C[+57], S[+1717]	1413.05	2	2825.09	2825.11	0	-4.4	269.72	201.96	0	5.04	75	>Tanf_00535	210128_paul_pv-1630_tfm1.4725.4725.2	controllerType=0 controllerNumber=1 scan=4725	25.8493
01473:2	K.NLDT[+1586.540]MK.Y	T[+1587]	1154.45	2	2307.89	2307.89	0	-1.9	162.36	53.96	53.96	2.19	55	>Tanf_00535	201130_paulv_pv-1343_1.3943.3943.2	controllerType=0 controllerNumber=1 scan=3943	23.7216
01475:3	K.NLDT[+1586.540]MK.Y	T[+1587]	769.969	3	2307.89	2307.89	0	-1.5	49.26	16.58	16.58	1.69	55	>Tanf_00535	201130_paulv_pv-1343_1.3947.3947.3	controllerType=0 controllerNumber=1 scan=3947	23.7333
02318:2	K.NLDT[+1716.600]MK.Y	T[+1717]	1219.98	2	2438.96	2437.95	1	1.2	192.59	75.32	75.32	3.4	42	>Tanf_00535	201130_paulv_pv-1343_4.4511.4511.2	controllerType=0 controllerNumber=1 scan=4511	23.6678
01494:2	K.NLDT[+1716.600]MK.Y	T[+1717]	1219.48	2	2437.95	2437.95	0	-0.3	125.83	42.28	42.28	2.2	55	>Tanf_00535	201130_paulv_pv-1343_1.3966.3966.2	controllerType=0 controllerNumber=1 scan=3966	23.7715
01723:2	K.NLDT[+1716.600]MK.Y	T[+1717]	1219.97	2	2438.94	2437.95	1	-7.5	158.7	115.05	115.05	2.17	55	>Tanf_00535	201130_paulv_pv-1343_1.4230.4230.2	controllerType=0 controllerNumber=1 scan=4230	24.4114
01545:2	K.NVEM[+15.995]EFK.V	M[+16]	456.71	2	912.413	912.413	0	0.4	221.88	211.82	211.82	3.26	55	>Tanf_00535	201130_paulv_pv-1343_1.4024.4024.2	controllerType=0 controllerNumber=1 scan=4024	23.8943
01098:2	K.NVEM[+15.995]EFK.V	M[+16]	456.708	2	912.409	912.413	0	-4.2	162.1	162.1	162.1	1.4	75	>Tanf_00535	210128_paul_pv-1630_tfm1.3645.3645.2	controllerType=0 controllerNumber=1 scan=3645	23.2374
02972:2	K.NVEM[+15.995]EFK.V	M[+16]	456.71	2	912.413	912.413	0	-0.5	43.77	43.77	43.77	0.72	55	>Tanf_00535	201130_paulv_pv-1343_1.5787.5787.2	controllerType=0 controllerNumber=1 scan=5787	28.1543
07123:3	K.RDS[+1586.540]IVGNTIVAGVR.T	S[+1587]	1015.12	3	3043.36	3043.36	0	-1.3	106.39	106.39	8	3.81	34	>Tanf_00535	201130_paulv_pv-1343_2.9746.9746.3	controllerType=0 controllerNumber=1 scan=9746	34.3167
05652:3	K.RDS[+1586.540]IVGNTIVAGVR.T	S[+1587]	1015.12	3	3043.34	3043.36	0	-6.1	102.31	102.31	8	3.58	25	>Tanf_00535	210128_paul_pv-1630_3.8214.8214.3	controllerType=0 controllerNumber=1 scan=8214	33.0797
06165:3	K.RDS[+1586.540]IVGNTIVAGVR.T	S[+1587]	1015.12	3	3043.34	3043.36	0	-6.8	137.31	114.55	8	3.48	19	>Tanf_00535	210128_paul_pv-1630_2.8475.8475.3	controllerType=0 controllerNumber=1 scan=8475	33.1735
14536:3	K.S[+1586.540]EGIALDTFYLK.R	S[+1587]	982.081	3	2944.23	2943.24	1	-6.2	28.29	28.29	7.2	1.79	42	>Tanf_00535	201130_paulv_pv-1343_4.17051.17051.3	controllerType=0 controllerNumber=1 scan=17051	49.0645
11675:3	K.S[+1716.600]EGIALDTFYLK.R	S[+1717]	1025.1	3	3073.29	3073.3	0	-5.7	160.93	160.93	1.29	5.83	31	>Tanf_00535	210128_paul_pv-1630_4.13914.13914.3	controllerType=0 controllerNumber=1 scan=13914	46.4924
12145:3	K.S[+1716.600]EGIALDTFYLK.R	S[+1717]	1025.1	3	3073.29	3073.3	0	-5.6	198.72	176.63	1.54	5.23	19	>Tanf_00535	210128_paul_pv-1630_2.14061.14061.3	controllerType=0 controllerNumber=1 scan=14061	46.5612
07446:2	K.S[+1716.600]EGIALDTFYLK.R	S[+1717]	1537.15	2	3073.29	3073.3	0	-5.9	94.3	94.3	1.26	4.01	75	>Tanf_00535	210128_paul_pv-1630_tfm1.11698.11698.2	controllerType=0 controllerNumber=1 scan=11698	46.5546
06825:3	K.S[+1732.600]EGIALDTFYLK.R	S[+1733]	1030.44	3	3089.3	3089.3	0	-2.5	246.35	246.35	1.44	7.04	55	>Tanf_00535	201130_paulv_pv-1343_1.12251.12251.3	controllerType=0 controllerNumber=1 scan=12251	47.473
15271:3	K.S[+1732.600]EGIALDTFYLK.R	S[+1733]	1030.44	3	3089.31	3089.3	0	3.2	166.66	166.66	1.04	4.73	25	>Tanf_00535	201130_paulv_pv-1343_5.17143.17143.3	controllerType=0 controllerNumber=1 scan=17143	47.8926
10315:3	K.S[+1732.600]EGIALDTFYLK.R	S[+1733]	1030.43	3	3089.28	3089.3	0	-7.7	74.4	74.4	1.44	2.85	20	>Tanf_00535	210128_paul_pv-1630_6.13702.13702.3	controllerType=0 controllerNumber=1 scan=13702	46.5244
07541:3	K.S[+1862.650]EGIALDTFYLK.R	S[+1863]	1074.12	3	3220.34	3219.35	1	-5.8	106.29	106.29	3.84	4.19	75	>Tanf_00535	210128_paul_pv-1630_tfm1.11877.11877.3	controllerType=0 controllerNumber=1 scan=11877	47.2248
07503:2	K.S[+792.254]EGIALDT[+792.254]FYLK.R	S[+792], T[+792]	1471.61	2	2942.22	2941.21	1	2.4	178.18	178.18	178.18	3.38	75	>Tanf_00535	210128_paul_pv-1630_tfm1.11801.11801.2	controllerType=0 controllerNumber=1 scan=11801	46.9233
06836:3	K.S[+792.254]EGIALDT[+938.312]FYLK.R	S[+792], T[+938]	1030.11	3	3088.3	3087.27	1	9	17.32	17.32	4.8	1.63	55	>Tanf_00535	201130_paulv_pv-1343_1.12304.12304.3	controllerType=0 controllerNumber=1 scan=12304	47.6972
15446:3	K.SEGIALDT[+1586.540]FYLK.R	T[+1587]	981.754	3	2943.25	2943.24	0	0.6	326.34	261.31	16.22	8.44	25	>Tanf_00535	201130_paulv_pv-1343_5.17313.17313.3	controllerType=0 controllerNumber=1 scan=17313	48.2238
14166:3	K.SEGIALDT[+1586.540]FYLK.R	T[+1587]	981.753	3	2943.24	2943.24	0	0.2	256.08	256.08	1.17	8.31	42	>Tanf_00535	201130_paulv_pv-1343_4.16615.16615.3	controllerType=0 controllerNumber=1 scan=16615	48.0775
14310:3	K.SEGIALDT[+1586.540]FYLK.R	T[+1587]	981.754	3	2943.25	2943.24	0	1.3	250.09	250.09	1.63	7.74	33	>Tanf_00535	201130_paulv_pv-1343_3.16905.16905.3	controllerType=0 controllerNumber=1 scan=16905	48.1913
07451:3	K.SEGIALDT[+1586.540]FYLK.R	T[+1587]	981.747	3	2943.23	2943.24	0	-6.4	429.36	302.51	27.16	7.67	75	>Tanf_00535	210128_paul_pv-1630_tfm1.11711.11711.3	controllerType=0 controllerNumber=1 scan=11711	46.6026
13494:3	K.SEGIALDT[+1586.540]FYLK.R	T[+1587]	981.746	3	2943.22	2943.24	0	-7.6	311.39	289.62	8.34	7.2	23	>Tanf_00535	210128_paul_pv-1630_5.15608.15608.3	controllerType=0 controllerNumber=1 scan=15608	46.8934
06840:3	K.SEGIALDT[+1586.540]FYLK.R	T[+1587]	981.754	3	2943.25	2943.24	0	0.8	354.89	221.72	14.68	6.97	55	>Tanf_00535	201130_paulv_pv-1343_1.12332.12332.3	controllerType=0 controllerNumber=1 scan=12332	47.8163
12305:3	K.SEGIALDT[+1586.540]FYLK.R	T[+1587]	981.747	3	2943.23	2943.24	0	-5.7	201.2	201.2	0.79	5.99	19	>Tanf_00535	210128_paul_pv-1630_2.14215.14215.3	controllerType=0 controllerNumber=1 scan=14215	46.9817
11484:3	K.SEGIALDT[+1586.540]FYLK.R	T[+1587]	981.753	3	2943.24	2943.24	0	-0.5	174.08	174.08	1.05	5.81	14	>Tanf_00535	201130_paulv_pv-1343_6.15142.15142.3	controllerType=0 controllerNumber=1 scan=15142	48.2009
06895:3	K.SEGIALDT[+1586.540]FYLK.R	T[+1587]	982.08	3	2944.23	2943.24	1	-7.5	126.3	126.3	1.11	3.62	55	>Tanf_00535	201130_paulv_pv-1343_1.12645.12645.3	controllerType=0 controllerNumber=1 scan=12645	49.1494
14715:3	K.SEGIALDT[+1732.600]FYLK.R	T[+1733]	1030.45	3	3089.33	3089.3	0	6.9	242.96	218.38	6.9	5.23	34	>Tanf_00535	201130_paulv_pv-1343_2.16982.16982.3	controllerType=0 controllerNumber=1 scan=16982	47.9038
06829:3	K.SEGIALDT[+1862.650]FYLK.R	T[+1863]	1073.8	3	3219.37	3219.35	0	4.9	549.08	458.96	26.07	6.33	55	>Tanf_00535	201130_paulv_pv-1343_1.12268.12268.3	controllerType=0 controllerNumber=1 scan=12268	47.5434
07423:2	K.SEGIALDT[+1862.650]FYLK.R	T[+1863]	1610.18	2	3219.35	3219.35	0	-1.8	79.26	79.26	14.59	3.48	75	>Tanf_00535	210128_paul_pv-1630_tfm1.11647.11647.2	controllerType=0 controllerNumber=1 scan=11647	46.3549
02921:2	K.SPAC[+57.021]VAPLTNR.S	C[+57]	593.303	2	1185.6	1185.6	0	-4.7	650.98	519.99	519.99	11.95	31	>Tanf_00535	210128_paul_pv-1630_4.5251.5251.2	controllerType=0 controllerNumber=1 scan=5251	25.7528
03406:2	K.SPAC[+57.021]VAPLTNR.S	C[+57]	593.306	2	1185.6	1185.6	0	0.2	622.05	492.45	492.45	11.47	34	>Tanf_00535	201130_paulv_pv-1343_2.5869.5869.2	controllerType=0 controllerNumber=1 scan=5869	26.6148
02560:2	K.SPAC[+57.021]VAPLTNR.S	C[+57]	593.303	2	1185.6	1185.6	0	-4.5	645.33	536.03	536.03	10.49	25	>Tanf_00535	210128_paul_pv-1630_3.5028.5028.2	controllerType=0 controllerNumber=1 scan=5028	25.6018
02008:2	K.SPAC[+57.021]VAPLTNR.S	C[+57]	593.304	2	1185.6	1185.6	0	-3.7	624.87	466.05	466.05	9.06	75	>Tanf_00535	210128_paul_pv-1630_tfm1.4658.4658.2	controllerType=0 controllerNumber=1 scan=4658	25.6924
03296:2	K.SPAC[+57.021]VAPLTNR.S	C[+57]	593.307	2	1185.61	1185.6	0	2.4	485.97	367.96	367.96	6.89	33	>Tanf_00535	201130_paulv_pv-1343_3.5813.5813.2	controllerType=0 controllerNumber=1 scan=5813	26.547
02967:2	K.SPAC[+57.021]VAPLTNR.S	C[+57]	593.804	2	1186.6	1185.6	1	-6.3	457.74	255.79	255.79	5.65	20	>Tanf_00535	210128_paul_pv-1630_6.5252.5252.2	controllerType=0 controllerNumber=1 scan=5252	25.6883
02204:2	K.SPAC[+57.021]VAPLTNR.S	C[+57]	593.303	2	1185.6	1185.6	0	-4	249.85	239.53	239.53	5.07	2	>Tanf_00535	210128_paul_pv-1630_8.4721.4721.2	controllerType=0 controllerNumber=1 scan=4721	25.5994
02664:2	K.SPAC[+57.021]VAPLTNR.S	C[+57]	593.307	2	1185.61	1185.6	0	1.9	250.12	184.91	184.91	5.06	5	>Tanf_00535	201130_paulv_pv-1343_10.5253.5253.2	controllerType=0 controllerNumber=1 scan=5253	26.7928
00308:2	K.TNDATVDHTVM[+15.995]TGNK.N	M[+16]	810.365	2	1619.72	1619.73	0	-5.8	575.69	439.86	439.86	9.96	23	>Tanf_00535	210128_paul_pv-1630_5.2429.2429.2	controllerType=0 controllerNumber=1 scan=2429	19.5628
00505:2	K.TNDATVDHTVM[+15.995]TGNK.N	M[+16]	810.366	2	1619.72	1619.73	0	-5.3	568.9	436.43	436.43	9.44	19	>Tanf_00535	210128_paul_pv-1630_2.2607.2607.2	controllerType=0 controllerNumber=1 scan=2607	19.6006
00203:2	K.TNDATVDHTVM[+15.995]TGNK.N	M[+16]	810.366	2	1619.72	1619.73	0	-5.3	315.58	315.58	315.58	7.61	25	>Tanf_00535	210128_paul_pv-1630_3.2402.2402.2	controllerType=0 controllerNumber=1 scan=2402	19.5092
00611:2	K.TNDATVDHTVM[+15.995]TGNK.N	M[+16]	810.366	2	1619.72	1619.73	0	-5.1	396.73	377.85	377.85	7.51	75	>Tanf_00535	210128_paul_pv-1630_tfm1.3116.3116.2	controllerType=0 controllerNumber=1 scan=3116	21.8881
00119:2	K.TNDATVDHTVM[+15.995]TGNK.N	M[+16]	810.365	2	1619.72	1619.73	0	-5.8	416.78	385.57	385.57	7.37	75	>Tanf_00535	210128_paul_pv-1630_tfm1.2325.2325.2	controllerType=0 controllerNumber=1 scan=2325	19.5778
00309:2	K.TNDATVDHTVM[+15.995]TGNK.N	M[+16]	810.368	2	1619.73	1619.73	0	-2.4	549.65	389.14	389.14	7.15	55	>Tanf_00535	201130_paulv_pv-1343_1.2500.2500.2	controllerType=0 controllerNumber=1 scan=2500	20.1023
00632:2	K.TNDATVDHTVM[+15.995]TGNK.N	M[+16]	810.371	2	1619.73	1619.73	0	1.2	377.96	323.59	323.59	7.15	33	>Tanf_00535	201130_paulv_pv-1343_3.2801.2801.2	controllerType=0 controllerNumber=1 scan=2801	20.1868
00677:2	K.TNDATVDHTVM[+15.995]TGNK.N	M[+16]	810.37	2	1619.73	1619.73	0	0	442.45	333.44	333.44	6.99	34	>Tanf_00535	201130_paulv_pv-1343_2.2773.2773.2	controllerType=0 controllerNumber=1 scan=2773	20.2002
00779:2	K.TNDATVDHTVM[+15.995]TGNK.N	M[+16]	810.37	2	1619.73	1619.73	0	0.3	332.24	306.18	306.18	6.68	25	>Tanf_00535	201130_paulv_pv-1343_5.2814.2814.2	controllerType=0 controllerNumber=1 scan=2814	20.2575
00679:2	K.TNDATVDHTVM[+15.995]TGNK.N	M[+16]	810.37	2	1619.73	1619.73	0	-0.5	287.32	287.32	287.32	6.66	42	>Tanf_00535	201130_paulv_pv-1343_4.2774.2774.2	controllerType=0 controllerNumber=1 scan=2774	20.1181
00244:2	K.TNDATVDHTVM[+15.995]TGNK.N	M[+16]	810.365	2	1619.72	1619.73	0	-6.1	254.16	231.39	231.39	6.31	31	>Tanf_00535	210128_paul_pv-1630_4.2423.2423.2	controllerType=0 controllerNumber=1 scan=2423	19.6259
01200:2	K.TNDATVDHTVMTGNK.N		802.368	2	1603.73	1603.74	0	-5.4	609.23	546.79	546.79	11.12	31	>Tanf_00535	210128_paul_pv-1630_4.3454.3454.2	controllerType=0 controllerNumber=1 scan=3454	21.9604
01733:2	K.TNDATVDHTVMTGNK.N		802.374	2	1603.74	1603.74	0	1	595.5	595.5	595.5	10.2	42	>Tanf_00535	201130_paulv_pv-1343_4.3906.3906.2	controllerType=0 controllerNumber=1 scan=3906	22.4793
01225:2	K.TNDATVDHTVMTGNK.N		802.368	2	1603.73	1603.74	0	-6.3	285.58	285.58	285.58	7.02	20	>Tanf_00535	210128_paul_pv-1630_6.3419.3419.2	controllerType=0 controllerNumber=1 scan=3419	21.823
00511:2	K.TNDATVDHTVMTGNK.N		802.366	2	1603.72	1603.74	0	-8.8	133.72	133.72	133.72	2.92	75	>Tanf_00535	210128_paul_pv-1630_tfm1.2976.2976.2	controllerType=0 controllerNumber=1 scan=2976	21.4982
01241:2	K.TNDATVDHTVMTGNK.N		802.368	2	1603.73	1603.74	0	-6.3	46.09	46.09	46.09	1.88	55	>Tanf_00535	201130_paulv_pv-1343_1.3694.3694.2	controllerType=0 controllerNumber=1 scan=3694	23.1676
09124:2	K.TVT[+1862.650]TYLR.T	T[+1863]	1359.57	2	2718.14	2716.13	2	0.8	11.85	9.41	0	0.21	31	>Tanf_00535	210128_paul_pv-1630_4.11394.11394.2	controllerType=0 controllerNumber=1 scan=11394	40.024
06753:2	K.TVTTYLR.T		427.243	2	853.479	853.478	0	1.3	112.14	106.29	106.29	1.65	13	>Tanf_00535	201130_paulv_pv-1343_7.8925.8925.2	controllerType=0 controllerNumber=1 scan=8925	32.8952
05584:2	K.TVTTYLR.T		427.243	2	853.48	853.478	0	2	60.28	60.28	60.28	0.53	14	>Tanf_00535	201130_paulv_pv-1343_6.7744.7744.2	controllerType=0 controllerNumber=1 scan=7744	30.5848
05583:2	K.TVTTYLR.T		427.241	2	853.474	853.478	0	-4.1	59.93	59.93	59.93	0.28	8	>Tanf_00535	210128_paul_pv-1630_7.7974.7974.2	controllerType=0 controllerNumber=1 scan=7974	31.4485
05590:2	K.TVTTYLR.T		427.241	2	853.474	853.478	0	-4.3	52.48	52.48	52.48	0.24	20	>Tanf_00535	210128_paul_pv-1630_6.7906.7906.2	controllerType=0 controllerNumber=1 scan=7906	31.3748
04588:2	K.TVTTYLR.T		427.241	2	853.474	853.478	0	-4.1	82.36	82.36	82.36	0.2	8	>Tanf_00535	210128_paul_pv-1630_7.6974.6974.2	controllerType=0 controllerNumber=1 scan=6974	29.2301
10400:2	K.VILPM[+15.995]FTNQVSINSQTC[+57.021]K.G	C[+57], M[+16]	1048.53	2	2096.06	2096.05	0	2	43.94	43.94	43.94	3.82	34	>Tanf_00535	201130_paulv_pv-1343_2.12967.12967.2	controllerType=0 controllerNumber=1 scan=12967	40.3943
01215:2	K.YIC[+57.021]T[+1225.387]DHDTLR.V	C[+57], T[+1225]	1259.99	2	2518.97	2518.98	0	-3.9	177.81	177.81	27.97	4.58	75	>Tanf_00535	210128_paul_pv-1630_tfm1.3759.3759.2	controllerType=0 controllerNumber=1 scan=3759	23.5056
01211:2	K.YIC[+57.021]T[+1225.387]DHDTLR.V	C[+57], T[+1225]	1259.99	2	2518.97	2518.98	0	-3.9	37.06	37.06	34.42	2.14	75	>Tanf_00535	210128_paul_pv-1630_tfm1.3755.3755.2	controllerType=0 controllerNumber=1 scan=3755	23.4893
01368:2	K.YIC[+57.021]T[+1355.450]DHDTLR.V	C[+57], T[+1355]	1325.02	2	2649.03	2649.04	0	-3.7	225.15	225.15	19.94	4.99	75	>Tanf_00535	210128_paul_pv-1630_tfm1.3939.3939.2	controllerType=0 controllerNumber=1 scan=3939	23.9484
01365:2	K.YIC[+57.021]T[+1355.450]DHDTLR.V	C[+57], T[+1355]	1325.02	2	2649.03	2649.04	0	-3.7	8	8	8	2.79	75	>Tanf_00535	210128_paul_pv-1630_tfm1.3936.3936.2	controllerType=0 controllerNumber=1 scan=3936	23.9332
01901:3	K.YIC[+57.021]T[+1586.540]DHDTLR.V	C[+57], T[+1587]	960.708	3	2880.11	2880.13	0	-7.3	272.01	227.42	8.8	6.57	25	>Tanf_00535	210128_paul_pv-1630_3.4274.4274.3	controllerType=0 controllerNumber=1 scan=4274	23.8402
01863:3	K.YIC[+57.021]T[+1586.540]DHDTLR.V	C[+57], T[+1587]	960.713	3	2880.12	2880.13	0	-1.7	432.52	344.55	8.8	6.51	55	>Tanf_00535	201130_paulv_pv-1343_1.4425.4425.3	controllerType=0 controllerNumber=1 scan=4425	24.9029
02803:3	K.YIC[+57.021]T[+1586.540]DHDTLR.V	C[+57], T[+1587]	961.042	3	2881.11	2880.13	1	-6.9	223.35	219.57	8.8	6.39	34	>Tanf_00535	201130_paulv_pv-1343_2.5219.5219.3	controllerType=0 controllerNumber=1 scan=5219	25.3585
01420:3	K.YIC[+57.021]T[+1586.540]DHDTLR.V	C[+57], T[+1587]	960.707	3	2880.11	2880.13	0	-7.9	401.71	299.32	8.8	6.09	75	>Tanf_00535	210128_paul_pv-1630_tfm1.4005.4005.3	controllerType=0 controllerNumber=1 scan=4005	24.1184
02822:3	K.YIC[+57.021]T[+1586.540]DHDTLR.V	C[+57], T[+1587]	961.377	3	2882.12	2880.13	2	-6.3	228.73	175.83	8.8	6.06	34	>Tanf_00535	201130_paulv_pv-1343_2.5240.5240.3	controllerType=0 controllerNumber=1 scan=5240	25.3957
02850:3	K.YIC[+57.021]T[+1586.540]DHDTLR.V	C[+57], T[+1587]	960.712	3	2880.12	2880.13	0	-2.7	239.84	214.12	8.8	5.98	42	>Tanf_00535	201130_paulv_pv-1343_4.5085.5085.3	controllerType=0 controllerNumber=1 scan=5085	24.8523
02075:3	K.YIC[+57.021]T[+1586.540]DHDTLR.V	C[+57], T[+1587]	961.045	3	2881.12	2880.13	1	-4.6	278.53	204.18	8.8	5.78	55	>Tanf_00535	201130_paulv_pv-1343_1.4667.4667.3	controllerType=0 controllerNumber=1 scan=4667	25.4388
02684:3	K.YIC[+57.021]T[+1586.540]DHDTLR.V	C[+57], T[+1587]	960.713	3	2880.12	2880.13	0	-1.4	215.57	203.13	8.8	5.3	33	>Tanf_00535	201130_paulv_pv-1343_3.5075.5075.3	controllerType=0 controllerNumber=1 scan=5075	24.9416
02147:3	K.YIC[+57.021]T[+1586.540]DHDTLR.V	C[+57], T[+1587]	960.709	3	2880.11	2880.13	0	-6	185.49	185.49	8.8	4.81	75	>Tanf_00535	210128_paul_pv-1630_tfm1.4809.4809.3	controllerType=0 controllerNumber=1 scan=4809	26.0841
02071:3	K.YIC[+57.021]T[+1586.540]DHDTLR.V	C[+57], T[+1587]	961.378	3	2882.12	2880.13	2	-5.6	279.18	232.85	8.8	4.55	55	>Tanf_00535	201130_paulv_pv-1343_1.4661.4661.3	controllerType=0 controllerNumber=1 scan=4661	25.4231
03056:3	K.YIC[+57.021]T[+1586.540]DHDTLR.V	C[+57], T[+1587]	961.044	3	2881.12	2880.13	1	-4.8	161.92	130.09	8.8	3.1	42	>Tanf_00535	201130_paulv_pv-1343_4.5291.5291.3	controllerType=0 controllerNumber=1 scan=5291	25.2635
03038:3	K.YIC[+57.021]T[+1586.540]DHDTLR.V	C[+57], T[+1587]	961.376	3	2882.11	2880.13	2	-7.6	114.94	114.94	8.8	3.1	42	>Tanf_00535	201130_paulv_pv-1343_4.5273.5273.3	controllerType=0 controllerNumber=1 scan=5273	25.2295
01408:2	K.YIC[+57.021]T[+1586.540]DHDTLR.V	C[+57], T[+1587]	1440.56	2	2880.12	2880.13	0	-4.9	82.99	82.99	8.8	2.94	75	>Tanf_00535	210128_paul_pv-1630_tfm1.3990.3990.2	controllerType=0 controllerNumber=1 scan=3990	24.0751
02360:2	K.YIC[+57.021]T[+1586.540]DHDTLR.V	C[+57], T[+1587]	1440.56	2	2880.12	2880.13	0	-3.6	48.16	48.16	8.8	1.06	19	>Tanf_00535	210128_paul_pv-1630_2.4622.4622.2	controllerType=0 controllerNumber=1 scan=4622	24.0904
02179:2	K.YIC[+57.021]T[+1586.540]DHDTLR.V	C[+57], T[+1587]	1440.56	2	2880.11	2880.13	0	-6.4	11.54	11.54	8.8	0.99	31	>Tanf_00535	210128_paul_pv-1630_4.4470.4470.2	controllerType=0 controllerNumber=1 scan=4470	24.0918
02379:3	K.YIC[+57.021]T[+1716.600]DHDTLR.V	C[+57], T[+1717]	1004.06	3	3010.17	3010.19	0	-5.8	357.34	271.27	8.8	7.65	31	>Tanf_00535	210128_paul_pv-1630_4.4683.4683.3	controllerType=0 controllerNumber=1 scan=4683	24.5684
02520:3	K.YIC[+57.021]T[+1716.600]DHDTLR.V	C[+57], T[+1717]	1004.06	3	3010.17	3010.19	0	-6.1	393.86	293.67	8.8	7.08	19	>Tanf_00535	210128_paul_pv-1630_2.4800.4800.3	controllerType=0 controllerNumber=1 scan=4800	24.4754
03319:3	K.YIC[+57.021]T[+1716.600]DHDTLR.V	C[+57], T[+1717]	1004.07	3	3010.19	3010.19	0	-0.3	259.4	231.81	8.8	6.37	25	>Tanf_00535	201130_paulv_pv-1343_5.5464.5464.3	controllerType=0 controllerNumber=1 scan=5464	25.5249
02805:3	K.YIC[+57.021]T[+1716.600]DHDTLR.V	C[+57], T[+1717]	1004.07	3	3010.19	3010.19	0	-0.6	275.16	236.8	8.8	6.22	34	>Tanf_00535	201130_paulv_pv-1343_2.5221.5221.3	controllerType=0 controllerNumber=1 scan=5221	25.3614
02518:3	K.YIC[+57.021]T[+1716.600]DHDTLR.V	C[+57], T[+1717]	1004.4	3	3011.17	3010.19	1	-6.8	198.53	167.51	8.8	5.15	23	>Tanf_00535	210128_paul_pv-1630_5.4806.4806.3	controllerType=0 controllerNumber=1 scan=4806	24.4486
02256:3	K.YIC[+57.021]T[+1716.600]DHDTLR.V	C[+57], T[+1717]	1004.4	3	3011.19	3010.19	1	-0.7	182.22	182.22	8.8	4.79	55	>Tanf_00535	201130_paulv_pv-1343_1.4868.4868.3	controllerType=0 controllerNumber=1 scan=4868	25.8943
03030:3	K.YIC[+57.021]T[+1716.600]DHDTLR.V	C[+57], T[+1717]	1004.07	3	3010.19	3010.19	0	0.5	205.31	173.27	8.8	4.4	42	>Tanf_00535	201130_paulv_pv-1343_4.5264.5264.3	controllerType=0 controllerNumber=1 scan=5264	25.21
02427:3	K.YIC[+57.021]T[+1716.600]DHDTLR.V	C[+57], T[+1717]	1004.4	3	3011.17	3010.19	1	-6.6	131.32	128.22	8.8	4.16	31	>Tanf_00535	210128_paul_pv-1630_4.4733.4733.3	controllerType=0 controllerNumber=1 scan=4733	24.6737
02988:3	K.YIC[+57.021]T[+1716.600]DHDTLR.V	C[+57], T[+1717]	1004.73	3	3012.17	3010.19	2	-7.7	190.2	124.99	8.8	3.92	33	>Tanf_00535	201130_paulv_pv-1343_3.5461.5461.3	controllerType=0 controllerNumber=1 scan=5461	25.8112
02007:3	K.YIC[+57.021]T[+1716.600]DHDTLR.V	C[+57], T[+1717]	1004.07	3	3010.19	3010.19	0	-0.3	147.63	147.63	8.8	3.77	55	>Tanf_00535	201130_paulv_pv-1343_1.4582.4582.3	controllerType=0 controllerNumber=1 scan=4582	25.2478
01569:2	K.YIC[+57.021]T[+1716.600]DHDTLR.V	C[+57], T[+1717]	1505.59	2	3010.17	3010.19	0	-6.3	169.91	140.32	8.8	3.07	75	>Tanf_00535	210128_paul_pv-1630_tfm1.4189.4189.2	controllerType=0 controllerNumber=1 scan=4189	24.5584
01986:3	K.YIC[+57.021]T[+1716.600]DHDTLR.V	C[+57], T[+1717]	1004.06	3	3010.17	3010.19	0	-6.1	76.82	67.34	8.8	2.91	75	>Tanf_00535	210128_paul_pv-1630_tfm1.4636.4636.3	controllerType=0 controllerNumber=1 scan=4636	25.6445
03297:3	K.YIC[+57.021]T[+1716.600]DHDTLR.V	C[+57], T[+1717]	1004.4	3	3011.2	3010.19	1	1.8	59.75	59.75	8.8	2.13	25	>Tanf_00535	201130_paulv_pv-1343_5.5444.5444.3	controllerType=0 controllerNumber=1 scan=5444	25.4851
02702:3	K.YIC[+57.021]T[+1716.600]DHDTLR.V	C[+57], T[+1717]	1005.06	3	3013.18	3010.19	3	-7.2	50.12	45.02	8.8	0.42	19	>Tanf_00535	210128_paul_pv-1630_2.4992.4992.3	controllerType=0 controllerNumber=1 scan=4992	24.8819
01435:3	K.YIC[+57.021]T[+1732.600]DHDTLR.V	C[+57], T[+1733]	1009.73	3	3027.18	3026.19	1	-5.7	38.31	38.31	8.8	2.81	75	>Tanf_00535	210128_paul_pv-1630_tfm1.4024.4024.3	controllerType=0 controllerNumber=1 scan=4024	24.168
01571:3	K.YIC[+57.021]T[+1862.650]DHDTLR.V	C[+57], T[+1863]	1053.08	3	3157.24	3156.24	1	-1.1	34.39	34.39	8.8	0.6	75	>Tanf_00535	210128_paul_pv-1630_tfm1.4192.4192.3	controllerType=0 controllerNumber=1 scan=4192	24.5673
01745:3	K.YIC[+57.021]T[+922.317]DHDT[+792.254]LR.V	C[+57], T[+792][+922]	1004.39	3	3011.16	3008.16	3	-4.5	175.73	161.61	2.4	3.86	75	>Tanf_00535	210128_paul_pv-1630_tfm1.4379.4379.3	controllerType=0 controllerNumber=1 scan=4379	25.0338
01957:3	K.YIC[+57.021]T[+922.317]DHDT[+792.254]LR.V	C[+57], T[+792][+922]	1003.73	3	3009.16	3008.16	1	-0.6	0.38	0.38	0.38	0.48	75	>Tanf_00535	210128_paul_pv-1630_tfm1.4604.4604.3	controllerType=0 controllerNumber=1 scan=4604	25.5581
03549:2	R.AGNPIDS[+1355.450]IR.S	S[+1355]	1149.47	2	2297.94	2297.95	0	-3.7	33.78	33.78	33.78	1.51	75	>Tanf_00535	210128_paul_pv-1630_tfm1.6421.6421.2	controllerType=0 controllerNumber=1 scan=6421	30.0976
05945:3	R.AGNPIDS[+1586.540]IR.S	S[+1587]	843.683	3	2529.03	2529.04	0	-2.3	197.25	133.97	133.97	3.3	33	>Tanf_00535	201130_paulv_pv-1343_3.8822.8822.3	controllerType=0 controllerNumber=1 scan=8822	32.6653
05421:3	R.AGNPIDS[+1586.540]IR.S	S[+1587]	843.68	3	2529.02	2529.04	0	-6.1	94.87	42.74	42.74	2.96	31	>Tanf_00535	210128_paul_pv-1630_4.7806.7806.3	controllerType=0 controllerNumber=1 scan=7806	31.6541
04084:2	R.AGNPIDS[+1586.540]IR.S	S[+1587]	1265.02	2	2529.03	2529.04	0	-5.9	132.86	73.86	73.86	2.86	75	>Tanf_00535	210128_paul_pv-1630_tfm1.7004.7004.2	controllerType=0 controllerNumber=1 scan=7004	31.6351
04051:3	R.AGNPIDS[+1586.540]IR.S	S[+1587]	843.678	3	2529.02	2529.04	0	-8.4	214.39	113.79	113.79	2.83	75	>Tanf_00535	210128_paul_pv-1630_tfm1.6969.6969.3	controllerType=0 controllerNumber=1 scan=6969	31.5287
04356:3	R.AGNPIDS[+1586.540]IR.S	S[+1587]	843.682	3	2529.03	2529.04	0	-3.4	169.71	78.94	78.94	2.71	55	>Tanf_00535	201130_paulv_pv-1343_1.7528.7528.3	controllerType=0 controllerNumber=1 scan=7528	32.3719
05010:3	R.AGNPIDS[+1586.540]IR.S	S[+1587]	843.679	3	2529.02	2529.04	0	-7.1	90.33	23.08	23.08	1.76	25	>Tanf_00535	210128_paul_pv-1630_3.7590.7590.3	controllerType=0 controllerNumber=1 scan=7590	31.6429
04977:2	R.AGNPIDS[+1586.540]IR.S	S[+1587]	1265.02	2	2529.03	2529.04	0	-5.9	70.71	30.7	30.7	1.03	25	>Tanf_00535	210128_paul_pv-1630_3.7555.7555.2	controllerType=0 controllerNumber=1 scan=7555	31.5678
05971:3	R.AGNPIDS[+1586.540]IR.S	S[+1587]	844.016	3	2530.03	2529.04	1	-3.6	87.18	24.54	24.54	0.86	33	>Tanf_00535	201130_paulv_pv-1343_3.8856.8856.3	controllerType=0 controllerNumber=1 scan=8856	32.7363
04009:2	R.AGNPIDS[+1716.600]IR.S	S[+1717]	1330.05	2	2659.09	2659.1	0	-3.8	255.3	101.9	101.9	3.84	75	>Tanf_00535	210128_paul_pv-1630_tfm1.6925.6925.2	controllerType=0 controllerNumber=1 scan=6925	31.4295
03546:3	R.ALAKDS[+1586.540]SGFYR.V	S[+1587]	934.389	3	2801.15	2801.16	0	-2	307.39	296.95	1.6	6.63	42	>Tanf_00535	201130_paulv_pv-1343_4.5802.5802.3	controllerType=0 controllerNumber=1 scan=5802	26.2833
03017:3	R.ALAKDS[+1586.540]SGFYR.V	S[+1587]	934.385	3	2801.14	2801.16	0	-5.9	249.1	221.33	1.6	6.56	23	>Tanf_00535	210128_paul_pv-1630_5.5335.5335.3	controllerType=0 controllerNumber=1 scan=5335	25.5134
02822:3	R.ALAKDS[+1586.540]SGFYR.V	S[+1587]	934.384	3	2801.14	2801.16	0	-7.3	312.78	245.4	1.6	6.53	31	>Tanf_00535	210128_paul_pv-1630_4.5150.5150.3	controllerType=0 controllerNumber=1 scan=5150	25.5579
02915:3	R.ALAKDS[+1586.540]SGFYR.V	S[+1587]	934.383	3	2801.13	2801.16	0	-8.1	173.51	173.51	1.6	3.77	20	>Tanf_00535	210128_paul_pv-1630_6.5205.5205.3	controllerType=0 controllerNumber=1 scan=5205	25.591
03758:3	R.ALAKDS[+1586.540]SGFYR.V	S[+1587]	934.391	3	2801.16	2801.16	0	0.4	103.98	103.98	1.6	3.53	14	>Tanf_00535	201130_paulv_pv-1343_6.5890.5890.3	controllerType=0 controllerNumber=1 scan=5890	26.6794
02588:3	R.ALAKDS[+1586.540]SGFYR.V	S[+1587]	934.718	3	2802.14	2801.16	1	-6.8	189.11	157.78	1.6	2.86	55	>Tanf_00535	201130_paulv_pv-1343_1.5291.5291.3	controllerType=0 controllerNumber=1 scan=5291	26.8865
02891:3	R.ALAKDS[+1586.540]SGFYR.V	S[+1587]	934.716	3	2802.13	2801.16	1	-9.6	102.45	102.45	1.6	2.77	20	>Tanf_00535	210128_paul_pv-1630_6.5179.5179.3	controllerType=0 controllerNumber=1 scan=5179	25.5356
03933:3	R.ALAKDS[+1586.540]SGFYR.V	S[+1587]	934.389	3	2801.15	2801.16	0	-1.8	39.42	39.42	1.6	1.45	25	>Tanf_00535	201130_paulv_pv-1343_5.6078.6078.3	controllerType=0 controllerNumber=1 scan=6078	26.7411
03583:3	R.ALAKDS[+1716.600]SGFYR.V	S[+1717]	977.744	3	2931.22	2931.22	0	0.5	335.07	314.39	1.6	6.75	42	>Tanf_00535	201130_paulv_pv-1343_4.5839.5839.3	controllerType=0 controllerNumber=1 scan=5839	26.3542
03321:3	R.ALAKDS[+1716.600]SGFYR.V	S[+1717]	977.743	3	2931.21	2931.22	0	-1.1	279.34	279.34	1.6	6.3	34	>Tanf_00535	201130_paulv_pv-1343_2.5781.5781.3	controllerType=0 controllerNumber=1 scan=5781	26.4423
03251:3	R.ALAKDS[+1716.600]SGFYR.V	S[+1717]	977.743	3	2931.21	2931.22	0	-0.8	293.27	282.33	1.6	6.26	33	>Tanf_00535	201130_paulv_pv-1343_3.5767.5767.3	controllerType=0 controllerNumber=1 scan=5767	26.4642
03042:3	R.ALAKDS[+1716.600]SGFYR.V	S[+1717]	977.739	3	2931.2	2931.22	0	-5	287.89	244.81	1.6	6.2	23	>Tanf_00535	210128_paul_pv-1630_5.5360.5360.3	controllerType=0 controllerNumber=1 scan=5360	25.5688
02823:3	R.ALAKDS[+1716.600]SGFYR.V	S[+1717]	977.737	3	2931.2	2931.22	0	-7.2	249.8	191.22	1.6	5.92	31	>Tanf_00535	210128_paul_pv-1630_4.5151.5151.3	controllerType=0 controllerNumber=1 scan=5151	25.5598
02496:3	R.ALAKDS[+1716.600]SGFYR.V	S[+1717]	977.737	3	2931.2	2931.22	0	-7.2	336.36	242.78	0.85	5.86	25	>Tanf_00535	210128_paul_pv-1630_3.4960.4960.3	controllerType=0 controllerNumber=1 scan=4960	25.4566
02902:3	R.ALAKDS[+1716.600]SGFYR.V	S[+1717]	977.738	3	2931.2	2931.22	0	-6	195.21	195.21	1.6	5.12	20	>Tanf_00535	210128_paul_pv-1630_6.5191.5191.3	controllerType=0 controllerNumber=1 scan=5191	25.5631
01941:3	R.ALAKDS[+1716.600]SGFYR.V	S[+1717]	977.739	3	2931.2	2931.22	0	-5.2	203.5	203.5	1.6	4.98	75	>Tanf_00535	210128_paul_pv-1630_tfm1.4586.4586.3	controllerType=0 controllerNumber=1 scan=4586	25.5229
03806:3	R.ALAKDS[+1716.600]SGFYR.V	S[+1717]	978.079	3	2932.22	2931.22	1	1	200.47	162.02	1.6	4.98	14	>Tanf_00535	201130_paulv_pv-1343_6.5935.5935.3	controllerType=0 controllerNumber=1 scan=5935	26.7715
03915:3	R.ALAKDS[+1716.600]SGFYR.V	S[+1717]	977.744	3	2931.22	2931.22	0	0.7	163.64	163.64	1.6	4.03	25	>Tanf_00535	201130_paulv_pv-1343_5.6058.6058.3	controllerType=0 controllerNumber=1 scan=6058	26.7028
02405:3	R.ALAKDS[+1716.600]SGFYR.V	S[+1717]	977.744	3	2931.22	2931.22	0	0.1	135.69	135.69	1.6	3.69	55	>Tanf_00535	201130_paulv_pv-1343_1.5064.5064.3	controllerType=0 controllerNumber=1 scan=5064	26.3618
03794:3	R.ALAKDS[+1716.600]SGFYR.V	S[+1717]	977.745	3	2931.22	2931.22	0	0.9	98.98	98.98	1.6	3.56	14	>Tanf_00535	201130_paulv_pv-1343_6.5923.5923.3	controllerType=0 controllerNumber=1 scan=5923	26.7466
02892:3	R.ALAKDS[+1716.600]SGFYR.V	S[+1717]	978.072	3	2932.2	2931.22	1	-6.7	78.64	78.64	1.6	2.82	20	>Tanf_00535	210128_paul_pv-1630_6.5180.5180.3	controllerType=0 controllerNumber=1 scan=5180	25.5375
01980:2	R.ALAKDS[+1716.600]SGFYR.V	S[+1717]	1466.1	2	2931.2	2931.22	0	-5.4	67.57	67.57	1.6	1.83	75	>Tanf_00535	210128_paul_pv-1630_tfm1.4629.4629.2	controllerType=0 controllerNumber=1 scan=4629	25.6171
01837:3	R.ALAKDS[+1732.600]SGFYR.V	S[+1733]	983.071	3	2947.2	2947.22	0	-6.3	80.92	80.92	1.6	2.9	75	>Tanf_00535	210128_paul_pv-1630_tfm1.4481.4481.3	controllerType=0 controllerNumber=1 scan=4481	25.2516
09740:2	R.ALC[+57.021]STQIFDPIK.Y	C[+57]	696.862	2	1392.72	1392.72	0	-1.5	335.62	329.57	329.57	7.11	34	>Tanf_00535	201130_paulv_pv-1343_2.12327.12327.2	controllerType=0 controllerNumber=1 scan=12327	39.1829
09434:2	R.ALC[+57.021]STQIFDPIK.Y	C[+57]	696.864	2	1392.72	1392.72	0	0.5	227.12	198.74	198.74	5.89	33	>Tanf_00535	201130_paulv_pv-1343_3.12237.12237.2	controllerType=0 controllerNumber=1 scan=12237	39.1528
09917:2	R.ALC[+57.021]STQIFDPIK.Y	C[+57]	696.864	2	1392.72	1392.72	0	1.6	248.02	138.42	138.42	5.66	42	>Tanf_00535	201130_paulv_pv-1343_4.12237.12237.2	controllerType=0 controllerNumber=1 scan=12237	39.1263
06426:2	R.DS[+1355.450]IVGNTIVAGVR.T	S[+1355]	1328.58	2	2656.16	2656.17	0	-3.8	124.27	124.27	3.46	4.36	75	>Tanf_00535	210128_paul_pv-1630_tfm1.9799.9799.2	controllerType=0 controllerNumber=1 scan=9799	39.7098
06706:2	R.DS[+1716.600]IVGNTIVAGVR.T	S[+1717]	1509.16	2	3017.31	3017.32	0	-5.1	2.98	2.98	0.8	2.79	75	>Tanf_00535	210128_paul_pv-1630_tfm1.10240.10240.2	controllerType=0 controllerNumber=1 scan=10240	41.1947
06454:3	R.DSIVGNT[+1586.540]IVAGVR.T	T[+1587]	963.091	3	2887.26	2887.26	0	-1.6	372.61	261.1	12.06	7.73	55	>Tanf_00535	201130_paulv_pv-1343_1.10924.10924.3	controllerType=0 controllerNumber=1 scan=10924	42.1985
06739:3	R.DSIVGNT[+1586.540]IVAGVR.T	T[+1587]	963.086	3	2887.24	2887.26	0	-6.3	354.2	303.75	19.81	7.58	75	>Tanf_00535	210128_paul_pv-1630_tfm1.10280.10280.3	controllerType=0 controllerNumber=1 scan=10280	41.3154
11675:3	R.DSIVGNT[+1586.540]IVAGVR.T	T[+1587]	963.093	3	2887.26	2887.26	0	0.8	152.52	152.52	3.68	5.21	42	>Tanf_00535	201130_paulv_pv-1343_4.13950.13950.3	controllerType=0 controllerNumber=1 scan=13950	42.442
06547:3	R.DSIVGNT[+1586.540]IVAGVR.T	T[+1587]	963.42	3	2888.24	2887.26	1	-7.2	165.72	165.72	4.61	4.13	55	>Tanf_00535	201130_paulv_pv-1343_1.11210.11210.3	controllerType=0 controllerNumber=1 scan=11210	43.3493
06749:2	R.DSIVGNT[+1586.540]IVAGVR.T	T[+1587]	1444.13	2	2887.24	2887.26	0	-6.2	47.53	47.53	1.62	3.11	75	>Tanf_00535	210128_paul_pv-1630_tfm1.10295.10295.2	controllerType=0 controllerNumber=1 scan=10295	41.3619
11582:3	R.DSIVGNT[+1716.600]IVAGVR.T	T[+1717]	1006.45	3	3017.33	3017.32	0	1.9	7.97	7.97	1.02	2.97	42	>Tanf_00535	201130_paulv_pv-1343_4.13850.13850.3	controllerType=0 controllerNumber=1 scan=13850	42.2413
06827:3	R.INGGLS[+938.312]YYGC[+57.021]IDT[+792.254]SK.I	C[+57], S[+938], T[+792]	1127.78	3	3381.33	3378.33	3	-4.1	51.54	50.05	2.34	2.95	75	>Tanf_00535	210128_paul_pv-1630_tfm1.10408.10408.3	controllerType=0 controllerNumber=1 scan=10408	41.7044
00644:2	R.KFSVDC[+57.021]R.I	C[+57]	456.222	2	911.436	911.44	0	-4.9	314.62	185.96	185.96	3.82	31	>Tanf_00535	210128_paul_pv-1630_4.2888.2888.2	controllerType=0 controllerNumber=1 scan=2888	20.773
01117:2	R.KFSVDC[+57.021]R.I	C[+57]	456.224	2	911.44	911.44	0	0	248.56	127.94	127.94	3.15	33	>Tanf_00535	201130_paulv_pv-1343_3.3325.3325.2	controllerType=0 controllerNumber=1 scan=3325	21.3124
00316:2	R.KFSVDC[+57.021]R.I	C[+57]	456.222	2	911.437	911.44	0	-4	280.92	182.62	182.62	2.81	75	>Tanf_00535	210128_paul_pv-1630_tfm1.2687.2687.2	controllerType=0 controllerNumber=1 scan=2687	20.6875
00627:2	R.KFSVDC[+57.021]R.I	C[+57]	456.224	2	911.441	911.44	0	0.4	241.48	131.85	131.85	2.25	55	>Tanf_00535	201130_paulv_pv-1343_1.2899.2899.2	controllerType=0 controllerNumber=1 scan=2899	21.115
01142:2	R.KFSVDC[+57.021]R.I	C[+57]	456.224	2	911.441	911.44	0	0.6	244.44	74.47	74.47	0.9	42	>Tanf_00535	201130_paulv_pv-1343_4.3290.3290.2	controllerType=0 controllerNumber=1 scan=3290	21.2491
00673:2	R.KFSVDC[+57.021]R.I	C[+57]	456.222	2	911.436	911.44	0	-4.4	228.17	122.04	122.04	0.73	20	>Tanf_00535	210128_paul_pv-1630_6.2855.2855.2	controllerType=0 controllerNumber=1 scan=2855	20.6558
00749:2	R.KFSVDC[+57.021]R.I	C[+57]	456.224	2	911.441	911.44	0	0.8	170.34	48.08	48.08	0.49	4	>Tanf_00535	201130_paulv_pv-1343_8.3053.3053.2	controllerType=0 controllerNumber=1 scan=3053	21.5468
01280:2	R.KFSVDC[+57.021]R.I	C[+57]	456.224	2	911.441	911.44	0	0.6	227.45	66.83	66.83	0.4	13	>Tanf_00535	201130_paulv_pv-1343_7.3342.3342.2	controllerType=0 controllerNumber=1 scan=3342	21.5921
03753:2	R.QC[+57.021]YISFC[+57.021]DEK.I	C[+57]*2	675.275	2	1349.54	1349.55	0	-4.7	375.43	347.34	347.34	5.92	75	>Tanf_00535	210128_paul_pv-1630_tfm1.6647.6647.2	controllerType=0 controllerNumber=1 scan=6647	30.6935
04733:2	R.SS[+1878.650]IR.S	S[+1879]	1171.46	2	2341.91	2340.92	1	-4.1	13.7	4.93	0	1.09	20	>Tanf_00535	210128_paul_pv-1630_6.7048.7048.2	controllerType=0 controllerNumber=1 scan=7048	29.5008
04472:2	R.T[+1355.450]M[+15.995]LSDSVVQVR.I	M[+16], T[+1355]	1303.54	2	2606.08	2606.09	0	-4.1	154.05	154.05	0.8	4.77	75	>Tanf_00535	210128_paul_pv-1630_tfm1.7419.7419.2	controllerType=0 controllerNumber=1 scan=7419	32.8079
06200:3	R.T[+1586.540]M[+15.995]LSDSVVQVR.I	M[+16], T[+1587]	946.725	3	2838.16	2837.18	1	-8.9	47.34	47.34	5.6	2.74	55	>Tanf_00535	201130_paulv_pv-1343_1.10298.10298.3	controllerType=0 controllerNumber=1 scan=10298	40.0158
07718:3	R.T[+1586.540]M[+15.995]LSDSVVQVR.I	M[+16], T[+1587]	946.731	3	2838.18	2837.18	1	-2.3	15.37	15.37	5.6	1.45	14	>Tanf_00535	201130_paulv_pv-1343_6.10011.10011.3	controllerType=0 controllerNumber=1 scan=10011	35.301
09972:3	R.T[+1586.540]MLSDSVVQVR.I	T[+1587]	941.067	3	2821.19	2821.19	0	0.5	231.05	231.05	5.6	6.53	42	>Tanf_00535	201130_paulv_pv-1343_4.12287.12287.3	controllerType=0 controllerNumber=1 scan=12287	39.2258
06029:3	R.T[+1586.540]MLSDSVVQVR.I	T[+1587]	941.066	3	2821.18	2821.19	0	-1	295.25	235.83	5.6	6.37	55	>Tanf_00535	201130_paulv_pv-1343_1.9975.9975.3	controllerType=0 controllerNumber=1 scan=9975	39.0032
08225:3	R.T[+1586.540]MLSDSVVQVR.I	T[+1587]	941.061	3	2821.17	2821.19	0	-6.2	222.54	222.54	5.6	6.01	31	>Tanf_00535	210128_paul_pv-1630_4.10546.10546.3	controllerType=0 controllerNumber=1 scan=10546	38.1066
06192:3	R.T[+1586.540]MLSDSVVQVR.I	T[+1587]	941.394	3	2822.17	2821.19	1	-7.2	217.23	163.44	5.6	3.89	55	>Tanf_00535	201130_paulv_pv-1343_1.10279.10279.3	controllerType=0 controllerNumber=1 scan=10279	39.9505
06061:2	R.T[+1586.540]MLSDSVVQVR.I	T[+1587]	1411.09	2	2821.17	2821.19	0	-6.6	151.08	147.01	5.6	3.6	75	>Tanf_00535	210128_paul_pv-1630_tfm1.9261.9261.2	controllerType=0 controllerNumber=1 scan=9261	38.0596
08879:3	R.T[+1586.540]MLSDSVVQVR.I	T[+1587]	941.061	3	2821.17	2821.19	0	-5.9	69.42	69.42	5.6	2.44	8	>Tanf_00535	210128_paul_pv-1630_7.11244.11244.3	controllerType=0 controllerNumber=1 scan=11244	38.0755
10440:3	R.T[+1586.540]MLSDSVVQVR.I	T[+1587]	941.397	3	2822.18	2821.19	1	-4.7	0.99	0.99	0.99	1.06	42	>Tanf_00535	201130_paulv_pv-1343_4.12741.12741.3	controllerType=0 controllerNumber=1 scan=12741	40.0842
05354:3	R.T[+1716.600]M[+15.995]LSDSVVQVR.I	M[+16], T[+1717]	990.082	3	2968.23	2967.24	1	-4.8	204.79	204.79	8	5.24	55	>Tanf_00535	201130_paulv_pv-1343_1.8855.8855.3	controllerType=0 controllerNumber=1 scan=8855	35.6855
05291:3	R.T[+1716.600]M[+15.995]LSDSVVQVR.I	M[+16], T[+1717]	989.749	3	2967.23	2967.24	0	-2.6	96.41	96.41	8	3.22	75	>Tanf_00535	210128_paul_pv-1630_tfm1.8323.8323.3	controllerType=0 controllerNumber=1 scan=8323	35.244
06468:3	R.T[+1716.600]M[+15.995]LSDSVVQVR.I	M[+16], T[+1717]	989.745	3	2967.22	2967.24	0	-7.3	59.41	59.41	8	2.94	31	>Tanf_00535	210128_paul_pv-1630_4.8851.8851.3	controllerType=0 controllerNumber=1 scan=8851	34.0959
05459:3	R.T[+1716.600]M[+15.995]LSDSVVQVR.I	M[+16], T[+1717]	989.749	3	2967.23	2967.24	0	-3.1	5.27	5.27	5.27	2.57	55	>Tanf_00535	201130_paulv_pv-1343_1.9015.9015.3	controllerType=0 controllerNumber=1 scan=9015	36.1313
06173:3	R.T[+1716.600]MLSDSVVQVR.I	T[+1717]	984.749	3	2952.23	2951.25	1	-5.6	214.08	214.08	8	4.66	55	>Tanf_00535	201130_paulv_pv-1343_1.10232.10232.3	controllerType=0 controllerNumber=1 scan=10232	39.7917
06017:2	R.T[+1716.600]MLSDSVVQVR.I	T[+1717]	1476.12	2	2951.23	2951.25	0	-6.6	159.32	121.27	1	2.97	75	>Tanf_00535	210128_paul_pv-1630_tfm1.9216.9216.2	controllerType=0 controllerNumber=1 scan=9216	37.9421
10055:3	R.T[+1716.600]MLSDSVVQVR.I	T[+1717]	984.754	3	2952.25	2951.25	1	-0.8	66.46	66.46	8	2.41	13	>Tanf_00535	201130_paulv_pv-1343_7.12236.12236.3	controllerType=0 controllerNumber=1 scan=12236	39.3183
05137:3	R.T[+1732.600]M[+15.995]LSDSVVQVR.I	M[+16], T[+1733]	995.419	3	2984.24	2983.24	1	-0.8	48.16	48.16	8	3.29	55	>Tanf_00535	201130_paulv_pv-1343_1.8534.8534.3	controllerType=0 controllerNumber=1 scan=8534	34.8544
05109:3	R.T[+1732.600]M[+15.995]LSDSVVQVR.I	M[+16], T[+1733]	995.082	3	2983.23	2983.24	0	-3.2	17.86	17.86	8	2.67	55	>Tanf_00535	201130_paulv_pv-1343_1.8494.8494.3	controllerType=0 controllerNumber=1 scan=8494	34.7476
05988:3	R.T[+1732.600]MLSDSVVQVR.I	T[+1733]	989.751	3	2967.24	2967.25	0	-2.1	99.62	99.62	8	4.41	55	>Tanf_00535	201130_paulv_pv-1343_1.9894.9894.3	controllerType=0 controllerNumber=1 scan=9894	38.7217
04818:3	R.T[+792.254]M[+15.995]LS[+938.312]DSVVQVR.I	M[+16], S[+938], T[+792]	995.073	3	2983.2	2981.21	2	-2.6	51.7	51.7	4.8	3.01	75	>Tanf_00535	210128_paul_pv-1630_tfm1.7777.7777.3	controllerType=0 controllerNumber=1 scan=7777	33.7803
07175:3	R.TM[+15.995]LS[+1586.540]DSVVQVR.I	M[+16], S[+1587]	946.396	3	2837.17	2837.18	0	-2.5	368.17	274.59	0	7.2	33	>Tanf_00535	201130_paulv_pv-1343_3.10085.10085.3	controllerType=0 controllerNumber=1 scan=10085	35.0698
05166:3	R.TM[+15.995]LS[+1586.540]DSVVQVR.I	M[+16], S[+1587]	946.398	3	2837.18	2837.18	0	-0.7	356.34	336.71	0	7.2	55	>Tanf_00535	201130_paulv_pv-1343_1.8577.8577.3	controllerType=0 controllerNumber=1 scan=8577	34.9573
06065:3	R.TM[+15.995]LS[+1586.540]DSVVQVR.I	M[+16], S[+1587]	946.394	3	2837.17	2837.18	0	-4.7	243.29	227.53	0	6.56	75	>Tanf_00535	210128_paul_pv-1630_tfm1.9266.9266.3	controllerType=0 controllerNumber=1 scan=9266	38.0832
05349:3	R.TM[+15.995]LS[+1586.540]DSVVQVR.I	M[+16], S[+1587]	946.732	3	2838.18	2837.18	1	-0.8	226.55	226.55	0	5.85	55	>Tanf_00535	201130_paulv_pv-1343_1.8848.8848.3	controllerType=0 controllerNumber=1 scan=8848	35.67
04922:2	R.TM[+15.995]LS[+1586.540]DSVVQVR.I	M[+16], S[+1587]	1419.08	2	2837.16	2837.18	0	-8.2	46.89	41.84	0	0.65	75	>Tanf_00535	210128_paul_pv-1630_tfm1.7887.7887.2	controllerType=0 controllerNumber=1 scan=7887	34.056
04903:3	R.TM[+15.995]LS[+1716.600]DSVVQVR.I	M[+16], S[+1717]	989.746	3	2967.22	2967.24	0	-5.8	392.07	318.67	0	6.69	75	>Tanf_00535	210128_paul_pv-1630_tfm1.7869.7869.3	controllerType=0 controllerNumber=1 scan=7869	34.0131
07226:3	R.TM[+15.995]LS[+1716.600]DSVVQVR.I	M[+16], S[+1717]	989.754	3	2967.25	2967.24	0	1.7	225.25	222.63	0	4.82	33	>Tanf_00535	201130_paulv_pv-1343_3.10134.10134.3	controllerType=0 controllerNumber=1 scan=10134	35.1636
07846:3	R.TM[+15.995]LS[+1716.600]DSVVQVR.I	M[+16], S[+1717]	989.753	3	2967.25	2967.24	0	1.5	184.1	184.1	0	4.76	42	>Tanf_00535	201130_paulv_pv-1343_4.10203.10203.3	controllerType=0 controllerNumber=1 scan=10203	35.1442
08438:3	R.TM[+15.995]LS[+1716.600]DSVVQVR.I	M[+16], S[+1717]	989.754	3	2967.25	2967.24	0	2.2	72.82	72.82	0	2.5	25	>Tanf_00535	201130_paulv_pv-1343_5.10509.10509.3	controllerType=0 controllerNumber=1 scan=10509	35.3085
04460:2	R.TM[+15.995]LSDS[+1225.387]VVQVR.I	M[+16], S[+1225]	1238.51	2	2476.02	2476.03	0	-3.7	38.74	38.74	4	2.78	75	>Tanf_00535	210128_paul_pv-1630_tfm1.7405.7405.2	controllerType=0 controllerNumber=1 scan=7405	32.7689
07547:3	R.TM[+15.995]LSDS[+1586.540]VVQVR.I	M[+16], S[+1587]	946.725	3	2838.16	2837.18	1	-8.7	220.17	91.71	0	1.94	34	>Tanf_00535	201130_paulv_pv-1343_2.10182.10182.3	controllerType=0 controllerNumber=1 scan=10182	35.1345
04899:2	R.TM[+15.995]LSDS[+1716.600]VVQVR.I	M[+16], S[+1717]	1484.11	2	2967.22	2967.24	0	-6.3	165.99	111.08	0	3.07	75	>Tanf_00535	210128_paul_pv-1630_tfm1.7864.7864.2	controllerType=0 controllerNumber=1 scan=7864	34.0012
05690:2	R.TMLSDS[+1355.450]VVQVR.I	S[+1355]	1295.55	2	2590.08	2590.1	0	-4.2	33.63	33.63	1.6	2.78	75	>Tanf_00535	210128_paul_pv-1630_tfm1.8812.8812.2	controllerType=0 controllerNumber=1 scan=8812	36.6656
08641:2	R.TYTLTFASPATM[+15.995]GGSMIDNTNSK.Q	M[+16]	1212.55	2	2424.1	2424.11	0	-4.2	142.97	142.97	100.98	4.88	31	>Tanf_00535	210128_paul_pv-1630_4.10946.10946.2	controllerType=0 controllerNumber=1 scan=10946	39.0345
09643:2	R.TYTLTFASPATM[+15.995]GGSMIDNTNSK.Q	M[+16]	1212.55	2	2424.1	2424.11	0	-3	62.69	62.69	48.02	3.68	23	>Tanf_00535	210128_paul_pv-1630_5.11875.11875.2	controllerType=0 controllerNumber=1 scan=11875	39.114
13238:2	R.TYTLTFASPATMGGSMIDNTNSK.Q		1204.56	2	2408.12	2408.11	0	2.9	78.24	78.24	78.24	4.16	25	>Tanf_00535	201130_paulv_pv-1343_5.15197.15197.2	controllerType=0 controllerNumber=1 scan=15197	44.1984
12403:2	R.TYTLTFASPATMGGSMIDNTNSK.Q		1204.56	2	2408.12	2408.11	0	1.9	78.38	78.38	78.38	3.66	42	>Tanf_00535	201130_paulv_pv-1343_4.14707.14707.2	controllerType=0 controllerNumber=1 scan=14707	44.0343
02740:2	K.TTSVALTSDC[+57.021]R.T	C[+57]	605.791	2	1210.57	1210.57	0	0.9	282.27	199.66	199.66	5.89	5	>Tanf_00550	201130_paulv_pv-1343_9.4990.4990.2	controllerType=0 controllerNumber=1 scan=4990	24.9811
00677:2	K.VMHLNR.N		385.211	2	769.415	769.414	0	2	305.72	186.65	186.65	3.29	5	>Tanf_00550	201130_paulv_pv-1343_9.2825.2825.2	controllerType=0 controllerNumber=1 scan=2825	20.5169
02283:2	K.EQANSIYC[+57.021]VR.R	C[+57]	620.29	2	1239.57	1239.58	0	-4.8	293.92	293.92	293.92	5.03	4	>Tanf_00565	210128_paul_pv-1630_10.4850.4850.2	controllerType=0 controllerNumber=1 scan=4850	25.913
01797:2	R.EKEQANSIYC[+57.021]VR.R	C[+57]	748.862	2	1496.72	1496.72	0	1	431.71	431.71	431.71	6.35	6	>Tanf_00565	201130_paulv_pv-1343_10.4235.4235.2	controllerType=0 controllerNumber=1 scan=4235	24.3297
05013:2	R.M[+15.995]ILDELAASDR.R	M[+16]	625.309	2	1249.61	1249.61	0	1.5	198.21	198.21	198.21	4.11	6	>Tanf_00565	201130_paulv_pv-1343_10.8550.8550.2	controllerType=0 controllerNumber=1 scan=8550	36.1299
04660:2	R.MILDELAASDR.R		617.308	2	1233.61	1233.61	0	-4.2	300.46	300.46	300.46	5.81	4	>Tanf_00565	210128_paul_pv-1630_10.8709.8709.2	controllerType=0 controllerNumber=1 scan=8709	38.1826
12648:2	R.EIM[+15.995]TSAAPVPPPPAPFEVVPPPVK.S	M[+16]	1242.16	2	2483.32	2483.33	0	-3.8	306.21	306.21	306.21	7.92	3	>Tanf_00575	210128_paul_pv-1630_5.14792.14792.2	controllerType=0 controllerNumber=1 scan=14792	45.0586
14574:2	R.EIM[+15.995]TSAAPVPPPPAPFEVVPPPVK.S	M[+16]	1242.17	2	2483.33	2483.33	0	3.1	232.3	232.3	232.3	7.64	3	>Tanf_00575	201130_paulv_pv-1343_5.16482.16482.2	controllerType=0 controllerNumber=1 scan=16482	46.6341
11149:2	R.EIM[+15.995]TSAAPVPPPPAPFEVVPPPVK.S	M[+16]	1242.16	2	2483.32	2483.33	0	-4	245.83	245.83	245.83	6.55	1	>Tanf_00575	210128_paul_pv-1630_4.13388.13388.2	controllerType=0 controllerNumber=1 scan=13388	45.0483
11426:2	R.EIM[+15.995]TSAAPVPPPPAPFEVVPPPVK.S	M[+16]	1242.16	2	2483.32	2483.33	0	-3.5	183.41	183.41	183.41	5.38	1	>Tanf_00575	210128_paul_pv-1630_3.13474.13474.2	controllerType=0 controllerNumber=1 scan=13474	45.0969
11860:2	R.EIM[+15.995]TSAAPVPPPPAPFEVVPPPVK.S	M[+16]	1242.16	2	2483.31	2483.33	0	-4.8	158.76	158.76	158.76	4.91	3	>Tanf_00575	210128_paul_pv-1630_7.14350.14350.2	controllerType=0 controllerNumber=1 scan=14350	44.9077
13470:2	R.EIM[+15.995]TSAAPVPPPPAPFEVVPPPVK.S	M[+16]	1242.17	2	2483.33	2483.33	0	1.3	109.65	109.65	109.65	3.68	2	>Tanf_00575	201130_paulv_pv-1343_3.16099.16099.2	controllerType=0 controllerNumber=1 scan=16099	46.6533
14350:2	R.EIM[+15.995]TSAAPVPPPPAPFEVVPPPVK.S	M[+16]	1242.17	2	2483.33	2483.33	0	1.7	12.58	12.58	12.58	2.99	4	>Tanf_00575	201130_paulv_pv-1343_4.16810.16810.2	controllerType=0 controllerNumber=1 scan=16810	48.4917
13456:2	R.EIM[+15.995]TSAAPVPPPPAPFEVVPPPVK.S	M[+16]	1242.17	2	2483.33	2483.33	0	1.4	24.84	24.84	24.84	2.95	1	>Tanf_00575	201130_paulv_pv-1343_7.15877.15877.2	controllerType=0 controllerNumber=1 scan=15877	46.7005
13508:2	R.EIMTSAAPVPPPPAPFEVVPPPVK.S		1234.16	2	2467.32	2467.33	0	-3.5	329.63	329.63	329.63	8.65	3	>Tanf_00575	210128_paul_pv-1630_5.15622.15622.2	controllerType=0 controllerNumber=1 scan=15622	46.9203
15591:2	R.EIMTSAAPVPPPPAPFEVVPPPVK.S		1234.17	2	2467.33	2467.33	0	1.1	211.67	211.67	211.67	5.92	3	>Tanf_00575	201130_paulv_pv-1343_5.17465.17465.2	controllerType=0 controllerNumber=1 scan=17465	48.5158
14304:2	R.EIMTSAAPVPPPPAPFEVVPPPVK.S		1234.17	2	2467.34	2467.33	0	2.2	135.14	135.14	135.14	4.88	4	>Tanf_00575	201130_paulv_pv-1343_4.16763.16763.2	controllerType=0 controllerNumber=1 scan=16763	48.3996
12343:2	R.EIMTSAAPVPPPPAPFEVVPPPVK.S		1234.16	2	2467.32	2467.33	0	-3.9	78.49	78.49	78.49	3.6	3	>Tanf_00575	210128_paul_pv-1630_7.15044.15044.2	controllerType=0 controllerNumber=1 scan=15044	46.6886
05085:2	R.AIERM[+15.995]AEEIR.R	M[+16]	617.311	2	1233.61	1233.63	0	-9.3	150.89	71.3	71.3	0.31	1	>Tanf_00595	201130_paulv_pv-1343_6.7216.7216.2	controllerType=0 controllerNumber=1 scan=7216	29.4826
00510:2	K.VVIGHDC[+57.021]R.N	C[+57]	478.243	2	955.479	955.478	0	0.7	379.05	379.05	379.05	7.25	7	>Tanf_00615	201130_paulv_pv-1343_7.2538.2538.2	controllerType=0 controllerNumber=1 scan=2538	19.8388
00307:2	K.VVIGHDC[+57.021]R.N	C[+57]	478.243	2	955.48	955.478	0	2	309.72	309.72	309.72	5.45	2	>Tanf_00615	201130_paulv_pv-1343_10.2418.2418.2	controllerType=0 controllerNumber=1 scan=2418	19.8273
00283:2	K.VVIGHDC[+57.021]R.N	C[+57]	478.243	2	955.479	955.478	0	1	283.31	283.31	283.31	5.43	1	>Tanf_00615	201130_paulv_pv-1343_8.2431.2431.2	controllerType=0 controllerNumber=1 scan=2431	19.8725
00519:2	K.VVIGHDC[+57.021]R.N	C[+57]	478.243	2	955.479	955.478	0	1.2	364.67	256.97	256.97	4.56	2	>Tanf_00615	201130_paulv_pv-1343_9.2610.2610.2	controllerType=0 controllerNumber=1 scan=2610	19.9817
00145:2	K.VVIGHDC[+57.021]R.N	C[+57]	478.244	2	955.48	955.478	0	2.4	309.41	309.41	309.41	4.28	2	>Tanf_00615	201130_paulv_pv-1343_12.2362.2362.2	controllerType=0 controllerNumber=1 scan=2362	19.9473
00396:2	R.GIM[+15.995]GVGSNR.M	M[+16]	453.728	2	906.448	906.446	0	2.1	155.47	155.47	155.47	2.55	2	>Tanf_00615	201130_paulv_pv-1343_12.2750.2750.2	controllerType=0 controllerNumber=1 scan=2750	21.157
03215:2	R.GIMGVGSNR.M		445.729	2	890.451	890.451	0	0.1	205.85	136.18	136.18	2.83	7	>Tanf_00615	201130_paulv_pv-1343_7.5327.5327.2	controllerType=0 controllerNumber=1 scan=5327	25.6082
01950:2	R.PS[+792.254]GTEPK.I	S[+792]	754.808	2	1508.61	1507.62	1	-6.4	199.92	69.39	8	0.39	5	>Tanf_00615	210128_paul_pv-1630_7.4210.4210.2	controllerType=0 controllerNumber=1 scan=4210	23.4791
01363:2	R.PS[+792.254]GTEPK.I	S[+792]	754.809	2	1508.61	1507.62	1	-4.9	63.04	28.85	8	0.39	2	>Tanf_00615	210128_paul_pv-1630_8.3779.3779.2	controllerType=0 controllerNumber=1 scan=3779	23.3363
00781:2	R.MHIPR.G		327.18	2	653.352	653.355	0	-5	274.39	182.6	182.6	3.17	3	>Tanf_00620	210128_paul_pv-1630_6.2960.2960.2	controllerType=0 controllerNumber=1 scan=2960	20.8677
02056:2	K.AGSPLM[+15.995]MDK.V	M[+16]	483.226	2	965.445	965.443	0	1.7	118.52	118.52	0	1.75	9	>Tanf_00630	201130_paulv_pv-1343_8.4607.4607.2	controllerType=0 controllerNumber=1 scan=4607	25.4126
01697:2	K.AGSPLM[+15.995]MDK.V	M[+16]	483.223	2	965.439	965.443	0	-4.5	19.63	19.63	0	1.14	8	>Tanf_00630	210128_paul_pv-1630_8.4163.4163.2	controllerType=0 controllerNumber=1 scan=4163	24.2566
01182:2	K.AGSPLMM[+15.995]DK.V	M[+16]	483.223	2	965.438	965.443	0	-5.1	245.14	245.14	24.31	3.88	8	>Tanf_00630	210128_paul_pv-1630_8.3582.3582.2	controllerType=0 controllerNumber=1 scan=3582	22.8693
01580:2	K.AGSPLMM[+15.995]DK.V	M[+16]	483.226	2	965.445	965.443	0	2.1	191.6	188.86	64.01	2.97	9	>Tanf_00630	201130_paulv_pv-1343_8.4040.4040.2	controllerType=0 controllerNumber=1 scan=4040	23.9776
03607:2	K.EYS[+1732.600]LDAR.I	S[+1733]	1294	2	2587	2586.01	1	-3.9	198.74	78.75	78.75	1.46	2	>Tanf_00630	210128_paul_pv-1630_tfm1.6484.6484.2	controllerType=0 controllerNumber=1 scan=6484	30.2635
03610:2	K.EYS[+1732.600]LDAR.I	S[+1733]	1294	2	2587	2586.01	1	-3.9	220.93	49.35	49.35	1.23	2	>Tanf_00630	210128_paul_pv-1630_tfm1.6487.6487.2	controllerType=0 controllerNumber=1 scan=6487	30.2796
03618:2	K.EYS[+1732.600]LDAR.I	S[+1733]	1294	2	2587	2586.01	1	-4.2	41.74	31	31	0.72	2	>Tanf_00630	210128_paul_pv-1630_tfm1.6495.6495.2	controllerType=0 controllerNumber=1 scan=6495	30.2968
03601:3	K.EYS[+1732.600]LDAR.I	S[+1733]	863.004	3	2587	2586.01	1	-4.5	207.83	43.44	43.44	0.68	2	>Tanf_00630	210128_paul_pv-1630_tfm1.6477.6477.3	controllerType=0 controllerNumber=1 scan=6477	30.2504
02019:2	K.EYSLDAR.I		427.207	2	853.407	853.405	0	1.8	191.53	170.29	170.29	2.98	9	>Tanf_00630	201130_paulv_pv-1343_8.4562.4562.2	controllerType=0 controllerNumber=1 scan=4562	25.3068
01648:2	K.EYSLDAR.I		427.204	2	853.401	853.405	0	-4.3	214.43	172.87	172.87	2.49	8	>Tanf_00630	210128_paul_pv-1630_8.4104.4104.2	controllerType=0 controllerNumber=1 scan=4104	24.1115
03600:2	R.NGLDM[+15.995]LYK.E	M[+16]	485.24	2	969.474	969.471	0	2.8	140.89	101.99	101.99	2.53	9	>Tanf_00630	201130_paulv_pv-1343_8.6522.6522.2	controllerType=0 controllerNumber=1 scan=6522	30.4409
03246:2	R.NGLDM[+15.995]LYK.E	M[+16]	485.237	2	969.466	969.471	0	-4.8	100.53	100.53	100.53	2.4	8	>Tanf_00630	210128_paul_pv-1630_8.5979.5979.2	controllerType=0 controllerNumber=1 scan=5979	28.9451
01809:2	R.NGLDM[+15.995]LYK.E	M[+16]	485.238	2	969.47	969.471	0	-1.5	20.89	9.35	9.35	0.71	2	>Tanf_00630	201130_paulv_pv-1343_11.4680.4680.2	controllerType=0 controllerNumber=1 scan=4680	26.5053
01921:2	R.TIALTGSEM[+15.995]NER.G	M[+16]	669.319	2	1337.63	1337.64	0	-4.7	378.5	316.09	316.09	5.9	8	>Tanf_00630	210128_paul_pv-1630_8.4418.4418.2	controllerType=0 controllerNumber=1 scan=4418	24.8768
03272:2	R.TIALTGSEM[+15.995]NER.G	M[+16]	669.322	2	1337.64	1337.64	0	0.7	196.39	187.98	187.98	4.53	4	>Tanf_00630	201130_paulv_pv-1343_9.5568.5568.2	controllerType=0 controllerNumber=1 scan=5568	26.1989
02539:2	R.TIALTGSEM[+15.995]NER.G	M[+16]	669.32	2	1337.63	1337.64	0	-2.3	158.82	158.82	158.82	2.85	3	>Tanf_00630	210128_paul_pv-1630_9.4880.4880.2	controllerType=0 controllerNumber=1 scan=4880	24.9542
04919:2	R.TIALTGSEMNER.G		661.325	2	1321.64	1321.64	0	1	336.61	294.25	294.25	7.41	4	>Tanf_00630	201130_paulv_pv-1343_9.7236.7236.2	controllerType=0 controllerNumber=1 scan=7236	29.7533
04078:2	R.TIALTGSEMNER.G		661.321	2	1321.64	1321.64	0	-4.9	361.07	282.05	282.05	7.02	3	>Tanf_00630	210128_paul_pv-1630_9.6474.6474.2	controllerType=0 controllerNumber=1 scan=6474	28.3454
03397:2	R.TIALTGSEMNER.G		661.325	2	1321.64	1321.64	0	1.1	355.81	355.81	355.81	6.43	9	>Tanf_00630	201130_paulv_pv-1343_8.6259.6259.2	controllerType=0 controllerNumber=1 scan=6259	29.7268
03046:2	R.TIALTGSEMNER.G		661.322	2	1321.64	1321.64	0	-3.7	401.22	401.22	401.22	6.28	8	>Tanf_00630	210128_paul_pv-1630_8.5715.5715.2	controllerType=0 controllerNumber=1 scan=5715	28.2637
03505:2	R.TIALTGSEMNER.G		661.326	2	1321.64	1321.64	0	1.7	202.51	198.65	198.65	4.11	3	>Tanf_00630	201130_paulv_pv-1343_10.6337.6337.2	controllerType=0 controllerNumber=1 scan=6337	29.7194
01511:2	K.EYEC[+57.021]TVVSNK.N	C[+57]	614.779	2	1228.55	1228.55	0	-0.4	332.45	299.77	299.77	4.71	9	>Tanf_00655	201130_paulv_pv-1343_8.3962.3962.2	controllerType=0 controllerNumber=1 scan=3962	23.8008
01194:2	K.EYEC[+57.021]TVVSNK.N	C[+57]	614.781	2	1228.55	1228.55	0	2.7	257.07	257.07	257.07	4.64	2	>Tanf_00655	201130_paulv_pv-1343_11.3775.3775.2	controllerType=0 controllerNumber=1 scan=3775	23.8926
09960:2	K.YS[+792.254]MDYNVDIDK.A	S[+792]	1077.92	2	2154.83	2154.84	0	-4.9	56.12	20.05	20.05	0.24	3	>Tanf_00655	201130_paulv_pv-1343_5.12003.12003.3	controllerType=0 controllerNumber=1 scan=12003	38.1231
03508:2	K.YSM[+15.995]DYNVDIDK.A	M[+16]	689.795	2	1378.58	1378.58	0	0.1	253.07	195.94	195.94	4.8	9	>Tanf_00655	201130_paulv_pv-1343_8.6408.6408.2	controllerType=0 controllerNumber=1 scan=6408	30.1398
03210:2	K.YSM[+15.995]DYNVDIDK.A	M[+16]	690.293	2	1379.58	1378.58	1	-4.9	393.52	307.92	307.92	4.74	10	>Tanf_00655	210128_paul_pv-1630_8.5929.5929.2	controllerType=0 controllerNumber=1 scan=5929	28.8218
03641:2	K.YSM[+15.995]DYNVDIDK.A	M[+16]	689.797	2	1378.59	1378.58	0	2	233.13	217.08	217.08	4.49	4	>Tanf_00655	201130_paulv_pv-1343_10.6525.6525.2	controllerType=0 controllerNumber=1 scan=6525	30.2377
03046:2	K.YSM[+15.995]DYNVDIDK.A	M[+16]	689.793	2	1378.58	1378.58	0	-3.5	188.46	188.46	188.46	3.34	3	>Tanf_00655	210128_paul_pv-1630_10.5873.5873.2	controllerType=0 controllerNumber=1 scan=5873	28.7687
03156:2	K.YSM[+15.995]DYNVDIDK.A	M[+16]	689.792	2	1378.58	1378.58	0	-5.1	108.03	108.03	108.03	3.02	10	>Tanf_00655	210128_paul_pv-1630_8.5864.5864.2	controllerType=0 controllerNumber=1 scan=5864	28.659
07175:2	K.YSMDYNVDIDK.A		681.799	2	1362.59	1362.59	0	1.4	322.42	305.52	305.52	6.71	5	>Tanf_00655	201130_paulv_pv-1343_9.9550.9550.2	controllerType=0 controllerNumber=1 scan=9550	34.6826
01675:2	R.AYSM[+15.995]ANYPAEGDR.F	M[+16]	730.808	2	1460.61	1460.61	0	-2.3	489.24	376.55	376.55	8.2	3	>Tanf_00655	210128_paul_pv-1630_9.3957.3957.2	controllerType=0 controllerNumber=1 scan=3957	23.0722
01173:2	R.AYSM[+15.995]ANYPAEGDR.F	M[+16]	730.806	2	1460.6	1460.61	0	-4.6	341.81	269.51	269.51	6.43	10	>Tanf_00655	210128_paul_pv-1630_8.3569.3569.2	controllerType=0 controllerNumber=1 scan=3569	22.8372
02725:2	R.AYSM[+15.995]ANYPAEGDR.F	M[+16]	730.805	2	1460.6	1460.61	0	-6.1	292.66	252.96	252.96	6.24	10	>Tanf_00655	210128_paul_pv-1630_8.5302.5302.2	controllerType=0 controllerNumber=1 scan=5302	27.0794
03047:2	R.AYSM[+15.995]ANYPAEGDR.F	M[+16]	730.811	2	1460.61	1460.61	0	2.1	240.39	218.44	218.44	5.94	9	>Tanf_00655	201130_paulv_pv-1343_8.5795.5795.2	controllerType=0 controllerNumber=1 scan=5795	28.493
00621:2	R.AYSM[+15.995]ANYPAEGDR.F	M[+16]	730.808	2	1460.61	1460.61	0	-1.6	242.21	225.02	225.02	4.44	2	>Tanf_00655	210128_paul_pv-1630_12.3285.3285.2	controllerType=0 controllerNumber=1 scan=3285	23.0442
02658:2	R.AYSM[+15.995]ANYPAEGDR.F	M[+16]	731.312	2	1461.62	1460.61	1	2.3	101.91	101.91	101.91	2.76	3	>Tanf_00655	201130_paulv_pv-1343_5.4772.4772.2	controllerType=0 controllerNumber=1 scan=4772	24.1318
03034:2	R.AYSMANYPAEGDR.F		722.812	2	1444.62	1444.62	0	0.5	394.17	367.91	367.91	7.4	9	>Tanf_00655	201130_paulv_pv-1343_8.5776.5776.2	controllerType=0 controllerNumber=1 scan=5776	28.4466
02703:2	R.AYSMANYPAEGDR.F		722.807	2	1444.61	1444.62	0	-6	422.83	327.79	327.79	6.6	10	>Tanf_00655	210128_paul_pv-1630_8.5276.5276.2	controllerType=0 controllerNumber=1 scan=5276	27.0259
03139:2	R.AYSMANYPAEGDR.F		722.811	2	1444.62	1444.62	0	-0.6	319.36	251.62	251.62	6.19	4	>Tanf_00655	201130_paulv_pv-1343_10.5829.5829.2	controllerType=0 controllerNumber=1 scan=5829	28.3717
02616:2	R.AYSMANYPAEGDR.F		722.806	2	1444.6	1444.62	0	-8.2	357.1	333.96	333.96	5.4	3	>Tanf_00655	210128_paul_pv-1630_10.5280.5280.2	controllerType=0 controllerNumber=1 scan=5280	27.0588
04599:2	R.AYSMANYPAEGDR.F		722.813	2	1444.62	1444.62	0	1.4	170.47	156.17	156.17	5.14	2	>Tanf_00655	201130_paulv_pv-1343_6.6718.6718.2	controllerType=0 controllerNumber=1 scan=6718	28.4392
03877:2	R.FM[+15.995]LTVR.I	M[+16]	391.714	2	782.42	782.423	0	-4.1	207.66	76.99	76.99	1.55	10	>Tanf_00655	210128_paul_pv-1630_8.6784.6784.2	controllerType=0 controllerNumber=1 scan=6784	31.18
04275:2	R.FM[+15.995]LTVR.I	M[+16]	391.716	2	782.424	782.423	0	1.5	173.03	53.43	53.43	0.98	9	>Tanf_00655	201130_paulv_pv-1343_8.7370.7370.2	controllerType=0 controllerNumber=1 scan=7370	32.796
03615:2	R.FM[+15.995]LTVR.I	M[+16]	391.716	2	782.424	782.423	0	1.8	157.02	52.17	52.17	0.82	9	>Tanf_00655	201130_paulv_pv-1343_8.6543.6543.2	controllerType=0 controllerNumber=1 scan=6543	30.4951
04436:2	R.FM[+15.995]LTVR.I	M[+16]	391.714	2	782.42	782.423	0	-4.1	161.98	51.53	51.53	0.72	3	>Tanf_00655	210128_paul_pv-1630_9.6838.6838.2	controllerType=0 controllerNumber=1 scan=6838	29.1556
03259:2	R.FM[+15.995]LTVR.I	M[+16]	391.714	2	782.42	782.423	0	-3.8	162.3	56.51	56.51	0.6	10	>Tanf_00655	210128_paul_pv-1630_8.5999.5999.2	controllerType=0 controllerNumber=1 scan=5999	29.0072
05275:2	R.FM[+15.995]LTVR.I	M[+16]	391.716	2	782.424	782.423	0	1.5	164.64	60.22	60.22	0.41	5	>Tanf_00655	201130_paulv_pv-1343_9.7605.7605.2	controllerType=0 controllerNumber=1 scan=7605	30.5507
01946:2	R.SQIM[+15.995]YMTK.T	M[+16]	509.242	2	1017.48	1017.47	0	2.5	335.7	302.55	56.18	5.01	9	>Tanf_00655	201130_paulv_pv-1343_8.4468.4468.2	controllerType=0 controllerNumber=1 scan=4468	25.0687
01587:2	R.SQIM[+15.995]YMTK.T	M[+16]	509.239	2	1017.47	1017.47	0	-4.2	382.84	341.26	63.57	4.55	10	>Tanf_00655	210128_paul_pv-1630_8.4033.4033.2	controllerType=0 controllerNumber=1 scan=4033	23.937
02831:2	R.SQIM[+15.995]YMTK.T	M[+16]	509.242	2	1017.48	1017.47	0	2.1	179.35	179.35	65.68	3.13	5	>Tanf_00655	201130_paulv_pv-1343_9.5102.5102.2	controllerType=0 controllerNumber=1 scan=5102	25.2296
00856:2	K.DKTC[+57.021]YGDDLR.Y	C[+57]	621.771	2	1242.54	1242.54	0	-5.5	117.29	117.29	117.29	2.64	3	>Tanf_00660	210128_paul_pv-1630_8.3242.3242.2	controllerType=0 controllerNumber=1 scan=3242	22.0693
00075:2	R.GTADAGATVHDSC[+57.021]DPK.T	C[+57]	801.343	2	1601.68	1601.69	0	-4.3	133.52	133.52	133.52	2.47	3	>Tanf_00660	210128_paul_pv-1630_8.2172.2172.2	controllerType=0 controllerNumber=1 scan=2172	19.0333
05831:2	K.DAM[+15.995]FGPPGR.G	M[+16]	482.222	2	963.436	963.435	0	0.7	263.75	263.75	263.75	5.37	8	>Tanf_00670	201130_paulv_pv-1343_4.8162.8162.2	controllerType=0 controllerNumber=1 scan=8162	31.0919
03535:2	K.DAM[+15.995]FGPPGR.G	M[+16]	482.221	2	963.436	963.435	0	0.3	274.52	274.52	274.52	5.14	8	>Tanf_00670	201130_paulv_pv-1343_4.5790.5790.2	controllerType=0 controllerNumber=1 scan=5790	26.2589
04778:2	K.DAM[+15.995]FGPPGR.G	M[+16]	482.219	2	963.43	963.435	0	-5.4	232.94	232.94	232.94	4.8	8	>Tanf_00670	210128_paul_pv-1630_4.7153.7153.2	controllerType=0 controllerNumber=1 scan=7153	30.039
02789:2	K.DAM[+15.995]FGPPGR.G	M[+16]	482.219	2	963.431	963.435	0	-4.9	243.09	243.09	243.09	3.54	8	>Tanf_00670	210128_paul_pv-1630_4.5117.5117.2	controllerType=0 controllerNumber=1 scan=5117	25.4975
05806:2	K.DAMFGPPGR.G		474.224	2	947.441	947.44	0	0.8	383.92	223.67	223.67	5.99	8	>Tanf_00670	201130_paulv_pv-1343_4.8135.8135.2	controllerType=0 controllerNumber=1 scan=8135	31.0387
04777:2	K.DAMFGPPGR.G		474.222	2	947.436	947.44	0	-4.7	420.33	230.37	230.37	5.55	8	>Tanf_00670	210128_paul_pv-1630_4.7152.7152.2	controllerType=0 controllerNumber=1 scan=7152	30.0368
04981:2	K.DAMFGPPGR.G		474.221	2	947.435	947.44	0	-5.3	268.2	196.41	196.41	4.84	2	>Tanf_00670	210128_paul_pv-1630_6.7295.7295.2	controllerType=0 controllerNumber=1 scan=7295	30.0249
02358:2	K.FHSLTC[+57.021]SISR.D	C[+57]	604.295	2	1207.58	1207.59	0	-5.5	432.89	275.99	275.99	5.95	8	>Tanf_00670	210128_paul_pv-1630_4.4657.4657.2	controllerType=0 controllerNumber=1 scan=4657	24.4983
03033:2	K.FHSLTC[+57.021]SISR.D	C[+57]	604.298	2	1207.59	1207.59	0	0.4	414.25	316.45	316.45	5.54	8	>Tanf_00670	201130_paulv_pv-1343_4.5266.5266.2	controllerType=0 controllerNumber=1 scan=5266	25.2136
09594:2	K.GVAC[+57.021]LFGWK.K	C[+57]	519.267	2	1037.53	1037.52	0	2.3	273.11	199.31	199.31	6.12	5	>Tanf_00700	201130_paulv_pv-1343_9.12361.12361.2	controllerType=0 controllerNumber=1 scan=12361	41.0227
10326:2	R.SFPSPWVAFC[+57.021]K.L	C[+57]	663.322	2	1325.64	1325.63	0	1.2	293.25	293.25	293.25	6.67	5	>Tanf_00700	201130_paulv_pv-1343_9.13451.13451.2	controllerType=0 controllerNumber=1 scan=13451	43.9779
01504:2	R.SFPSPWVAFC[+57.021]K.L	C[+57]	663.822	2	1326.64	1325.63	1	-0.6	254.98	95.91	95.91	0.49	1	>Tanf_00700	210128_paul_pv-1630_7.3727.3727.2	controllerType=0 controllerNumber=1 scan=3727	22.5094
02380:2	K.IQDEM[+15.995]TYPGQVK.I	M[+16]	712.837	2	1424.67	1424.67	0	-4.6	422.52	357.48	357.48	7.5	9	>Tanf_00735	210128_paul_pv-1630_7.4673.4673.2	controllerType=0 controllerNumber=1 scan=4673	24.4187
03183:2	K.IQDEM[+15.995]TYPGQVK.I	M[+16]	712.84	2	1424.67	1424.67	0	0.6	373.79	230.59	230.59	7.2	13	>Tanf_00735	201130_paulv_pv-1343_7.5293.5293.2	controllerType=0 controllerNumber=1 scan=5293	25.534
05354:2	K.IQDEM[+15.995]TYPGQVK.I	M[+16]	712.84	2	1424.67	1424.67	0	0.4	241.06	187.03	187.03	6.08	13	>Tanf_00735	201130_paulv_pv-1343_7.7493.7493.2	controllerType=0 controllerNumber=1 scan=7493	30.0608
02271:2	K.IQDEM[+15.995]TYPGQVK.I	M[+16]	712.836	2	1424.67	1424.67	0	-5.1	181.9	176.47	176.47	4.86	8	>Tanf_00735	210128_paul_pv-1630_9.4585.4585.2	controllerType=0 controllerNumber=1 scan=4585	24.3604
02998:2	K.IQDEM[+15.995]TYPGQVK.I	M[+16]	712.842	2	1424.68	1424.67	0	2.6	189.77	137.08	137.08	4.11	7	>Tanf_00735	201130_paulv_pv-1343_9.5273.5273.2	controllerType=0 controllerNumber=1 scan=5273	25.5917
01586:2	K.IQDEM[+15.995]TYPGQVK.I	M[+16]	712.842	2	1424.68	1424.67	0	2.3	7.61	7.61	7.61	2.44	3	>Tanf_00735	201130_paulv_pv-1343_12.4341.4341.2	controllerType=0 controllerNumber=1 scan=4341	25.5852
05319:2	K.IQDEMTYPGQVK.I		704.843	2	1408.68	1408.68	0	1.2	396.06	269.54	269.54	7.43	13	>Tanf_00735	201130_paulv_pv-1343_7.7457.7457.2	controllerType=0 controllerNumber=1 scan=7457	29.9945
02642:2	K.IQDEMTYPGQVK.I		704.843	2	1408.68	1408.68	0	0.7	227.66	227.66	227.66	4.06	3	>Tanf_00735	201130_paulv_pv-1343_12.5926.5926.2	controllerType=0 controllerNumber=1 scan=5926	30.1419
01328:2	K.KIQDEM[+15.995]TYPGQVK.I	M[+16]	776.887	2	1552.77	1552.77	0	-1.1	12.58	12.58	12.58	0.22	8	>Tanf_00735	210128_paul_pv-1630_9.3598.3598.2	controllerType=0 controllerNumber=1 scan=3598	22.3659
04749:2	K.S[+1876.660]R.R	S[+1877]	1069.91	2	2138.8	2138.81	0	-2.8	26.78	26.78	26.78	0.39	4	>Tanf_00735	210128_paul_pv-1630_2.7102.7102.2	controllerType=0 controllerNumber=1 scan=7102	29.7881
00928:3	K.S[+792.254]RR.T	S[+792]	404.508	3	1211.51	1210.51	1	0.1	109.39	109.39	109.39	0.36	13	>Tanf_00735	201130_paulv_pv-1343_7.2986.2986.3	controllerType=0 controllerNumber=1 scan=2986	20.8486
09221:2	K.TDASSYVNEIM[+15.995]EEAK.M	M[+16]	851.879	2	1702.75	1702.75	0	2.1	320.23	191.81	191.81	7.39	13	>Tanf_00735	201130_paulv_pv-1343_7.11381.11381.2	controllerType=0 controllerNumber=1 scan=11381	37.6207
10357:2	K.TDASSYVNEIMEEAK.M		843.876	2	1686.74	1686.75	0	-5.1	238.05	176.06	176.06	6.38	3	>Tanf_00735	210128_paul_pv-1630_4.12601.12601.2	controllerType=0 controllerNumber=1 scan=12601	42.9322
10433:2	K.TDASSYVNEIMEEAK.M		843.882	2	1686.76	1686.75	0	2	126.34	126.34	126.34	4.7	7	>Tanf_00735	201130_paulv_pv-1343_9.13638.13638.2	controllerType=0 controllerNumber=1 scan=13638	44.5256
11100:2	K.TDASSYVNEIMEEAK.M		843.876	2	1686.74	1686.75	0	-5	193.76	155.66	155.66	4.59	9	>Tanf_00735	210128_paul_pv-1630_7.13486.13486.2	controllerType=0 controllerNumber=1 scan=13486	42.9169
12537:2	K.TDASSYVNEIMEEAK.M		843.882	2	1686.76	1686.75	0	2.1	99.48	44.45	44.45	3.66	2	>Tanf_00735	201130_paulv_pv-1343_4.14853.14853.2	controllerType=0 controllerNumber=1 scan=14853	44.333
02331:2	R.EMALTQR.Q		424.721	2	848.434	848.429	0	5.3	320.44	174.09	174.09	4.04	13	>Tanf_00735	201130_paulv_pv-1343_7.4419.4419.2	controllerType=0 controllerNumber=1 scan=4419	23.7773
01486:2	R.EMALTQR.Q		424.719	2	848.43	848.429	0	1	145.07	59.02	59.02	2.52	6	>Tanf_00735	201130_paulv_pv-1343_8.3930.3930.2	controllerType=0 controllerNumber=1 scan=3930	23.7159
07484:2	K.AQC[+57.021]LVIGIER.G	C[+57]	579.819	2	1158.63	1158.63	0	1	447.62	298.16	298.16	7.12	7	>Tanf_00765	201130_paulv_pv-1343_7.9644.9644.2	controllerType=0 controllerNumber=1 scan=9644	34.2896
06268:2	K.AQC[+57.021]LVIGIER.G	C[+57]	579.817	2	1158.63	1158.63	0	-3.7	423.32	226.53	226.53	6.29	5	>Tanf_00765	210128_paul_pv-1630_7.8644.8644.2	controllerType=0 controllerNumber=1 scan=8644	32.7974
06565:3	R.ALPPS[+1878.650]WK.Q	S[+1879]	893.038	3	2677.1	2677.1	0	-1.1	49.98	43.13	7	0.46	3	>Tanf_00765	210128_paul_pv-1630_4.8944.8944.3	controllerType=0 controllerNumber=1 scan=8944	34.3093
05349:2	R.DKAQC[+57.021]LVIGIER.G	C[+57]	701.375	2	1401.74	1401.75	0	-5.8	301.4	227.56	227.56	5.3	5	>Tanf_00765	210128_paul_pv-1630_7.7735.7735.2	controllerType=0 controllerNumber=1 scan=7735	30.8897
06470:2	R.DKAQC[+57.021]LVIGIER.G	C[+57]	701.38	2	1401.75	1401.75	0	1.3	195.41	195.41	195.41	3.96	7	>Tanf_00765	201130_paulv_pv-1343_7.8644.8644.2	controllerType=0 controllerNumber=1 scan=8644	32.3333
03646:2	K.T[+1716.600]VIR.K	T[+1717]	1103.46	2	2205.92	2204.92	1	-1.8	12.11	0	0	0.31	8	>Tanf_00770	201130_paulv_pv-1343_5.5796.5796.2	controllerType=0 controllerNumber=1 scan=5796	26.1733
02842:2	K.T[+1716.600]VIR.K	T[+1717]	1103.46	2	2205.91	2204.92	1	-6.9	29.22	0	0	0.2	9	>Tanf_00770	210128_paul_pv-1630_5.5148.5148.2	controllerType=0 controllerNumber=1 scan=5148	25.1291
04217:2	K.TFIT[+1878.650]R.I	T[+1879]	1259.01	2	2517.01	2516.02	1	-2.2	11.06	2.4	2.4	1.13	3	>Tanf_00770	210128_paul_pv-1630_8.7309.7309.2	controllerType=0 controllerNumber=1 scan=7309	32.8387
04765:2	K.TFIT[+1878.650]R.I	T[+1879]	1259.01	2	2517.01	2516.02	1	-2.2	13.35	2.4	2.4	1.11	3	>Tanf_00770	210128_paul_pv-1630_8.8428.8428.2	controllerType=0 controllerNumber=1 scan=8428	36.7942
10349:2	R.ELFDAYNC[+57.021]YVR.G	C[+57]	725.328	2	1449.65	1449.65	0	0.8	373.37	373.37	373.37	7.37	15	>Tanf_00770	201130_paulv_pv-1343_4.12656.12656.2	controllerType=0 controllerNumber=1 scan=12656	39.9314
02151:2	R.ELHEAVC[+57.021]TLR.R	C[+57]	614.307	2	1227.61	1227.62	0	-6.8	386.17	325.71	325.71	5.62	13	>Tanf_00770	210128_paul_pv-1630_4.4437.4437.2	controllerType=0 controllerNumber=1 scan=4437	24.0186
00105:2	R.IKDDATEQNGSPNSR.V		816.384	2	1631.76	1631.76	0	-0.8	117.64	117.64	117.64	3.56	15	>Tanf_00770	201130_paulv_pv-1343_4.2014.2014.2	controllerType=0 controllerNumber=1 scan=2014	18.0539
13267:2	R.NLYS[+1716.600]LTK.Q	S[+1717]	1279.04	2	2557.06	2555.07	2	-3.6	24.5	7.38	7.38	0.25	13	>Tanf_00770	210128_paul_pv-1630_4.15900.15900.2	controllerType=0 controllerNumber=1 scan=15900	52.9169
03660:2	R.NQC[+57.021]FFHIR.S	C[+57]	561.266	2	1121.53	1121.53	0	-4.6	368.66	190.56	190.56	4.17	13	>Tanf_00770	210128_paul_pv-1630_4.6024.6024.2	controllerType=0 controllerNumber=1 scan=6024	27.5385
11623:2	R.TLQYVLSPIAVAR.I		715.923	2	1430.84	1430.84	0	1.1	397.75	382.09	382.09	8.47	15	>Tanf_00770	201130_paulv_pv-1343_4.13897.13897.2	controllerType=0 controllerNumber=1 scan=13897	42.3328
04588:3	K.LSELDLS[+1355.450]GQVLSIEK.E	S[+1355]	996.787	3	2988.35	2986.34	2	0.1	94.77	6.07	0	0.22	1	>Tanf_00775	201130_paulv_pv-1343_2.7141.7141.2	controllerType=0 controllerNumber=1 scan=7141	29.3145
11525:2	K.SIMINYNPETVSTDYDMC[+57.021]DR.L	C[+57]	1212.51	2	2424.02	2424.02	0	2.3	171.97	122	122	4.72	16	>Tanf_00780	201130_paulv_pv-1343_4.13790.13790.2	controllerType=0 controllerNumber=1 scan=13790	42.1193
11872:2	K.SKVDLLEPC[+57.021]LLLEAK.G	C[+57]	864.486	2	1727.96	1727.96	0	2.2	259.65	259.65	259.65	7.28	16	>Tanf_00780	201130_paulv_pv-1343_4.14154.14154.2	controllerType=0 controllerNumber=1 scan=14154	42.9342
03259:2	K.SVGEIM[+15.995]SIGK.S	M[+16]	518.768	2	1036.53	1036.53	0	-5.4	305.34	36.25	36.25	2.86	10	>Tanf_00780	210128_paul_pv-1630_5.5583.5583.2	controllerType=0 controllerNumber=1 scan=5583	26.0177
04154:2	K.SVGEIM[+15.995]SIGK.S	M[+16]	518.771	2	1036.53	1036.53	0	0	250.42	44.18	44.18	2.08	9	>Tanf_00780	201130_paulv_pv-1343_5.6295.6295.2	controllerType=0 controllerNumber=1 scan=6295	27.1715
03822:2	K.SVGEIM[+15.995]SIGK.S	M[+16]	518.77	2	1036.53	1036.53	0	-0.8	269.97	53.47	53.47	1.44	16	>Tanf_00780	201130_paulv_pv-1343_4.6070.6070.2	controllerType=0 controllerNumber=1 scan=6070	26.8065
03972:2	K.SVGEIM[+15.995]SIGK.S	M[+16]	518.772	2	1036.54	1036.53	0	1.5	185.21	62.43	62.43	0.99	10	>Tanf_00780	201130_paulv_pv-1343_6.6109.6109.2	controllerType=0 controllerNumber=1 scan=6109	27.1356
03057:2	K.SVGEIM[+15.995]SIGK.S	M[+16]	518.768	2	1036.53	1036.53	0	-4.6	232.68	9.2	9.2	0.42	15	>Tanf_00780	210128_paul_pv-1630_4.5393.5393.2	controllerType=0 controllerNumber=1 scan=5393	26.0476
02675:2	K.TPVSQAVETM[+15.995]ADAVR.A	M[+16]	795.896	2	1590.78	1590.78	0	3.1	202.92	202.92	202.92	4.05	6	>Tanf_00780	201130_paulv_pv-1343_12.5976.5976.2	controllerType=0 controllerNumber=1 scan=5976	30.2914
12074:2	K.TPVSQAVETMADAVR.A		787.896	2	1574.78	1574.78	0	0.4	531.82	488.61	488.61	10.33	9	>Tanf_00780	201130_paulv_pv-1343_5.14047.14047.2	controllerType=0 controllerNumber=1 scan=14047	41.9731
11441:2	K.TPVSQAVETMADAVR.A		787.896	2	1574.78	1574.78	0	0.4	350.12	350.12	350.12	8.8	5	>Tanf_00780	201130_paulv_pv-1343_7.13683.13683.2	controllerType=0 controllerNumber=1 scan=13683	42.1336
03584:2	R.AAEEIGYPVM[+15.995]IR.S	M[+16]	682.849	2	1364.69	1364.69	0	2.4	128.36	128.36	128.36	3.46	6	>Tanf_00780	201130_paulv_pv-1343_12.7557.7557.2	controllerType=0 controllerNumber=1 scan=7557	35.1926
02804:2	R.AAEEIGYPVM[+15.995]IR.S	M[+16]	682.845	2	1364.68	1364.69	0	-3.5	152	152	152	3.3	3	>Tanf_00780	210128_paul_pv-1630_12.6817.6817.2	controllerType=0 controllerNumber=1 scan=6817	33.6493
09340:2	R.AAEEIGYPVMIR.S		674.851	2	1348.69	1348.69	0	0.6	496.81	348.01	348.01	7.57	16	>Tanf_00780	201130_paulv_pv-1343_4.11664.11664.2	controllerType=0 controllerNumber=1 scan=11664	38.0236
08388:2	R.AAEEIGYPVMIR.S		674.846	2	1348.68	1348.69	0	-6.7	385.29	301.4	301.4	6.82	10	>Tanf_00780	210128_paul_pv-1630_5.10666.10666.2	controllerType=0 controllerNumber=1 scan=10666	36.629
07588:2	R.AAEEIGYPVMIR.S		674.847	2	1348.69	1348.69	0	-4.8	255.47	193.14	193.14	6.24	7	>Tanf_00780	210128_paul_pv-1630_9.10150.10150.2	controllerType=0 controllerNumber=1 scan=10150	36.5384
01865:2	R.AIC[+57.021]NLSEK.D	C[+57]	467.737	2	934.466	934.466	0	0.1	307.06	205.55	205.55	5.89	16	>Tanf_00780	201130_paulv_pv-1343_4.4031.4031.2	controllerType=0 controllerNumber=1 scan=4031	22.7306
01280:2	R.AIC[+57.021]NLSEK.D	C[+57]	467.735	2	934.462	934.466	0	-4.6	256.37	163.24	163.24	4.08	15	>Tanf_00780	210128_paul_pv-1630_4.3538.3538.2	controllerType=0 controllerNumber=1 scan=3538	22.1529
00980:2	R.AIC[+57.021]NLSEK.D	C[+57]	467.737	2	934.467	934.466	0	1.4	274.06	173.29	173.29	2.99	3	>Tanf_00780	201130_paulv_pv-1343_11.3477.3477.2	controllerType=0 controllerNumber=1 scan=3477	23.0349
00935:2	R.AIC[+57.021]NLSEK.D	C[+57]	467.737	2	934.467	934.466	0	1.4	229.69	137.01	137.01	2.76	6	>Tanf_00780	201130_paulv_pv-1343_12.3457.3457.2	controllerType=0 controllerNumber=1 scan=3457	23.0819
00409:2	R.AIC[+57.021]NLSEK.D	C[+57]	467.735	2	934.463	934.466	0	-3.3	246.34	132.35	132.35	2.25	3	>Tanf_00780	210128_paul_pv-1630_11.2960.2960.2	controllerType=0 controllerNumber=1 scan=2960	22.0111
05094:2	R.AIC[+57.021]NLSEKDISIK.S	C[+57]	745.898	2	1490.79	1490.79	0	0	212.56	212.56	212.56	3.93	16	>Tanf_00780	201130_paulv_pv-1343_4.7403.7403.2	controllerType=0 controllerNumber=1 scan=7403	29.5857
02343:2	R.FVEQPDGNM[+15.995]EK.N	M[+16]	655.287	2	1309.57	1309.57	0	-4.1	290.66	254.59	254.59	5.68	15	>Tanf_00780	210128_paul_pv-1630_4.4639.4639.2	controllerType=0 controllerNumber=1 scan=4639	24.4475
01611:2	R.FVEQPDGNM[+15.995]EK.N	M[+16]	655.291	2	1309.57	1309.57	0	1.4	296.16	185.38	185.38	5.48	10	>Tanf_00780	201130_paulv_pv-1343_6.3753.3753.2	controllerType=0 controllerNumber=1 scan=3753	22.3994
02374:2	R.FVEQPDGNM[+15.995]EK.N	M[+16]	655.287	2	1309.57	1309.57	0	-4.9	171.56	171.56	171.56	3.69	8	>Tanf_00780	210128_paul_pv-1630_6.4635.4635.2	controllerType=0 controllerNumber=1 scan=4635	24.4086
08138:2	R.GVIVSVGGQIPNNLAM[+15.995]K.L	M[+16]	856.967	2	1712.93	1712.94	0	-6.1	45.8	45.8	45.8	2.91	10	>Tanf_00780	210128_paul_pv-1630_5.10424.10424.2	controllerType=0 controllerNumber=1 scan=10424	36.1602
03338:3	R.PSYVLSGAAM[+15.995]NVC[+57.021]HTK.E	C[+57], M[+16]	584.278	3	1750.82	1750.83	0	-3.7	563.43	517.31	517.31	10.79	10	>Tanf_00780	210128_paul_pv-1630_5.5664.5664.3	controllerType=0 controllerNumber=1 scan=5664	26.1806
03109:3	R.PSYVLSGAAM[+15.995]NVC[+57.021]HTK.E	C[+57], M[+16]	584.277	3	1750.82	1750.83	0	-4.8	577.83	533.29	533.29	10.7	15	>Tanf_00780	210128_paul_pv-1630_4.5442.5442.3	controllerType=0 controllerNumber=1 scan=5442	26.1682
03900:3	R.PSYVLSGAAM[+15.995]NVC[+57.021]HTK.E	C[+57], M[+16]	584.28	3	1750.83	1750.83	0	1.1	402.61	389.29	389.29	8.93	16	>Tanf_00780	201130_paulv_pv-1343_4.6149.6149.3	controllerType=0 controllerNumber=1 scan=6149	26.9553
03921:2	R.PSYVLSGAAM[+15.995]NVC[+57.021]HTK.E	C[+57], M[+16]	875.917	2	1750.83	1750.83	0	1.2	25.04	25.04	25.04	1.91	16	>Tanf_00780	201130_paulv_pv-1343_4.6165.6165.2	controllerType=0 controllerNumber=1 scan=6165	26.9861
04342:3	R.PSYVLSGAAMNVC[+57.021]HTK.E	C[+57]	578.946	3	1734.82	1734.83	0	-4.6	612.15	558.29	558.29	11.7	15	>Tanf_00780	210128_paul_pv-1630_4.6707.6707.3	controllerType=0 controllerNumber=1 scan=6707	29.0031
04330:2	R.PSYVLSGAAMNVC[+57.021]HTK.E	C[+57]	867.915	2	1734.82	1734.83	0	-4.2	369	369	369	8.26	15	>Tanf_00780	210128_paul_pv-1630_4.6696.6696.2	controllerType=0 controllerNumber=1 scan=6696	28.9823
05023:2	R.S[+1225.387]FPFVSK.V	S[+1225]	1019.42	2	2037.82	2036.82	1	-0.3	19.16	19.16	12.2	1.51	4	>Tanf_00780	201130_paulv_pv-1343_9.7356.7356.2	controllerType=0 controllerNumber=1 scan=7356	30.0388
05297:2	R.S[+1225.387]FPFVSK.V	S[+1225]	1019.42	2	2037.83	2036.82	1	0	32.61	7.57	7.57	0.68	5	>Tanf_00780	201130_paulv_pv-1343_7.7434.7434.2	controllerType=0 controllerNumber=1 scan=7434	29.9515
05151:2	R.S[+1225.387]FPFVSK.V	S[+1225]	1019.41	2	2037.82	2036.82	1	-1.5	32.56	10.62	10.62	0.52	16	>Tanf_00780	201130_paulv_pv-1343_4.7457.7457.2	controllerType=0 controllerNumber=1 scan=7457	29.6881
05503:2	R.S[+1225.387]FPFVSK.V	S[+1225]	1019.41	2	2037.82	2036.82	1	-2	75.54	12.07	12.07	0.25	2	>Tanf_00780	201130_paulv_pv-1343_3.8325.8325.2	controllerType=0 controllerNumber=1 scan=8325	31.6885
05641:2	R.SAYALGGQGSGIC[+57.021]R.T	C[+57]	698.829	2	1396.65	1396.66	0	-9.1	3.16	3.16	3.16	0.78	10	>Tanf_00780	201130_paulv_pv-1343_6.7799.7799.2	controllerType=0 controllerNumber=1 scan=7799	30.6853
04216:2	R.SFPFVS[+1225.387]K.V	S[+1225]	1019.41	2	2037.81	2036.82	1	-6.6	21.17	14.49	2.51	1.41	7	>Tanf_00780	210128_paul_pv-1630_9.6619.6619.2	controllerType=0 controllerNumber=1 scan=6619	28.686
07196:2	K.DALNGGAVGAPSYSNNM[+15.995]YK.E	M[+16]	973.436	2	1945.87	1944.88	1	-7.1	55.29	55.29	55.29	1.79	44	>Tanf_00785	201130_paulv_pv-1343_5.9270.9270.2	controllerType=0 controllerNumber=1 scan=9270	32.9529
08759:2	K.DALNGGAVGAPSYSNNMYK.E		965.438	2	1929.87	1928.88	1	-7.7	1.94	1.94	1.94	1.43	44	>Tanf_00785	201130_paulv_pv-1343_5.10829.10829.2	controllerType=0 controllerNumber=1 scan=10829	35.9054
10791:2	K.EM[+15.995]LSYWTPENTSTMIPR.P	M[+16]	1036.47	2	2071.94	2071.95	0	-2.9	334.56	334.56	334.56	8.91	43	>Tanf_00785	210128_paul_pv-1630_5.12985.12985.2	controllerType=0 controllerNumber=1 scan=12985	41.2176
13884:2	K.EMLSYWTPENTSTMIPR.P		1028.48	2	2055.95	2055.95	0	1.1	433.65	433.65	433.65	10.42	44	>Tanf_00785	201130_paulv_pv-1343_5.15817.15817.2	controllerType=0 controllerNumber=1 scan=15817	45.3575
00664:2	K.NANM[+15.995]QNHQISVTSGGETTK.A	M[+16]	1016.97	2	2032.92	2032.94	0	-5.8	428.63	389.72	389.72	9.86	43	>Tanf_00785	210128_paul_pv-1630_5.2870.2870.2	controllerType=0 controllerNumber=1 scan=2870	20.628
00680:2	K.NANM[+15.995]QNHQISVTSGGETTK.A	M[+16]	1016.97	2	2032.93	2032.94	0	-4.7	458.07	406.42	406.42	9.84	43	>Tanf_00785	210128_paul_pv-1630_5.2885.2885.2	controllerType=0 controllerNumber=1 scan=2885	20.6549
01235:2	K.NANM[+15.995]QNHQISVTSGGETTK.A	M[+16]	1016.97	2	2032.94	2032.94	0	0.6	418.66	379.02	379.02	8.74	44	>Tanf_00785	201130_paulv_pv-1343_5.3330.3330.2	controllerType=0 controllerNumber=1 scan=3330	21.3638
01507:2	K.NANMQNHQISVTSGGETTK.A		1008.97	2	2016.93	2016.94	0	-3	671.94	657.13	657.13	12.59	43	>Tanf_00785	210128_paul_pv-1630_5.3734.3734.2	controllerType=0 controllerNumber=1 scan=3734	22.3258
02173:2	K.NANMQNHQISVTSGGETTK.A		1008.97	2	2016.94	2016.94	0	0.4	196.3	196.3	196.3	5.85	44	>Tanf_00785	201130_paulv_pv-1343_5.4280.4280.2	controllerType=0 controllerNumber=1 scan=4280	23.192
02269:2	K.QVM[+15.995]DASR.I	M[+16]	411.693	2	822.38	822.377	0	2.5	95.85	71.6	71.6	0.33	44	>Tanf_00785	201130_paulv_pv-1343_5.4378.4378.2	controllerType=0 controllerNumber=1 scan=4378	23.3839
12643:3	K.S[+1716.600]IKALK.F	S[+1717]	793.024	3	2377.06	2376.05	1	3.4	4.88	4	4	0.7	16	>Tanf_00785	201130_paulv_pv-1343_4.14971.14971.2	controllerType=0 controllerNumber=1 scan=14971	44.5972
06446:2	K.SM[+15.995]ALESYFTR.L	M[+16]	610.783	2	1220.56	1220.56	0	-3.2	393.43	259.88	259.88	6.72	9	>Tanf_00785	210128_paul_pv-1630_6.8791.8791.2	controllerType=0 controllerNumber=1 scan=8791	33.2392
08768:2	K.SM[+15.995]ALESYFTR.L	M[+16]	610.782	2	1220.56	1220.56	0	-4.3	375.5	335.62	335.62	6.5	43	>Tanf_00785	210128_paul_pv-1630_5.11040.11040.2	controllerType=0 controllerNumber=1 scan=11040	37.4284
07508:2	K.SM[+15.995]ALESYFTR.L	M[+16]	610.787	2	1220.57	1220.56	0	4.2	363.22	218.3	218.3	5.23	10	>Tanf_00785	201130_paulv_pv-1343_6.9774.9774.2	controllerType=0 controllerNumber=1 scan=9774	34.795
06813:2	K.SM[+15.995]ALESYFTR.L	M[+16]	610.788	2	1220.57	1220.56	0	5.3	343.07	268.51	268.51	5.17	44	>Tanf_00785	201130_paulv_pv-1343_5.8882.8882.2	controllerType=0 controllerNumber=1 scan=8882	32.1969
05627:2	K.SM[+15.995]ALESYFTR.L	M[+16]	610.784	2	1220.56	1220.56	0	-0.1	338.48	260.46	260.46	4.68	43	>Tanf_00785	210128_paul_pv-1630_5.7959.7959.2	controllerType=0 controllerNumber=1 scan=7959	30.8547
07688:2	K.SM[+15.995]ALESYFTR.L	M[+16]	610.787	2	1220.57	1220.56	0	4.5	244.38	119.41	119.41	4.35	10	>Tanf_00785	201130_paulv_pv-1343_7.9853.9853.2	controllerType=0 controllerNumber=1 scan=9853	34.7002
07577:2	K.SM[+15.995]ALESYFTR.L	M[+16]	610.788	2	1220.57	1220.56	0	6.2	255.89	147.68	147.68	3.14	16	>Tanf_00785	201130_paulv_pv-1343_4.9911.9911.2	controllerType=0 controllerNumber=1 scan=9911	34.5741
06250:2	K.TM[+15.995]LANVGNISNK.G	M[+16]	639.331	2	1277.65	1277.65	0	1.8	464.2	297.5	297.5	7.58	44	>Tanf_00785	201130_paulv_pv-1343_5.8308.8308.2	controllerType=0 controllerNumber=1 scan=8308	31.0745
05888:2	K.TM[+15.995]LANVGNISNK.G	M[+16]	639.33	2	1277.65	1277.65	0	1.2	320.49	320.49	320.49	7.45	10	>Tanf_00785	201130_paulv_pv-1343_6.8053.8053.2	controllerType=0 controllerNumber=1 scan=8053	31.1862
05093:2	K.TM[+15.995]LANVGNISNK.G	M[+16]	639.327	2	1277.65	1277.65	0	-3.4	393.62	301.83	301.83	6.59	43	>Tanf_00785	210128_paul_pv-1630_5.7448.7448.2	controllerType=0 controllerNumber=1 scan=7448	29.796
04884:2	K.TM[+15.995]LANVGNISNK.G	M[+16]	639.326	2	1277.64	1277.65	0	-6	107.57	107.57	107.57	1.26	9	>Tanf_00785	210128_paul_pv-1630_6.7200.7200.2	controllerType=0 controllerNumber=1 scan=7200	29.8055
04883:2	K.TMLANVGNISNK.G		631.329	2	1261.65	1261.66	0	-5.1	355.61	322.52	322.52	6.89	9	>Tanf_00785	210128_paul_pv-1630_6.7199.7199.2	controllerType=0 controllerNumber=1 scan=7199	29.804
08382:2	K.TVLPGDM[+15.995]IYVDQNQDGK.I	M[+16]	954.956	2	1908.9	1908.9	0	2	362.54	358.83	358.83	8.38	44	>Tanf_00785	201130_paulv_pv-1343_5.10451.10451.2	controllerType=0 controllerNumber=1 scan=10451	35.1997
07006:2	K.TVLPGDM[+15.995]IYVDQNQDGK.I	M[+16]	954.95	2	1908.89	1908.9	0	-4	318.9	308.38	308.38	8.18	43	>Tanf_00785	210128_paul_pv-1630_5.9314.9314.2	controllerType=0 controllerNumber=1 scan=9314	33.8185
08966:2	K.TVLPGDM[+15.995]IYVDQNQDGK.I	M[+16]	954.956	2	1908.9	1908.9	0	1.7	178.76	178.76	178.76	5.4	44	>Tanf_00785	201130_paulv_pv-1343_5.11030.11030.2	controllerType=0 controllerNumber=1 scan=11030	36.2709
07535:2	K.TVLPGDM[+15.995]IYVDQNQDGK.I	M[+16]	954.95	2	1908.89	1908.9	0	-4.4	26.53	26.53	26.53	3.39	43	>Tanf_00785	210128_paul_pv-1630_5.9831.9831.2	controllerType=0 controllerNumber=1 scan=9831	34.9038
09341:2	K.TVLPGDM[+15.995]IYVDQNQDGK.I	M[+16]	954.962	2	1908.92	1908.9	0	7.8	105.6	105.6	105.6	2.87	43	>Tanf_00785	210128_paul_pv-1630_5.11592.11592.2	controllerType=0 controllerNumber=1 scan=11592	38.5228
07744:2	K.TVLPGDM[+15.995]IYVDQNQDGK.I	M[+16]	954.957	2	1908.91	1908.9	0	3.6	6.37	6.37	6.37	2.77	10	>Tanf_00785	201130_paulv_pv-1343_6.10040.10040.2	controllerType=0 controllerNumber=1 scan=10040	35.3624
09339:2	K.TVLPGDMIYVDQNQDGK.I		946.953	2	1892.9	1892.91	0	-3.7	370.88	283.53	283.53	8.27	43	>Tanf_00785	210128_paul_pv-1630_5.11590.11590.2	controllerType=0 controllerNumber=1 scan=11590	38.5191
10930:2	K.TVLPGDMIYVDQNQDGK.I		946.959	2	1892.91	1892.91	0	2.9	396.2	339.55	339.55	7.95	44	>Tanf_00785	201130_paulv_pv-1343_5.12955.12955.2	controllerType=0 controllerNumber=1 scan=12955	39.9156
03859:3	K.YSTGDPETSYVDQSAENSQDKSDGM[+15.995]K.V	M[+16]	952.398	3	2855.18	2855.18	0	-0.6	141.72	73.6	73.6	3.04	44	>Tanf_00785	201130_paulv_pv-1343_5.6007.6007.3	controllerType=0 controllerNumber=1 scan=6007	26.5891
02988:2	K.YSTGDPETSYVDQSAENSQDKSDGM[+15.995]K.V	M[+16]	1428.09	2	2855.17	2855.18	0	-2.6	11.32	11.32	11.32	1.46	43	>Tanf_00785	210128_paul_pv-1630_5.5306.5306.2	controllerType=0 controllerNumber=1 scan=5306	25.4505
04679:3	K.YSTGDPETSYVDQSAENSQDKSDGMK.V		947.066	3	2839.18	2839.18	0	-0.4	139.68	139.68	139.68	3.7	44	>Tanf_00785	201130_paulv_pv-1343_5.6809.6809.3	controllerType=0 controllerNumber=1 scan=6809	28.2327
09984:2	R.ASNDVLYVIDGVPQDNM[+15.995]K.N	M[+16]	997.477	2	1993.95	1993.95	0	-3.8	384.73	301.61	301.61	8.36	43	>Tanf_00785	210128_paul_pv-1630_5.12197.12197.2	controllerType=0 controllerNumber=1 scan=12197	39.7409
10986:2	R.ASNDVLYVIDGVPQDNM[+15.995]K.N	M[+16]	997.482	2	1993.96	1993.95	0	1.2	11.8	11.8	11.8	2.83	16	>Tanf_00785	201130_paulv_pv-1343_4.13266.13266.2	controllerType=0 controllerNumber=1 scan=13266	41.0953
11963:2	R.ASNDVLYVIDGVPQDNMK.N		989.483	2	1977.96	1977.96	0	0.2	50	50	50	3.59	10	>Tanf_00785	201130_paulv_pv-1343_7.14225.14225.2	controllerType=0 controllerNumber=1 scan=14225	43.2626
11881:2	R.ASNDVLYVIDGVPQDNMK.N		989.483	2	1977.96	1977.96	0	0.4	21.49	21.49	21.49	2.99	16	>Tanf_00785	201130_paulv_pv-1343_4.14165.14165.2	controllerType=0 controllerNumber=1 scan=14165	42.9586
00616:2	R.KNANM[+15.995]QNHQISVTSGGETTK.A	M[+16]	1081.02	2	2161.03	2161.03	0	1.5	292.81	292.81	292.81	7.48	44	>Tanf_00785	201130_paulv_pv-1343_5.2642.2642.2	controllerType=0 controllerNumber=1 scan=2642	19.9106
00198:2	R.KNANM[+15.995]QNHQISVTSGGETTK.A	M[+16]	1081.01	2	2161.02	2161.03	0	-5.6	215.06	215.06	215.06	5.98	43	>Tanf_00785	210128_paul_pv-1630_5.2288.2288.2	controllerType=0 controllerNumber=1 scan=2288	19.2162
00641:2	R.KNANMQNHQISVTSGGETTK.A		1073.02	2	2145.03	2145.04	0	-4.3	68.32	68.32	68.32	3.5	43	>Tanf_00785	210128_paul_pv-1630_5.2846.2846.2	controllerType=0 controllerNumber=1 scan=2846	20.5846
10734:2	R.LIANGQT[+922.317]R.I	T[+922]	897.913	2	1794.82	1794.81	0	3.7	61.18	44.14	44.14	0.28	44	>Tanf_00785	201130_paulv_pv-1343_5.12762.12762.2	controllerType=0 controllerNumber=1 scan=12762	39.5445
02580:2	R.PHM[+15.995]AAEISAWNTEHSSR.F	M[+16]	970.442	2	1939.88	1939.87	0	2.3	404.58	399.72	399.72	9.04	44	>Tanf_00785	201130_paulv_pv-1343_5.4691.4691.2	controllerType=0 controllerNumber=1 scan=4691	23.9742
01861:2	R.PHM[+15.995]AAEISAWNTEHSSR.F	M[+16]	970.436	2	1939.86	1939.87	0	-3.9	485.76	400.7	400.7	8.85	43	>Tanf_00785	210128_paul_pv-1630_5.4107.4107.2	controllerType=0 controllerNumber=1 scan=4107	23.0467
02582:4	R.PHM[+15.995]AAEISAWNTEHSSR.F	M[+16]	485.724	4	1939.88	1939.87	0	1.8	154.74	122.96	122.96	3.93	44	>Tanf_00785	201130_paulv_pv-1343_5.4694.4694.4	controllerType=0 controllerNumber=1 scan=4694	23.9819
04181:2	R.PHMAAEISAWNTEHSSR.F		962.443	2	1923.88	1923.88	0	1.6	403.54	403.54	403.54	8.95	44	>Tanf_00785	201130_paulv_pv-1343_5.6320.6320.2	controllerType=0 controllerNumber=1 scan=6320	27.219
03276:2	R.PHMAAEISAWNTEHSSR.F		962.438	2	1923.87	1923.88	0	-4.3	348.92	348.92	348.92	8.45	43	>Tanf_00785	210128_paul_pv-1630_5.5599.5599.2	controllerType=0 controllerNumber=1 scan=5599	26.0446
08320:2	K.AEEVGSWGWIM[+15.995]SPQAK.A	M[+16]	896.418	2	1791.83	1791.84	0	-4.8	133.24	133.24	133.24	4.07	16	>Tanf_00790	210128_paul_pv-1630_9.11049.11049.2	controllerType=0 controllerNumber=1 scan=11049	38.8344
00013:2	K.ENC[+57.021]KEFDKK.E	C[+57]	599.283	2	1197.56	1197.56	0	0.7	188.06	179.41	179.41	2	19	>Tanf_00790	201130_paulv_pv-1343_9.1718.1718.2	controllerType=0 controllerNumber=1 scan=1718	17.1532
07014:2	R.LEM[+15.995]SFEWTR.W	M[+16]	607.78	2	1214.55	1214.55	0	2.2	260.38	172.83	172.83	5.13	19	>Tanf_00790	201130_paulv_pv-1343_9.9384.9384.2	controllerType=0 controllerNumber=1 scan=9384	34.3226
06911:2	R.LFDM[+15.995]FER.L	M[+16]	487.227	2	973.447	973.445	0	2.2	255.86	166.42	166.42	4.98	19	>Tanf_00790	201130_paulv_pv-1343_9.9281.9281.2	controllerType=0 controllerNumber=1 scan=9281	34.112
09534:2	R.LFDM[+15.995]FER.L	M[+16]	487.227	2	973.447	973.445	0	2.4	104.63	104.63	104.63	2.79	19	>Tanf_00790	201130_paulv_pv-1343_9.12285.12285.2	controllerType=0 controllerNumber=1 scan=12285	40.847
06015:2	R.LFDM[+15.995]FER.L	M[+16]	487.224	2	973.442	973.445	0	-3.1	168.1	164.61	164.61	2.66	16	>Tanf_00790	210128_paul_pv-1630_9.8425.8425.2	controllerType=0 controllerNumber=1 scan=8425	32.5514
07373:2	R.LFDM[+15.995]FER.L	M[+16]	487.227	2	973.447	973.445	0	2	137.37	98.55	98.55	2.64	19	>Tanf_00790	201130_paulv_pv-1343_9.9756.9756.2	controllerType=0 controllerNumber=1 scan=9756	35.1466
08395:2	R.LFDM[+15.995]FER.L	M[+16]	487.224	2	973.44	973.445	0	-4.6	42.62	42.62	42.62	0.48	16	>Tanf_00790	210128_paul_pv-1630_9.11170.11170.2	controllerType=0 controllerNumber=1 scan=11170	39.1809
06367:2	R.LFDM[+15.995]FER.L	M[+16]	487.226	2	973.445	973.445	0	0.6	84.83	84.83	84.83	0.33	19	>Tanf_00790	201130_paulv_pv-1343_9.8723.8723.2	controllerType=0 controllerNumber=1 scan=8723	32.9243
09543:2	R.LFDMFER.L		479.229	2	957.45	957.45	0	0.5	311.88	311.88	311.88	5.58	19	>Tanf_00790	201130_paulv_pv-1343_9.12295.12295.2	controllerType=0 controllerNumber=1 scan=12295	40.8673
08401:2	R.LFDMFER.L		479.226	2	957.446	957.45	0	-4.5	314.43	314.43	314.43	5.53	16	>Tanf_00790	210128_paul_pv-1630_9.11180.11180.2	controllerType=0 controllerNumber=1 scan=11180	39.207
04229:2	R.RLEM[+15.995]SFEWTR.W	M[+16]	685.826	2	1370.64	1370.65	0	-6.1	192.93	118.06	118.06	2.54	16	>Tanf_00790	210128_paul_pv-1630_9.6633.6633.2	controllerType=0 controllerNumber=1 scan=6633	28.7146
07589:2	K.NNT[+1716.600]QWK.G	T[+1717]	1254.5	2	2507.98	2506.98	1	-1.5	59.28	24.13	24.13	0.31	2	>Tanf_00795	201130_paulv_pv-1343_4.9923.9923.2	controllerType=0 controllerNumber=1 scan=9923	34.5978
00145:2	K.IM[+15.995]TIDEEHAR.L	M[+16]	615.789	2	1230.57	1230.58	0	-6	80.82	80.82	80.82	0.58	2	>Tanf_00805	210128_paul_pv-1630_12.2556.2556.2	controllerType=0 controllerNumber=1 scan=2556	20.8283
02683:2	K.LDS[+1716.600]LLK.V	S[+1717]	1203.01	2	2405.01	2405.02	0	-4.2	295.66	66.85	66.85	2.72	2	>Tanf_00810	210128_paul_pv-1630_12.6584.6584.2	controllerType=0 controllerNumber=1 scan=6584	32.8533
02680:2	K.LDS[+1716.600]LLK.V	S[+1717]	1203.01	2	2405.01	2405.02	0	-4.2	122.07	27.49	27.49	2.47	2	>Tanf_00810	210128_paul_pv-1630_12.6581.6581.2	controllerType=0 controllerNumber=1 scan=6581	32.8383
02699:3	K.LDS[+1716.600]LLK.V	S[+1717]	802.677	3	2406.02	2405.02	1	-4.6	163.52	27.95	27.95	2.34	2	>Tanf_00810	210128_paul_pv-1630_12.6610.6610.3	controllerType=0 controllerNumber=1 scan=6610	32.9293
03850:2	R.C[+57.021]FIVGDDPNTSFR.V	C[+57]	764.351	2	1527.69	1527.69	0	2.7	132.91	132.91	132.91	4.15	1	>Tanf_00810	201130_paulv_pv-1343_12.8195.8195.2	controllerType=0 controllerNumber=1 scan=8195	37.4379
01795:2	K.DKEM[+15.995]PLSDLQGNK.Y	M[+16]	745.858	2	1490.71	1490.72	0	-4.3	365.94	338.86	338.86	5.93	6	>Tanf_00815	210128_paul_pv-1630_8.4276.4276.2	controllerType=0 controllerNumber=1 scan=4276	24.5345
03208:2	K.DKEMPLSDLQGNK.Y		737.865	2	1474.72	1474.72	0	1.4	300.09	298.88	298.88	6.05	10	>Tanf_00815	201130_paulv_pv-1343_8.6000.6000.2	controllerType=0 controllerNumber=1 scan=6000	29.0102
02689:2	K.EM[+15.995]PLSDLQGNK.Y	M[+16]	624.302	2	1247.6	1247.59	0	2.8	375.66	340.33	340.33	6.23	10	>Tanf_00815	201130_paulv_pv-1343_8.5363.5363.2	controllerType=0 controllerNumber=1 scan=5363	27.3255
02359:2	K.EM[+15.995]PLSDLQGNK.Y	M[+16]	624.298	2	1247.59	1247.59	0	-3.5	377.65	339.08	339.08	5.97	6	>Tanf_00815	210128_paul_pv-1630_8.4883.4883.2	controllerType=0 controllerNumber=1 scan=4883	26.0132
03067:2	K.EM[+15.995]PLSDLQGNK.Y	M[+16]	624.302	2	1247.6	1247.59	0	2.6	168.72	111.21	111.21	0.92	3	>Tanf_00815	210128_paul_pv-1630_9.5416.5416.2	controllerType=0 controllerNumber=1 scan=5416	26.0487
00480:2	K.M[+15.995]VNNRPFVK.D	M[+16]	560.798	2	1120.59	1120.59	0	-4.3	160.75	11.49	11.49	0.21	3	>Tanf_00815	210128_paul_pv-1630_9.2732.2732.2	controllerType=0 controllerNumber=1 scan=2732	20.5592
04628:2	R.VGLEM[+15.995]PDDVFR.L	M[+16]	647.308	2	1293.61	1293.61	0	-4.1	221.76	155.88	155.88	3.13	6	>Tanf_00815	210128_paul_pv-1630_8.8034.8034.2	controllerType=0 controllerNumber=1 scan=8034	35.2916
05507:2	R.VGLEMPDDVFR.L		639.315	2	1277.62	1277.62	0	2.6	240.1	240.1	240.1	5.57	10	>Tanf_00815	201130_paulv_pv-1343_8.10132.10132.2	controllerType=0 controllerNumber=1 scan=10132	42.8756
05154:3	K.ENT[+1862.650]LLQQEYVK.D	T[+1863]	1076.46	3	3227.37	3227.36	0	4.4	21.4	15.82	15.82	0.56	1	>Tanf_00830	201130_paulv_pv-1343_1.8557.8557.3	controllerType=0 controllerNumber=1 scan=8557	34.9061
02652:2	K.M[+15.995]ELGEYEYVK.G	M[+16]	638.793	2	1276.58	1276.58	0	2.3	271.87	271.87	271.87	4.64	2	>Tanf_00830	201130_paulv_pv-1343_11.6069.6069.2	controllerType=0 controllerNumber=1 scan=6069	30.9516
06377:3	K.GDNC[+57.021]SAEAGYELTDHFGR.G	C[+57]	666.947	3	1998.83	1998.82	0	0.6	303.95	282.83	282.83	7.47	10	>Tanf_00860	201130_paulv_pv-1343_4.8706.8706.3	controllerType=0 controllerNumber=1 scan=8706	32.1555
06903:3	K.GDNC[+57.021]SAEAGYELTDHFGR.G	C[+57]	666.948	3	1998.83	1998.82	0	2.4	177.67	168.3	168.3	4.94	13	>Tanf_00860	201130_paulv_pv-1343_5.8973.8973.3	controllerType=0 controllerNumber=1 scan=8973	32.3755
05875:2	K.LPGIT[+1586.540]VK.P	T[+1587]	1158.01	2	2315.01	2314.01	1	-4	14.69	14.69	14.69	0.5	3	>Tanf_00860	210128_paul_pv-1630_6.8202.8202.2	controllerType=0 controllerNumber=1 scan=8202	31.9804
04514:2	R.VSIAPGM[+15.995]TK.K	M[+16]	460.248	2	919.49	919.492	0	-2.4	252.72	29.57	29.57	0.29	3	>Tanf_00905	201130_paulv_pv-1343_7.6641.6641.2	controllerType=0 controllerNumber=1 scan=6641	28.3352
06141:2	R.VSIAPGMTK.K		452.251	2	903.495	903.497	0	-1.7	332.02	146.33	146.33	2.81	3	>Tanf_00905	201130_paulv_pv-1343_7.8314.8314.2	controllerType=0 controllerNumber=1 scan=8314	31.6978
05616:2	R.VSIAPGMTK.K		452.251	2	903.495	903.497	0	-2.5	321.87	153.54	153.54	2.68	3	>Tanf_00905	201130_paulv_pv-1343_7.7765.7765.2	controllerType=0 controllerNumber=1 scan=7765	30.6159
03238:2	R.VSIAPGMTK.K		452.251	2	903.495	903.497	0	-2.5	304.67	80.87	80.87	1.48	3	>Tanf_00905	201130_paulv_pv-1343_7.5348.5348.2	controllerType=0 controllerNumber=1 scan=5348	25.6486
05089:2	R.VSIAPGMTK.K		452.248	2	903.489	903.497	0	-8.3	302.27	126.17	126.17	1.15	2	>Tanf_00905	210128_paul_pv-1630_7.7482.7482.2	controllerType=0 controllerNumber=1 scan=7482	30.3023
02445:2	R.VSIAPGMTK.K		452.249	2	903.49	903.497	0	-7.4	298.13	75.53	75.53	0.87	2	>Tanf_00905	210128_paul_pv-1630_7.4740.4740.2	controllerType=0 controllerNumber=1 scan=4740	24.5482
04589:2	R.VSIAPGMTK.K		452.248	2	903.489	903.497	0	-8.7	281.51	130.29	130.29	0.82	2	>Tanf_00905	210128_paul_pv-1630_7.6975.6975.2	controllerType=0 controllerNumber=1 scan=6975	29.2322
04513:2	R.VSIAPGMTK.K		452.251	2	903.495	903.497	0	-2.1	228.08	18.76	18.76	0.38	3	>Tanf_00905	201130_paulv_pv-1343_7.6640.6640.2	controllerType=0 controllerNumber=1 scan=6640	28.3337
12236:3	K.IS[+1732.600]SGIC[+57.021]PQC[+57.021]GGTLVR.R	C[+57]*2, S[+1733]	1113.12	3	3337.36	3337.39	0	-9.2	19.68	19.68	3.9	0.62	1	>Tanf_00915	210128_paul_pv-1630_2.14150.14150.3	controllerType=0 controllerNumber=1 scan=14150	46.8153
08581:3	R.IVT[+938.312]T[+1068.375]AIYIR.F	T[+938][+1068]	1020.11	3	3058.33	3056.32	2	-0.4	130.27	98.47	2.4	2.5	1	>Tanf_00935	201130_paulv_pv-1343_9.11118.11118.2	controllerType=0 controllerNumber=1 scan=11118	38.1735
02995:2	K.IGGM[+15.995]QITLDGTK.K	M[+16]	625.323	2	1249.64	1249.65	0	-5.2	147.93	147.93	147.93	3.56	2	>Tanf_00970	210128_paul_pv-1630_8.5647.5647.2	controllerType=0 controllerNumber=1 scan=5647	28.0765
08341:2	K.M[+15.995]NQSMLNMPTLR.I	M[+16]	726.345	2	1451.68	1451.68	0	1.4	296	264.87	264.87	7.15	9	>Tanf_00990	201130_paulv_pv-1343_6.10697.10697.2	controllerType=0 controllerNumber=1 scan=10697	36.7351
05538:2	K.M[+15.995]NQSMLNMPTLR.I	M[+16]	726.344	2	1451.68	1451.68	0	0.4	170.96	170.96	170.96	4.03	8	>Tanf_00990	201130_paulv_pv-1343_1.9144.9144.2	controllerType=0 controllerNumber=1 scan=9144	36.5187
06596:2	K.MNQSM[+15.995]LNMPTLR.I	M[+16]	726.344	2	1451.68	1451.68	0	0.8	415.21	305.66	171.34	7.11	20	>Tanf_00990	201130_paulv_pv-1343_3.9491.9491.2	controllerType=0 controllerNumber=1 scan=9491	33.934
08979:2	K.MNQSM[+15.995]LNMPTLR.I	M[+16]	726.342	2	1451.68	1451.68	0	-1.9	21.63	21.63	6.12	1.33	9	>Tanf_00990	201130_paulv_pv-1343_6.11398.11398.2	controllerType=0 controllerNumber=1 scan=11398	38.2323
05339:2	K.MNQSMLNM[+15.995]PTLR.I	M[+16]	726.344	2	1451.68	1451.68	0	0	211.91	155.11	84.3	3.74	20	>Tanf_00990	201130_paulv_pv-1343_3.8156.8156.2	controllerType=0 controllerNumber=1 scan=8156	31.3565
08956:2	K.MNQSMLNMPTLR.I		718.347	2	1435.69	1435.69	0	0.3	377.54	367.43	367.43	7.82	9	>Tanf_00990	201130_paulv_pv-1343_6.11375.11375.2	controllerType=0 controllerNumber=1 scan=11375	38.1854
07619:2	K.MNQSMLNMPTLR.I		718.343	2	1435.68	1435.69	0	-4.7	362.97	362.97	362.97	7.48	10	>Tanf_00990	210128_paul_pv-1630_4.9965.9965.2	controllerType=0 controllerNumber=1 scan=9965	36.7174
05873:2	K.MNQSMLNMPTLR.I		718.346	2	1435.69	1435.69	0	0.1	224.89	224.89	224.89	4.49	8	>Tanf_00990	201130_paulv_pv-1343_1.9664.9664.2	controllerType=0 controllerNumber=1 scan=9664	37.9689
08545:2	K.TIM[+15.995]NGNGSNVVVFDGSTNYTNGSC[+57.021]GVSR.D	C[+57], M[+16]	1462.64	2	2924.28	2923.29	1	-6.8	265.37	265.37	265.37	7.22	20	>Tanf_00990	201130_paulv_pv-1343_3.11405.11405.2	controllerType=0 controllerNumber=1 scan=11405	37.5845
07447:2	K.TIM[+15.995]NGNGSNVVVFDGSTNYTNGSC[+57.021]GVSR.D	C[+57], M[+16]	1462.15	2	2923.3	2923.29	0	2.4	82.85	82.85	82.85	4.01	20	>Tanf_00990	201130_paulv_pv-1343_3.10345.10345.2	controllerType=0 controllerNumber=1 scan=10345	35.5674
07958:2	K.TIM[+15.995]NGNGSNVVVFDGSTNYTNGSC[+57.021]GVSR.D	C[+57], M[+16]	1462.65	2	2924.28	2923.29	1	-4.8	106.7	106.7	106.7	3.39	20	>Tanf_00990	201130_paulv_pv-1343_3.10840.10840.2	controllerType=0 controllerNumber=1 scan=10840	36.5219
09929:2	K.TIMNGNGSNVVVFDGSTNYTNGSC[+57.021]GVSR.D	C[+57]	1454.65	2	2908.28	2907.3	1	-6.8	339.06	335.51	335.51	7.84	20	>Tanf_00990	201130_paulv_pv-1343_3.12698.12698.2	controllerType=0 controllerNumber=1 scan=12698	40.0342
11128:2	K.TIMNGNGSNVVVFDGSTNYTNGSC[+57.021]GVSR.D	C[+57]	1455.14	2	2909.28	2907.3	2	-10.7	72.62	72.62	72.62	2.15	14	>Tanf_00990	201130_paulv_pv-1343_4.13400.13400.2	controllerType=0 controllerNumber=1 scan=13400	41.3542
01513:2	K.ILLWELTK.N		508.314	2	1015.62	1015.62	0	2.4	104.71	91.09	91.09	0.27	2	>Tanf_01035	201130_paulv_pv-1343_7.3573.3573.2	controllerType=0 controllerNumber=1 scan=3573	22.0655
11126:4	R.LIDLT[+1878.650]S[+938.312]LSTEK.D	S[+938], T[+1879]	1009.91	4	4036.62	4036.64	0	-4.2	4.88	4.88	0	0.52	1	>Tanf_01035	210128_paul_pv-1630_7.13511.13511.2	controllerType=0 controllerNumber=1 scan=13511	42.9782
11856:3	K.VELTPVEKET[+792.254]FT[+1586.540]R.K	T[+792][+1587]	1310.22	3	3928.64	3927.62	1	2.9	158.52	36.96	4.8	0.44	1	>Tanf_01045	201130_paulv_pv-1343_3.14531.14531.2	controllerType=0 controllerNumber=1 scan=14531	43.5921
06134:2	R.AYNNLVLFYDM[+15.995]EK.N	M[+16]	818.39	2	1635.77	1635.77	0	0.1	75.82	33.72	33.72	0.34	1	>Tanf_01050	201130_paulv_pv-1343_2.8770.8770.2	controllerType=0 controllerNumber=1 scan=8770	32.5128
07688:3	K.IEMT[+1732.600]IPEK.P	T[+1733]	898.375	3	2693.11	2693.11	0	1.6	116.05	5.85	5.85	1.17	4	>Tanf_01060	201130_paulv_pv-1343_4.10026.10026.2	controllerType=0 controllerNumber=1 scan=10026	34.7916
06150:3	K.IFEAT[+1862.650]K.N	T[+1863]	857.679	3	2571.02	2571.04	0	-7.4	58.16	17.72	17.72	0.39	4	>Tanf_01060	201130_paulv_pv-1343_4.8477.8477.3	controllerType=0 controllerNumber=1 scan=8477	31.6946
01054:3	K.DQT[+1876.660]FER.T	T[+1877]	891.342	3	2672.01	2672.02	0	-4.7	20.71	20.71	20.71	0.48	5	>Tanf_01080	201130_paulv_pv-1343_4.3212.3212.3	controllerType=0 controllerNumber=1 scan=3212	21.0867
08120:1	K.DQTFER.T		795.364	1	795.364	795.363	0	0.5	164.75	140.26	140.26	0.23	5	>Tanf_01080	201130_paulv_pv-1343_4.10481.10481.2	controllerType=0 controllerNumber=1 scan=10481	35.6771
09474:2	K.KQYYQS[+1732.600]K.L	S[+1733]	1339.04	2	2677.07	2677.08	0	-6.2	17.46	0.82	0.82	0.36	4	>Tanf_01080	210128_paul_pv-1630_4.11733.11733.2	controllerType=0 controllerNumber=1 scan=11733	40.7821
04519:2	K.NNILEVANM[+15.995]K.E	M[+16]	581.298	2	1161.59	1161.59	0	-3.5	394.97	255.09	255.09	6.25	28	>Tanf_01080	210128_paul_pv-1630_5.6870.6870.2	controllerType=0 controllerNumber=1 scan=6870	28.6617
05650:2	K.NNILEVANM[+15.995]K.E	M[+16]	581.301	2	1161.59	1161.59	0	1.3	354.18	214.31	214.31	5.8	33	>Tanf_01080	201130_paulv_pv-1343_5.7739.7739.2	controllerType=0 controllerNumber=1 scan=7739	30.0209
08329:2	K.YLSETYGYETGPYQNYSNESPGM[+15.995]K.F	M[+16]	1397.6	2	2794.19	2794.18	0	2.7	391.58	299.8	299.8	8	33	>Tanf_01080	201130_paulv_pv-1343_5.10399.10399.2	controllerType=0 controllerNumber=1 scan=10399	35.1068
07015:2	K.YLSETYGYETGPYQNYSNESPGM[+15.995]K.F	M[+16]	1397.59	2	2794.18	2794.18	0	-1.8	407.9	311.91	311.91	7.56	28	>Tanf_01080	210128_paul_pv-1630_5.9323.9323.2	controllerType=0 controllerNumber=1 scan=9323	33.8336
07762:2	K.YLSETYGYETGPYQNYSNESPGMK.F		1389.59	2	2778.17	2778.19	0	-4.7	530.69	383.85	383.85	10.67	28	>Tanf_01080	210128_paul_pv-1630_5.10059.10059.2	controllerType=0 controllerNumber=1 scan=10059	35.4024
09242:2	K.YLSETYGYETGPYQNYSNESPGMK.F		1389.6	2	2778.19	2778.19	0	2.2	480.95	375.61	375.61	9.79	33	>Tanf_01080	201130_paulv_pv-1343_5.11296.11296.2	controllerType=0 controllerNumber=1 scan=11296	36.7713
08676:2	K.YLSETYGYETGPYQNYSNESPGMK.F		1389.6	2	2778.19	2778.19	0	0.3	17.56	17.56	17.56	2.28	5	>Tanf_01080	201130_paulv_pv-1343_4.11017.11017.2	controllerType=0 controllerNumber=1 scan=11017	36.7313
00693:2	R.IISTLPSVSR.S		536.824	2	1072.64	1072.64	0	5.3	69.68	69.68	69.68	0.84	1	>Tanf_01080	201130_paulv_pv-1343_8.2979.2979.2	controllerType=0 controllerNumber=1 scan=2979	21.3406
05588:2	R.IISTLPSVSR.S		536.819	2	1072.63	1072.64	0	-4.4	125.14	75.87	75.87	0.47	28	>Tanf_01080	210128_paul_pv-1630_5.7923.7923.2	controllerType=0 controllerNumber=1 scan=7923	30.7845
03804:2	R.PLASEM[+15.995]DMISK.Y	M[+16]	619.292	2	1237.58	1237.58	0	-3.2	272.73	120.66	74.04	3.66	28	>Tanf_01080	210128_paul_pv-1630_5.6139.6139.2	controllerType=0 controllerNumber=1 scan=6139	27.1256
06274:2	R.TYGSNSHDIGYM[+15.995]NYILPNR.L	M[+16]	1116.01	2	2231.01	2231.02	0	-5.1	208.49	208.49	208.49	5.21	28	>Tanf_01080	210128_paul_pv-1630_5.8590.8590.2	controllerType=0 controllerNumber=1 scan=8590	32.2605
01651:2	R.YNLNGM[+15.995]R.V	M[+16]	442.209	2	883.41	883.409	0	1.7	195.74	81.72	81.72	0.32	33	>Tanf_01080	201130_paulv_pv-1343_5.3763.3763.2	controllerType=0 controllerNumber=1 scan=3763	22.193
08224:3	K.ES[+1878.650]QQTAAK.K	S[+1879]	915.028	3	2743.07	2741.08	2	-5.3	14.03	14.03	0	1.1	4	>Tanf_01100	210128_paul_pv-1630_4.10545.10545.3	controllerType=0 controllerNumber=1 scan=10545	38.1052
03961:2	K.ESQQT[+1862.650]AAK.K	T[+1863]	1363.05	2	2725.1	2725.08	0	8.5	32.04	8.85	0	1.07	3	>Tanf_01100	210128_paul_pv-1630_10.7270.7270.2	controllerType=0 controllerNumber=1 scan=7270	33.006
02960:2	R.IALEM[+15.995]GLDK.M	M[+16]	503.266	2	1005.52	1005.53	0	-3.6	123.67	4.83	4.83	2.53	3	>Tanf_01100	210128_paul_pv-1630_10.5739.5739.2	controllerType=0 controllerNumber=1 scan=5739	28.3599
12627:2	K.LNIS[+1068.375]ST[+1068.375]K.S	S[+1068], T[+1068]	1450.09	2	2899.17	2899.18	0	-6.5	0.09	0.09	0.09	0.2	2	>Tanf_01105	210128_paul_pv-1630_4.15003.15003.2	controllerType=0 controllerNumber=1 scan=15003	49.8074
00943:6	K.RLGIPS[+1225.387]IT[+1225.387]FPK.E	S[+1225], T[+1225]	614.598	6	3682.55	3679.51	3	7.1	15.06	15.06	15.06	0.31	1	>Tanf_01115	210128_paul_pv-1630_8.3327.3327.2	controllerType=0 controllerNumber=1 scan=3327	22.2699
02701:2	R.RLT[+792.254]GR.P	T[+792]	698.315	2	1395.62	1394.63	1	-5.1	18.36	0	0	0.82	2	>Tanf_01120	210128_paul_pv-1630_10.5391.5391.2	controllerType=0 controllerNumber=1 scan=5391	27.3467
10398:2	K.DIPEM[+15.995]IFR.H	M[+16]	518.76	2	1036.51	1036.51	0	-0.3	133.54	112.92	112.92	2.1	11	>Tanf_01130	201130_paulv_pv-1343_5.12429.12429.2	controllerType=0 controllerNumber=1 scan=12429	38.9355
08730:2	K.DIPEM[+15.995]IFR.H	M[+16]	518.758	2	1036.51	1036.51	0	-4.3	94.18	74.27	74.27	0.32	8	>Tanf_01130	210128_paul_pv-1630_5.11004.11004.2	controllerType=0 controllerNumber=1 scan=11004	37.3551
02828:2	K.QHIT[+922.317]VR.N	T[+922]	838.38	2	1675.75	1675.75	0	-0.1	25.25	16.59	16.59	0.32	8	>Tanf_01130	201130_paulv_pv-1343_4.5058.5058.2	controllerType=0 controllerNumber=1 scan=5058	24.7966
00923:2	K.VQYYC[+57.021]R.G	C[+57]	444.705	2	888.403	888.403	0	-0.1	127.44	127.44	127.44	0.39	8	>Tanf_01130	201130_paulv_pv-1343_4.3057.3057.2	controllerType=0 controllerNumber=1 scan=3057	20.7563
03225:2	K.YYSHFTIAR.L		579.287	2	1157.57	1157.57	0	-5.8	411.69	289.54	289.54	5.5	8	>Tanf_01130	210128_paul_pv-1630_5.5549.5549.2	controllerType=0 controllerNumber=1 scan=5549	25.9538
00142:3	R.RM[+15.995]HEEDEIR.N	M[+16]	410.856	3	1230.55	1230.55	0	1	241.15	192.99	192.99	4.12	11	>Tanf_01130	201130_paulv_pv-1343_5.2054.2054.3	controllerType=0 controllerNumber=1 scan=2054	18.3901
00172:2	R.RM[+15.995]HEEDEIR.N	M[+16]	615.781	2	1230.55	1230.55	0	0.9	244.77	201.87	201.87	4.11	11	>Tanf_01130	201130_paulv_pv-1343_5.2084.2084.2	controllerType=0 controllerNumber=1 scan=2084	18.448
00544:3	R.RMHEEDEIR.N		405.525	3	1214.56	1214.56	0	1.6	139.86	92.16	92.16	1.71	11	>Tanf_01130	201130_paulv_pv-1343_5.2568.2568.3	controllerType=0 controllerNumber=1 scan=2568	19.7615
00159:2	R.RMHEEDEIR.N		607.78	2	1214.55	1214.56	0	-4.5	207.05	29.64	29.64	0.3	2	>Tanf_01130	210128_paul_pv-1630_6.2234.2234.2	controllerType=0 controllerNumber=1 scan=2234	18.9937
00158:3	R.RMHEEDEIR.N		405.522	3	1214.55	1214.56	0	-4.6	53.11	41.12	41.12	0.3	2	>Tanf_01130	210128_paul_pv-1630_6.2233.2233.3	controllerType=0 controllerNumber=1 scan=2233	18.9918
00450:3	R.IAGM[+15.995]IVHASNK.I	M[+16]	386.208	3	1156.61	1156.61	0	-4.5	129.39	129.39	129.39	3.5	6	>Tanf_01145	210128_paul_pv-1630_9.2697.2697.3	controllerType=0 controllerNumber=1 scan=2697	20.4836
08056:2	R.IYIPM[+15.995]LR.L	M[+16]	461.266	2	921.525	921.523	0	2.7	154.89	154.89	154.89	3.22	5	>Tanf_01145	201130_paulv_pv-1343_9.10507.10507.2	controllerType=0 controllerNumber=1 scan=10507	36.7925
07032:2	R.IYIPM[+15.995]LR.L	M[+16]	461.263	2	921.519	921.523	0	-4.2	194.24	91.24	91.24	1.21	6	>Tanf_01145	210128_paul_pv-1630_9.9486.9486.2	controllerType=0 controllerNumber=1 scan=9486	34.9838
09467:2	R.IYIPMLR.L		453.268	2	905.529	905.528	0	1.1	282.06	190.9	190.9	5.6	5	>Tanf_01145	201130_paulv_pv-1343_9.12196.12196.2	controllerType=0 controllerNumber=1 scan=12196	40.6286
08309:2	R.IYIPMLR.L		453.265	2	905.524	905.528	0	-4.6	292.46	216.3	216.3	4.67	6	>Tanf_01145	210128_paul_pv-1630_9.11034.11034.2	controllerType=0 controllerNumber=1 scan=11034	38.7973
07442:2	K.ELLEFYM[+15.995]GK.N	M[+16]	573.279	2	1145.55	1145.55	0	-3.7	186.59	180.92	180.92	3.67	4	>Tanf_01150	210128_paul_pv-1630_9.9960.9960.2	controllerType=0 controllerNumber=1 scan=9960	36.059
10394:2	K.PM[+15.995]ALSVADAEK.V	M[+16]	574.788	2	1148.57	1147.57	1	-1.2	37.28	36.3	36.3	0.4	2	>Tanf_01170	201130_paulv_pv-1343_4.12695.12695.2	controllerType=0 controllerNumber=1 scan=12695	39.9996
03711:2	K.VIYT[+792.254]GLK.H	T[+792]	793.878	2	1586.75	1585.74	1	6	35.77	35.77	35.77	0.45	3	>Tanf_01170	201130_paulv_pv-1343_10.6623.6623.2	controllerType=0 controllerNumber=1 scan=6623	30.512
02563:2	R.QVFC[+57.021]VM[+15.995]QNR.Y	C[+57], M[+16]	599.275	2	1197.54	1197.55	0	-5.7	71.15	71.15	71.15	0.59	4	>Tanf_01170	210128_paul_pv-1630_9.4904.4904.2	controllerType=0 controllerNumber=1 scan=4904	24.9999
01234:2	K.AIQNSSIPR.Y		493.272	2	985.538	985.543	0	-5.1	189.21	189.21	189.21	2.07	1	>Tanf_01175	210128_paul_pv-1630_4.3492.3492.2	controllerType=0 controllerNumber=1 scan=3492	22.0562
01670:2	K.AIQNSSIPR.Y		493.275	2	985.542	985.543	0	-0.6	260.55	104.4	104.4	1.77	4	>Tanf_01175	201130_paulv_pv-1343_2.3932.3932.2	controllerType=0 controllerNumber=1 scan=3932	22.7062
02014:2	K.YHAEYPQM[+15.995]LEK.A	M[+16]	712.827	2	1424.65	1424.65	0	-4	436.42	360.8	360.8	6.31	6	>Tanf_01175	210128_paul_pv-1630_9.4305.4305.2	controllerType=0 controllerNumber=1 scan=4305	23.7704
02729:2	K.YHAEYPQM[+15.995]LEK.A	M[+16]	712.83	2	1424.65	1424.65	0	1	418.6	331.33	331.33	6.31	2	>Tanf_01175	201130_paulv_pv-1343_9.4978.4978.2	controllerType=0 controllerNumber=1 scan=4978	24.9537
04255:2	K.YHAEYPQMLEK.A		704.832	2	1408.66	1408.66	0	0.8	558.24	450.29	450.29	7.38	2	>Tanf_01175	201130_paulv_pv-1343_9.6544.6544.2	controllerType=0 controllerNumber=1 scan=6544	28.3018
03508:2	K.YHAEYPQMLEK.A		704.829	2	1408.65	1408.66	0	-3.9	347.24	252.82	252.82	5.73	6	>Tanf_01175	210128_paul_pv-1630_9.5864.5864.2	controllerType=0 controllerNumber=1 scan=5864	26.9509
01436:2	R.KAQFEQEMM[+15.995]ER.E	M[+16]	721.82	2	1442.63	1442.64	0	-5.1	285.78	243.51	6.6	5.63	6	>Tanf_01175	210128_paul_pv-1630_9.3700.3700.2	controllerType=0 controllerNumber=1 scan=3700	22.5697
00855:2	R.KAQFEQEMM[+15.995]ER.E	M[+16]	721.818	2	1442.63	1442.64	0	-7.4	193.76	144.94	0	2.58	6	>Tanf_01175	210128_paul_pv-1630_9.3113.3113.2	controllerType=0 controllerNumber=1 scan=3113	21.3604
02528:2	R.KAQFEQEMMER.E		713.823	2	1426.64	1426.65	0	-4.5	399.97	296.19	296.19	6.86	6	>Tanf_01175	210128_paul_pv-1630_9.4867.4867.2	controllerType=0 controllerNumber=1 scan=4867	24.9292
02522:2	R.KAQFEQEMMER.E		714.324	2	1427.64	1426.65	1	-5.3	467.6	340.44	340.44	5.95	6	>Tanf_01175	210128_paul_pv-1630_9.4859.4859.2	controllerType=0 controllerNumber=1 scan=4859	24.9124
04722:2	K.QVDTAEYNPEEC[+57.021]IK.T	C[+57]	848.376	2	1695.74	1695.75	0	-5.4	361.62	311.56	311.56	8.26	7	>Tanf_01185	210128_paul_pv-1630_9.7120.7120.2	controllerType=0 controllerNumber=1 scan=7120	29.7207
05559:2	K.QVDTAEYNPEEC[+57.021]IK.T	C[+57]	848.383	2	1695.76	1695.75	0	3	326.94	283.49	283.49	7.74	9	>Tanf_01185	201130_paulv_pv-1343_9.7884.7884.2	controllerType=0 controllerNumber=1 scan=7884	31.1148
00933:1	K.YPQM[+15.995]R.F	M[+16]	710.325	1	710.325	710.329	0	-5.8	144.79	16.66	16.66	0.2	7	>Tanf_01185	210128_paul_pv-1630_9.3193.3193.2	controllerType=0 controllerNumber=1 scan=3193	21.526
01401:2	K.YPQMR.F		347.671	2	694.335	694.334	0	1.2	246.11	95.41	95.41	2.7	9	>Tanf_01185	201130_paulv_pv-1343_9.3629.3629.2	controllerType=0 controllerNumber=1 scan=3629	22.216
02943:2	R.AALYC[+57.021]GVK.H	C[+57]	441.232	2	881.457	881.455	0	2.2	294.48	230.22	230.22	5.98	9	>Tanf_01185	201130_paulv_pv-1343_9.5211.5211.2	controllerType=0 controllerNumber=1 scan=5211	25.4646
02238:2	R.AALYC[+57.021]GVK.H	C[+57]	441.23	2	881.452	881.455	0	-3.2	197.1	163.33	163.33	3.31	7	>Tanf_01185	210128_paul_pv-1630_9.4552.4552.2	controllerType=0 controllerNumber=1 scan=4552	24.2972
00843:2	-.M[+15.995]ITRPIPYGHQK.I	M[+16]	728.886	2	1456.77	1456.77	0	-5.2	33.42	33.42	33.42	0.76	6	>Tanf_01190	210128_paul_pv-1630_9.3102.3102.2	controllerType=0 controllerNumber=1 scan=3102	21.3365
00486:2	K.HIATGEGGM[+15.995]ITTNSK.I	M[+16]	766.869	2	1532.73	1532.74	0	-4.6	293.14	293.14	293.14	6.8	6	>Tanf_01190	210128_paul_pv-1630_9.2738.2738.2	controllerType=0 controllerNumber=1 scan=2738	20.5706
01123:2	K.HIATGEGGM[+15.995]ITTNSK.I	M[+16]	766.873	2	1532.74	1532.74	0	1.2	98.61	98.61	98.61	3.46	4	>Tanf_01190	201130_paulv_pv-1343_9.3306.3306.2	controllerType=0 controllerNumber=1 scan=3306	21.54
01588:2	K.HIATGEGGMITTNSK.I		758.872	2	1516.74	1516.74	0	-3.5	260.73	260.73	260.73	6.46	6	>Tanf_01190	210128_paul_pv-1630_9.3862.3862.2	controllerType=0 controllerNumber=1 scan=3862	22.8875
03224:2	K.LC[+57.021]LYR.T	C[+57]	362.692	2	724.378	724.381	0	-4.9	259.37	247.62	247.62	3.47	6	>Tanf_01190	210128_paul_pv-1630_9.5574.5574.2	controllerType=0 controllerNumber=1 scan=5574	26.3584
13861:2	K.EILS[+1876.660]LPQK.L	S[+1877]	1402.61	2	2804.21	2804.21	0	-0.2	8	8	8	0.66	1	>Tanf_01195	201130_paulv_pv-1343_5.15795.15795.2	controllerType=0 controllerNumber=1 scan=15795	45.3169
05061:3	R.ILQS[+1876.660]K.L	S[+1877]	822.682	3	2466.03	2465.03	1	-2	1.6	1.6	1.6	0.6	1	>Tanf_01200	201130_paulv_pv-1343_1.8431.8431.3	controllerType=0 controllerNumber=1 scan=8431	34.5681
04601:2	R.ILQS[+1876.660]K.L	S[+1877]	1233.52	2	2466.03	2465.03	1	-2	4.02	4.02	4.02	0.23	1	>Tanf_01200	201130_paulv_pv-1343_1.7860.7860.2	controllerType=0 controllerNumber=1 scan=7860	33.208
05158:2	K.GLIPGGTM[+15.995]LLSK.R	M[+16]	601.845	2	1202.68	1202.68	0	1.2	173.94	173.94	173.94	4.33	5	>Tanf_01205	201130_paulv_pv-1343_8.8926.8926.2	controllerType=0 controllerNumber=1 scan=8926	37.9697
00460:2	K.GPMC[+57.021]HGGFK.R	C[+57]	495.719	2	990.43	990.428	0	1.7	198.74	198.74	198.74	3.29	5	>Tanf_01205	201130_paulv_pv-1343_8.2665.2665.2	controllerType=0 controllerNumber=1 scan=2665	20.5002
02530:2	K.TYITQEM[+15.995]LAK.G	M[+16]	607.308	2	1213.61	1213.61	0	-4.4	232.69	232.69	232.69	3.92	3	>Tanf_01205	210128_paul_pv-1630_8.5089.5089.2	controllerType=0 controllerNumber=1 scan=5089	26.5564
04373:2	K.TYITQEMLAK.G		599.314	2	1197.62	1197.62	0	1.6	275.09	130.15	130.15	4.18	5	>Tanf_01205	201130_paulv_pv-1343_8.7494.7494.2	controllerType=0 controllerNumber=1 scan=7494	33.1462
02888:2	R.NM[+15.995]GPEDNFLQK.I	M[+16]	654.796	2	1308.58	1308.59	0	-3	308.23	308.23	308.23	5.31	3	>Tanf_01205	210128_paul_pv-1630_8.5509.5509.2	controllerType=0 controllerNumber=1 scan=5509	27.7227
03249:2	R.NM[+15.995]GPEDNFLQK.I	M[+16]	654.801	2	1308.59	1308.59	0	4.3	219.07	219.07	219.07	3.85	5	>Tanf_01205	201130_paulv_pv-1343_8.6048.6048.2	controllerType=0 controllerNumber=1 scan=6048	29.1407
06153:2	R.NMGPEDNFLQK.I		646.802	2	1292.6	1292.59	0	2.8	215.44	215.44	215.44	4.34	2	>Tanf_01205	201130_paulv_pv-1343_9.8493.8493.2	controllerType=0 controllerNumber=1 scan=8493	32.4269
03750:2	R.NMGPEDNFLQK.I		646.798	2	1292.59	1292.59	0	-3.9	140.75	140.75	140.75	2.73	3	>Tanf_01205	210128_paul_pv-1630_8.6640.6640.2	controllerType=0 controllerNumber=1 scan=6640	30.8055
04129:2	R.NMGPEDNFLQK.I		646.802	2	1292.6	1292.59	0	2	36.1	36.1	36.1	1.66	5	>Tanf_01205	201130_paulv_pv-1343_8.7203.7203.2	controllerType=0 controllerNumber=1 scan=7203	32.3497
10441:2	R.T[+1732.600]GGEINAIAIR.I	T[+1733]	1425.12	2	2849.22	2847.22	2	-1.4	65.73	54.67	54.67	0.31	2	>Tanf_01205	210128_paul_pv-1630_6.14031.14031.2	controllerType=0 controllerNumber=1 scan=14031	47.7771
10546:2	K.S[+922.317]ILLIYK.T	S[+922]	886.436	2	1771.87	1771.86	0	2.5	41.28	41.28	41.28	0.94	1	>Tanf_01210	201130_paulv_pv-1343_5.12578.12578.3	controllerType=0 controllerNumber=1 scan=12578	39.21
05503:2	K.QGIILSVC[+57.021]SK.N	C[+57]	552.805	2	1104.6	1104.61	0	-5.3	152.73	3.08	3.08	0.94	3	>Tanf_01225	210128_paul_pv-1630_7.7891.7891.2	controllerType=0 controllerNumber=1 scan=7891	31.2624
08911:2	K.WLPAYT[+1876.660]NK.K	T[+1877]	1435.09	2	2869.18	2869.18	0	-1.7	37.41	18.84	18.84	0.3	1	>Tanf_01255	210128_paul_pv-1630_6.11370.11370.2	controllerType=0 controllerNumber=1 scan=11370	39.1676
06638:2	K.TIIC[+57.021]SENLIK.I	C[+57]	595.827	2	1190.65	1190.64	0	1.8	248.11	207.1	207.1	5.89	5	>Tanf_01260	201130_paulv_pv-1343_9.9002.9002.2	controllerType=0 controllerNumber=1 scan=9002	33.5175
04077:2	R.ALDT[+1716.600]SLDVINK.N	T[+1717]	1453.12	2	2905.24	2905.25	0	-1.8	111.64	24.43	1.6	1.12	8	>Tanf_01265	210128_paul_pv-1630_7.6446.6446.2	controllerType=0 controllerNumber=1 scan=6446	28.1942
08183:2	R.ALDTSLDVINK.N		594.825	2	1188.64	1188.65	0	-3.3	351.6	272.31	272.31	5.43	5	>Tanf_01265	201130_paulv_pv-1343_7.10337.10337.2	controllerType=0 controllerNumber=1 scan=10337	35.6535
08404:2	R.IPFSLIC[+57.021]R.H	C[+57]	503.279	2	1005.55	1005.55	0	-4.6	293.2	229.78	229.78	5.53	8	>Tanf_01265	210128_paul_pv-1630_7.10757.10757.2	controllerType=0 controllerNumber=1 scan=10757	37.0838
02630:2	K.IKNTMLEYEM[+15.995]K.R	M[+16]	708.349	2	1415.69	1415.69	0	-0.1	124.14	88.04	35.68	0.2	2	>Tanf_01280	201130_paulv_pv-1343_4.4833.4833.2	controllerType=0 controllerNumber=1 scan=4833	24.3259
02379:2	K.YIT[+1862.650]QK.V	T[+1863]	1258.51	2	2516.01	2515.02	1	-5	38.71	14.88	14.88	0.55	1	>Tanf_01280	210128_paul_pv-1630_tfm1.5082.5082.2	controllerType=0 controllerNumber=1 scan=5082	26.7334
02318:2	R.VIGGIDEASTQK.A		609.324	2	1217.64	1217.64	0	2.7	421.86	343.65	343.65	6.62	1	>Tanf_01280	201130_paulv_pv-1343_8.4919.4919.2	controllerType=0 controllerNumber=1 scan=4919	26.1854
08961:2	R.VIGGIDEASTQK.A		609.323	2	1217.64	1217.64	0	1.4	95.77	62.35	62.35	0.87	4	>Tanf_01280	201130_paulv_pv-1343_5.11024.11024.2	controllerType=0 controllerNumber=1 scan=11024	36.26
02567:3	R.KHPDQYETLVC[+57.021]VTGQHR.E	C[+57]	690.003	3	2067.99	2068	0	-4.5	83.93	83.93	83.93	2.79	2	>Tanf_01285	210128_paul_pv-1630_9.4910.4910.3	controllerType=0 controllerNumber=1 scan=4910	25.0149
06681:2	K.VISTLPM[+15.995]LK.V	M[+16]	509.305	2	1017.6	1017.6	0	2	117.89	91.12	91.12	2.18	6	>Tanf_01290	201130_paulv_pv-1343_9.9045.9045.2	controllerType=0 controllerNumber=1 scan=9045	33.6052
05066:2	K.LLLFGAC[+57.021]K.V	C[+57]	461.265	2	921.524	921.523	0	1	329.18	329.18	329.18	6.09	6	>Tanf_01300	201130_paulv_pv-1343_8.8693.8693.2	controllerType=0 controllerNumber=1 scan=8693	37.094
04639:2	K.LLLFGAC[+57.021]K.V	C[+57]	461.263	2	921.518	921.523	0	-4.9	270.3	270.3	270.3	5.49	3	>Tanf_01300	210128_paul_pv-1630_8.8056.8056.2	controllerType=0 controllerNumber=1 scan=8056	35.3703
00589:2	K.YYTQC[+57.021]QAC[+57.021]AK.L	C[+57]*2	646.775	2	1292.54	1292.54	0	1.9	303.64	303.64	303.64	5.45	6	>Tanf_01300	201130_paulv_pv-1343_8.2840.2840.2	controllerType=0 controllerNumber=1 scan=2840	20.9716
00952:2	K.YYTQC[+57.021]QAC[+57.021]AK.L	C[+57]*2	646.775	2	1292.54	1292.54	0	2.7	137.6	137.6	137.6	3.85	5	>Tanf_01300	201130_paulv_pv-1343_9.3107.3107.2	controllerType=0 controllerNumber=1 scan=3107	21.0936
01261:2	R.VC[+57.021]SIYEK.Q	C[+57]	449.721	2	898.435	898.434	0	1.4	229.41	124.07	124.07	2.57	6	>Tanf_01300	201130_paulv_pv-1343_8.3664.3664.2	controllerType=0 controllerNumber=1 scan=3664	23.0528
01832:2	R.VC[+57.021]SIYEK.Q	C[+57]	449.721	2	898.435	898.434	0	1.6	157.75	83.92	83.92	1.51	5	>Tanf_01300	201130_paulv_pv-1343_9.4063.4063.2	controllerType=0 controllerNumber=1 scan=4063	23.1004
02652:2	K.VLNM[+15.995]LNTR.Y	M[+16]	488.766	2	976.524	976.524	0	-0.3	310.6	233.81	233.81	6.21	8	>Tanf_01310	201130_paulv_pv-1343_6.4797.4797.2	controllerType=0 controllerNumber=1 scan=4797	24.4638
05585:2	K.VLNM[+15.995]LNTR.Y	M[+16]	488.767	2	976.526	976.524	0	1.7	231.99	231.99	231.99	5.62	8	>Tanf_01310	201130_paulv_pv-1343_6.7745.7745.2	controllerType=0 controllerNumber=1 scan=7745	30.5869
01960:2	K.VLNM[+15.995]LNTR.Y	M[+16]	488.763	2	976.519	976.524	0	-5	265	225.44	225.44	5.18	5	>Tanf_01310	210128_paul_pv-1630_6.4190.4190.2	controllerType=0 controllerNumber=1 scan=4190	23.4849
02819:2	K.VLNM[+15.995]LNTR.Y	M[+16]	488.766	2	976.525	976.524	0	0.9	273.76	247.97	247.97	5.13	6	>Tanf_01310	201130_paulv_pv-1343_5.4933.4933.2	controllerType=0 controllerNumber=1 scan=4933	24.449
02745:2	K.VLNM[+15.995]LNTR.Y	M[+16]	488.767	2	976.526	976.524	0	1.5	248.39	189.63	189.63	5.11	4	>Tanf_01310	201130_paulv_pv-1343_7.4851.4851.2	controllerType=0 controllerNumber=1 scan=4851	24.6532
04604:2	K.VLNM[+15.995]LNTR.Y	M[+16]	488.764	2	976.52	976.524	0	-4	232.2	219.47	219.47	4.99	5	>Tanf_01310	210128_paul_pv-1630_6.6915.6915.2	controllerType=0 controllerNumber=1 scan=6915	29.2084
01924:2	K.VLNM[+15.995]LNTR.Y	M[+16]	488.764	2	976.52	976.524	0	-4.4	236.6	155.02	155.02	4.34	4	>Tanf_01310	210128_paul_pv-1630_4.4211.4211.2	controllerType=0 controllerNumber=1 scan=4211	23.5576
02112:2	K.VLNM[+15.995]LNTR.Y	M[+16]	488.764	2	976.52	976.524	0	-4.2	254.19	177.76	177.76	3.85	4	>Tanf_01310	210128_paul_pv-1630_5.4374.4374.2	controllerType=0 controllerNumber=1 scan=4374	23.5499
02017:2	K.VLNM[+15.995]LNTR.Y	M[+16]	488.763	2	976.518	976.524	0	-6.5	214.86	199.61	199.61	3.24	3	>Tanf_01310	210128_paul_pv-1630_7.4287.4287.2	controllerType=0 controllerNumber=1 scan=4287	23.6305
02621:2	K.VLNM[+15.995]LNTR.Y	M[+16]	488.767	2	976.526	976.524	0	1.5	127.01	111.76	111.76	2.95	3	>Tanf_01310	201130_paulv_pv-1343_4.4825.4825.2	controllerType=0 controllerNumber=1 scan=4825	24.3136
05482:2	K.VLNMLNTR.Y		480.769	2	960.53	960.529	0	0.8	335.74	335.74	335.74	6.53	3	>Tanf_01310	201130_paulv_pv-1343_4.7796.7796.2	controllerType=0 controllerNumber=1 scan=7796	30.3686
05565:2	K.VLNMLNTR.Y		480.769	2	960.53	960.529	0	0.8	315.17	315.17	315.17	6.44	8	>Tanf_01310	201130_paulv_pv-1343_6.7725.7725.2	controllerType=0 controllerNumber=1 scan=7725	30.5498
04556:2	K.VLNMLNTR.Y		480.766	2	960.525	960.529	0	-4.6	342.07	342.07	342.07	6.37	3	>Tanf_01310	210128_paul_pv-1630_7.6947.6947.2	controllerType=0 controllerNumber=1 scan=6947	29.1816
04603:2	K.VLNMLNTR.Y		480.766	2	960.525	960.529	0	-4.6	345.36	345.36	345.36	6.35	5	>Tanf_01310	210128_paul_pv-1630_6.6914.6914.2	controllerType=0 controllerNumber=1 scan=6914	29.2069
05951:2	K.VLNMLNTR.Y		480.769	2	960.53	960.529	0	0.2	338.16	304.37	304.37	6.06	6	>Tanf_01310	201130_paulv_pv-1343_5.8019.8019.2	controllerType=0 controllerNumber=1 scan=8019	30.5394
05591:2	K.VLNMLNTR.Y		480.769	2	960.53	960.529	0	0.4	354.11	312.16	312.16	5.9	4	>Tanf_01310	201130_paulv_pv-1343_7.7743.7743.2	controllerType=0 controllerNumber=1 scan=7743	30.575
04475:2	K.VLNMLNTR.Y		480.766	2	960.525	960.529	0	-4.8	313.93	313.93	313.93	5.48	4	>Tanf_01310	210128_paul_pv-1630_4.6838.6838.2	controllerType=0 controllerNumber=1 scan=6838	29.2648
04868:2	K.VLNMLNTR.Y		480.767	2	960.526	960.529	0	-3.9	253.55	238.75	238.75	4.85	4	>Tanf_01310	210128_paul_pv-1630_5.7221.7221.2	controllerType=0 controllerNumber=1 scan=7221	29.3411
06882:2	R.LTDC[+57.021]VNPGHLLYESNSTQPR.L	C[+57]	1151.05	2	2301.09	2301.09	0	-0.1	206.73	206.73	206.73	4.58	8	>Tanf_01310	201130_paulv_pv-1343_6.9113.9113.2	controllerType=0 controllerNumber=1 scan=9113	33.3823
05843:2	R.LTDC[+57.021]VNPGHLLYESNSTQPR.L	C[+57]	1151.55	2	2302.09	2301.09	1	-4.7	62.32	62.32	62.32	2.84	5	>Tanf_01310	210128_paul_pv-1630_6.8171.8171.2	controllerType=0 controllerNumber=1 scan=8171	31.9122
05852:2	R.LTDC[+57.021]VNPGHLLYESNSTQPR.L	C[+57]	1151.05	2	2301.08	2301.09	0	-4.2	11.7	11.7	11.7	2.8	3	>Tanf_01310	210128_paul_pv-1630_7.8234.8234.2	controllerType=0 controllerNumber=1 scan=8234	31.9887
02101:8	K.AYAIS[+1878.650]VS[+1355.450]GQGK.Q	S[+1355][+1879]	540.716	8	4318.67	4314.67	4	-1.9	357.49	295.87	0	4.89	5	>Tanf_01315	210128_paul_pv-1630_8.4612.4612.2	controllerType=0 controllerNumber=1 scan=4612	25.3288
02842:2	K.AYAISVSGQGK.Q		540.785	2	1080.56	1080.57	0	-4.3	414.6	284.57	284.57	6.45	15	>Tanf_01315	210128_paul_pv-1630_7.5161.5161.2	controllerType=0 controllerNumber=1 scan=5161	25.3951
03004:2	K.AYAISVSGQGK.Q		540.786	2	1080.56	1080.57	0	-4	347.93	187.8	187.8	5.6	17	>Tanf_01315	210128_paul_pv-1630_5.5321.5321.2	controllerType=0 controllerNumber=1 scan=5321	25.4866
02967:2	K.DGITATQM[+15.995]DIK.V	M[+16]	604.793	2	1208.58	1208.58	0	-3.8	379.24	312.82	312.82	6.83	11	>Tanf_01315	210128_paul_pv-1630_9.5309.5309.2	controllerType=0 controllerNumber=1 scan=5309	25.8319
07746:2	K.DGITATQM[+15.995]DIK.V	M[+16]	604.796	2	1208.58	1208.58	0	1	379.66	237.55	237.55	6.8	37	>Tanf_01315	201130_paulv_pv-1343_6.10043.10043.2	controllerType=0 controllerNumber=1 scan=10043	35.3689
03731:2	K.DGITATQM[+15.995]DIK.V	M[+16]	604.797	2	1208.59	1208.58	0	3.1	302.23	249.53	249.53	6.15	16	>Tanf_01315	201130_paulv_pv-1343_9.6027.6027.2	controllerType=0 controllerNumber=1 scan=6027	27.1458
02627:2	K.DGITATQM[+15.995]DIK.V	M[+16]	604.796	2	1208.58	1208.58	0	1.6	373.21	262.82	262.82	6.09	14	>Tanf_01315	201130_paulv_pv-1343_8.5290.5290.2	controllerType=0 controllerNumber=1 scan=5290	27.1369
02288:2	K.DGITATQM[+15.995]DIK.V	M[+16]	604.793	2	1208.58	1208.58	0	-3.8	397.71	375.59	375.59	5.76	5	>Tanf_01315	210128_paul_pv-1630_8.4804.4804.2	controllerType=0 controllerNumber=1 scan=4804	25.7882
03064:2	K.DGITATQM[+15.995]DIK.V	M[+16]	604.795	2	1208.58	1208.58	0	-0.7	519.27	286.95	286.95	5.31	30	>Tanf_01315	210128_paul_pv-1630_6.5349.5349.2	controllerType=0 controllerNumber=1 scan=5349	25.9011
02774:2	K.DGITATQM[+15.995]DIK.V	M[+16]	604.795	2	1208.58	1208.58	0	0.5	244.87	244.87	244.87	5.28	12	>Tanf_01315	201130_paulv_pv-1343_10.5363.5363.2	controllerType=0 controllerNumber=1 scan=5363	27.0549
03085:2	K.DGITATQM[+15.995]DIK.V	M[+16]	604.792	2	1208.58	1208.58	0	-4.6	298.71	123.49	123.49	4.46	15	>Tanf_01315	210128_paul_pv-1630_7.5409.5409.2	controllerType=0 controllerNumber=1 scan=5409	25.8771
02227:2	K.DGITATQM[+15.995]DIK.V	M[+16]	604.793	2	1208.58	1208.58	0	-3.8	162.65	162.65	162.65	3.66	5	>Tanf_01315	210128_paul_pv-1630_10.4776.4776.2	controllerType=0 controllerNumber=1 scan=4776	25.7021
05642:2	K.DGITATQM[+15.995]DIK.V	M[+16]	604.792	2	1208.58	1208.58	0	-5.5	198	163.87	163.87	3.62	15	>Tanf_01315	210128_paul_pv-1630_7.8032.8032.2	controllerType=0 controllerNumber=1 scan=8032	31.5738
02566:2	K.DGITATQM[+15.995]DIK.V	M[+16]	604.796	2	1208.58	1208.58	0	1.8	36.75	36.75	36.75	1.01	10	>Tanf_01315	201130_paulv_pv-1343_1.5264.5264.2	controllerType=0 controllerNumber=1 scan=5264	26.8276
04219:2	K.DGITATQM[+15.995]DIK.V	M[+16]	605.291	2	1209.58	1208.58	1	-9	91.71	70.78	70.78	0.54	10	>Tanf_01315	201130_paulv_pv-1343_1.7359.7359.2	controllerType=0 controllerNumber=1 scan=7359	31.9918
06668:2	K.DGITATQMDIK.V		596.798	2	1192.59	1192.59	0	1.1	514.7	365.46	365.46	7.26	37	>Tanf_01315	201130_paulv_pv-1343_6.8891.8891.2	controllerType=0 controllerNumber=1 scan=8891	32.9421
06697:2	K.DGITATQMDIK.V		596.795	2	1192.58	1192.59	0	-4.6	458.71	342.1	342.1	7.18	30	>Tanf_01315	210128_paul_pv-1630_6.9046.9046.2	controllerType=0 controllerNumber=1 scan=9046	33.8052
04377:2	K.DGITATQMDIK.V		596.799	2	1192.59	1192.59	0	2.3	380	345.44	345.44	5.86	12	>Tanf_01315	201130_paulv_pv-1343_10.7516.7516.2	controllerType=0 controllerNumber=1 scan=7516	32.9601
03930:2	K.DGITATQMDIK.V		596.795	2	1192.58	1192.59	0	-3.4	293.06	293.06	293.06	5.21	5	>Tanf_01315	210128_paul_pv-1630_8.6851.6851.2	controllerType=0 controllerNumber=1 scan=6851	31.3753
08067:2	K.DGITATQMDIK.V		596.798	2	1192.59	1192.59	0	1.1	159.82	150.76	150.76	3.04	16	>Tanf_01315	201130_paulv_pv-1343_7.10218.10218.2	controllerType=0 controllerNumber=1 scan=10218	35.423
04478:2	K.DGITATQMDIK.V		596.798	2	1192.59	1192.59	0	0.8	34.14	34.14	34.14	1.92	10	>Tanf_01315	201130_paulv_pv-1343_1.7688.7688.2	controllerType=0 controllerNumber=1 scan=7688	32.774
11508:2	K.PVS[+1068.375]GIAM[+15.995]GLISENK.G	M[+16], S[+1068]	1250.57	2	2500.13	2500.13	0	0.8	2.35	2.35	2.35	0.78	9	>Tanf_01315	201130_paulv_pv-1343_2.14038.14038.2	controllerType=0 controllerNumber=1 scan=14038	42.3806
08206:2	K.PVSGIAM[+15.995]GLISENK.G	M[+16]	716.376	2	1431.74	1431.75	0	-4.5	8.88	8.88	8.88	0.8	30	>Tanf_01315	210128_paul_pv-1630_6.10598.10598.2	controllerType=0 controllerNumber=1 scan=10598	37.3036
08205:2	K.PVSGIAMGLISENK.G		708.378	2	1415.75	1415.76	0	-4.8	364.33	364.33	364.33	8.67	30	>Tanf_01315	210128_paul_pv-1630_6.10597.10597.2	controllerType=0 controllerNumber=1 scan=10597	37.3015
00302:2	K.REYC[+57.021]HEENDEDLR.K	C[+57]	882.861	2	1764.71	1764.72	0	-5.6	462.63	379.51	379.51	7.85	30	>Tanf_01315	210128_paul_pv-1630_6.2457.2457.2	controllerType=0 controllerNumber=1 scan=2457	19.6579
00759:2	K.REYC[+57.021]HEENDEDLR.K	C[+57]	882.866	2	1764.73	1764.72	0	0.9	364.92	304.49	304.49	6.9	37	>Tanf_01315	201130_paulv_pv-1343_6.2840.2840.2	controllerType=0 controllerNumber=1 scan=2840	20.5233
00341:2	K.REYC[+57.021]HEENDEDLR.K	C[+57]	882.861	2	1764.71	1764.72	0	-5.3	74.29	31.57	31.57	1.77	17	>Tanf_01315	210128_paul_pv-1630_5.2465.2465.2	controllerType=0 controllerNumber=1 scan=2465	19.6495
02606:2	K.VLM[+15.995]PKPEGYK.E	M[+16]	589.315	2	1177.62	1177.63	0	-5.1	385.77	312.12	312.12	6.47	30	>Tanf_01315	210128_paul_pv-1630_6.4885.4885.2	controllerType=0 controllerNumber=1 scan=4885	24.92
03368:2	K.VLM[+15.995]PKPEGYK.E	M[+16]	589.319	2	1177.63	1177.63	0	1.2	364.42	276.5	276.5	6.12	37	>Tanf_01315	201130_paulv_pv-1343_6.5519.5519.2	controllerType=0 controllerNumber=1 scan=5519	25.9211
01132:2	K.VLM[+15.995]PKPEGYK.E	M[+16]	589.315	2	1177.62	1177.63	0	-4.6	451.95	299.53	299.53	6.05	30	>Tanf_01315	210128_paul_pv-1630_6.3324.3324.2	controllerType=0 controllerNumber=1 scan=3324	21.638
01693:2	K.VLM[+15.995]PKPEGYK.E	M[+16]	589.318	2	1177.63	1177.63	0	1	406.7	268.89	268.89	5.99	37	>Tanf_01315	201130_paulv_pv-1343_6.3840.3840.2	controllerType=0 controllerNumber=1 scan=3840	22.58
01116:2	K.VLM[+15.995]PKPEGYK.E	M[+16]	589.314	2	1177.62	1177.63	0	-5.8	345.62	194.49	194.49	5.6	6	>Tanf_01315	210128_paul_pv-1630_4.3369.3369.2	controllerType=0 controllerNumber=1 scan=3369	21.7861
01102:2	K.VLM[+15.995]PKPEGYK.E	M[+16]	589.319	2	1177.63	1177.63	0	1.5	341.95	187.85	187.85	4.5	14	>Tanf_01315	201130_paulv_pv-1343_8.3490.3490.2	controllerType=0 controllerNumber=1 scan=3490	22.6512
01587:2	K.VLM[+15.995]PKPEGYK.E	M[+16]	589.318	2	1177.63	1177.63	0	0	218.05	135.16	135.16	3.18	9	>Tanf_01315	201130_paulv_pv-1343_3.3857.3857.2	controllerType=0 controllerNumber=1 scan=3857	22.4522
03385:2	K.VLMPKPEGYK.E		581.321	2	1161.63	1161.63	0	0.8	474.12	351.51	351.51	6.18	37	>Tanf_01315	201130_paulv_pv-1343_6.5537.5537.2	controllerType=0 controllerNumber=1 scan=5537	25.956
03242:2	K.VLMPKPEGYK.E		581.322	2	1161.64	1161.63	0	2	282.89	178.26	178.26	5.07	16	>Tanf_01315	201130_paulv_pv-1343_9.5530.5530.2	controllerType=0 controllerNumber=1 scan=5530	26.1117
01911:2	K.VLMPKPEGYK.E		581.318	2	1161.63	1161.63	0	-4.8	291.1	234.1	234.1	4.8	5	>Tanf_01315	210128_paul_pv-1630_10.4405.4405.2	controllerType=0 controllerNumber=1 scan=4405	24.7905
02344:2	K.VLMPKPEGYK.E		581.322	2	1161.64	1161.63	0	1.8	134.89	134.89	134.89	3.06	12	>Tanf_01315	201130_paulv_pv-1343_10.4875.4875.2	controllerType=0 controllerNumber=1 scan=4875	25.876
01343:2	R.EYC[+57.021]HEENDEDLR.K	C[+57]	804.816	2	1608.62	1608.62	0	0.5	803.2	679.35	679.35	14.02	37	>Tanf_01315	201130_paulv_pv-1343_6.3471.3471.2	controllerType=0 controllerNumber=1 scan=3471	21.8216
00769:2	R.EYC[+57.021]HEENDEDLR.K	C[+57]	804.81	2	1608.61	1608.62	0	-5.9	734.19	636.4	636.4	12.88	15	>Tanf_01315	210128_paul_pv-1630_7.2957.2957.2	controllerType=0 controllerNumber=1 scan=2957	20.9097
00647:2	R.EYC[+57.021]HEENDEDLR.K	C[+57]	804.811	2	1608.62	1608.62	0	-5	658.67	575.37	575.37	10.95	11	>Tanf_01315	210128_paul_pv-1630_9.2898.2898.2	controllerType=0 controllerNumber=1 scan=2898	20.9137
01298:2	R.EYC[+57.021]HEENDEDLR.K	C[+57]	804.816	2	1608.62	1608.62	0	0.9	590.79	510.19	510.19	9.73	14	>Tanf_01315	201130_paulv_pv-1343_4.3452.3452.2	controllerType=0 controllerNumber=1 scan=3452	21.5683
00411:2	R.EYC[+57.021]HEENDEDLR.K	C[+57]	804.812	2	1608.62	1608.62	0	-4.5	469.16	417.68	417.68	7.08	5	>Tanf_01315	210128_paul_pv-1630_10.2730.2730.2	controllerType=0 controllerNumber=1 scan=2730	20.8071
00412:2	R.EYC[+57.021]HEENDEDLR.K	C[+57]	804.811	2	1608.62	1608.62	0	-5	406.68	400.44	400.44	6.69	5	>Tanf_01315	210128_paul_pv-1630_8.2733.2733.2	controllerType=0 controllerNumber=1 scan=2733	20.8267
01703:2	R.EYC[+57.021]HEENDEDLR.K	C[+57]	805.309	2	1609.61	1608.62	1	-9.6	426.37	369.84	369.84	5.32	37	>Tanf_01315	201130_paulv_pv-1343_6.3849.3849.2	controllerType=0 controllerNumber=1 scan=3849	22.5944
00376:2	R.EYC[+57.021]HEENDEDLR.K	C[+57]	804.812	2	1608.62	1608.62	0	-4.2	161.86	161.86	161.86	4.33	4	>Tanf_01315	210128_paul_pv-1630_tfm1.2793.2793.2	controllerType=0 controllerNumber=1 scan=2793	21.0076
00643:2	R.EYC[+57.021]HEENDEDLR.K	C[+57]	804.811	2	1608.62	1608.62	0	-4.8	187.05	187.05	187.05	3.74	5	>Tanf_01315	210128_paul_pv-1630_3.2942.2942.2	controllerType=0 controllerNumber=1 scan=2942	20.8945
01842:2	R.EYC[+57.021]HEENDEDLR.K	C[+57]	804.816	2	1608.63	1608.62	0	1.3	91.92	91.92	91.92	3.38	37	>Tanf_01315	201130_paulv_pv-1343_6.3992.3992.2	controllerType=0 controllerNumber=1 scan=3992	22.8624
00786:2	R.EYC[+57.021]HEENDEDLR.K	C[+57]	804.815	2	1608.62	1608.62	0	-0.7	104.1	104.1	104.1	2.8	10	>Tanf_01315	201130_paulv_pv-1343_1.3098.3098.2	controllerType=0 controllerNumber=1 scan=3098	21.6301
00174:2	R.EYC[+57.021]HEENDEDLRK.K	C[+57]	868.858	2	1736.71	1736.72	0	-5.7	338.99	338.99	338.99	7.31	30	>Tanf_01315	210128_paul_pv-1630_6.2272.2272.2	controllerType=0 controllerNumber=1 scan=2272	19.1304
00517:2	R.EYC[+57.021]HEENDEDLRK.K	C[+57]	868.864	2	1736.72	1736.72	0	1	285.79	285.79	285.79	6.31	37	>Tanf_01315	201130_paulv_pv-1343_6.2586.2586.2	controllerType=0 controllerNumber=1 scan=2586	19.9668
00181:2	R.EYC[+57.021]HEENDEDLRK.K	C[+57]	868.858	2	1736.71	1736.72	0	-5.1	240.72	219.02	219.02	5.51	17	>Tanf_01315	210128_paul_pv-1630_5.2263.2263.2	controllerType=0 controllerNumber=1 scan=2263	19.141
00597:2	R.EYC[+57.021]HEENDEDLRK.K	C[+57]	868.864	2	1736.72	1736.72	0	1.2	88.27	88.27	88.27	1.92	18	>Tanf_01315	201130_paulv_pv-1343_5.2621.2621.2	controllerType=0 controllerNumber=1 scan=2621	19.8685
00127:2	R.EYC[+57.021]HEENDEDLRK.K	C[+57]	868.858	2	1736.71	1736.72	0	-5.3	11.56	11.56	11.56	1.39	11	>Tanf_01315	210128_paul_pv-1630_9.2237.2237.2	controllerType=0 controllerNumber=1 scan=2237	19.1663
01540:2	R.KVLM[+15.995]PKPEGYK.E	M[+16]	653.362	2	1305.72	1305.72	0	-5.2	430.73	390.1	390.1	6.99	30	>Tanf_01315	210128_paul_pv-1630_6.3751.3751.2	controllerType=0 controllerNumber=1 scan=3751	22.5788
00950:2	R.KVLM[+15.995]PKPEGYK.E	M[+16]	653.366	2	1305.72	1305.72	0	0.8	571.62	459.94	459.94	6.76	37	>Tanf_01315	201130_paulv_pv-1343_6.3039.3039.2	controllerType=0 controllerNumber=1 scan=3039	20.9246
00461:3	R.KVLM[+15.995]PKPEGYK.E	M[+16]	435.911	3	1305.72	1305.72	0	-3.4	341.68	306.92	306.92	6.14	30	>Tanf_01315	210128_paul_pv-1630_6.2633.2633.3	controllerType=0 controllerNumber=1 scan=2633	20.1309
00435:2	R.KVLM[+15.995]PKPEGYK.E	M[+16]	653.363	2	1305.72	1305.72	0	-3.8	355.65	323.59	323.59	5.15	15	>Tanf_01315	210128_paul_pv-1630_7.2608.2608.2	controllerType=0 controllerNumber=1 scan=2608	20.1599
00972:3	R.KVLM[+15.995]PKPEGYK.E	M[+16]	435.913	3	1305.72	1305.72	0	0.9	230.35	221.84	221.84	4.78	37	>Tanf_01315	201130_paulv_pv-1343_6.3064.3064.3	controllerType=0 controllerNumber=1 scan=3064	20.9778
00430:3	R.KVLM[+15.995]PKPEGYK.E	M[+16]	435.911	3	1305.72	1305.72	0	-4.1	169.43	169.43	169.43	3.15	15	>Tanf_01315	210128_paul_pv-1630_7.2603.2603.3	controllerType=0 controllerNumber=1 scan=2603	20.1507
01500:3	R.KVLM[+15.995]PKPEGYK.E	M[+16]	435.911	3	1305.72	1305.72	0	-4.6	139.7	139.7	139.7	3.05	30	>Tanf_01315	210128_paul_pv-1630_6.3713.3713.3	controllerType=0 controllerNumber=1 scan=3713	22.4949
00480:3	R.KVLM[+15.995]PKPEGYK.E	M[+16]	435.911	3	1305.72	1305.72	0	-4.6	98.67	98.67	98.67	1.64	17	>Tanf_01315	210128_paul_pv-1630_5.2636.2636.3	controllerType=0 controllerNumber=1 scan=2636	20.0752
00343:3	R.KVLM[+15.995]PKPEGYK.E	M[+16]	435.911	3	1305.72	1305.72	0	-4.3	38.16	38.16	38.16	0.99	11	>Tanf_01315	210128_paul_pv-1630_9.2553.2553.3	controllerType=0 controllerNumber=1 scan=2553	20.0996
02225:3	R.KVLM[+15.995]PKPEGYK.E	M[+16]	435.913	3	1305.72	1305.72	0	0.9	62.09	62.09	62.09	0.9	37	>Tanf_01315	201130_paulv_pv-1343_6.4363.4363.3	controllerType=0 controllerNumber=1 scan=4363	23.5981
01539:2	R.KVLMPKPEGYK.E		645.365	2	1289.72	1289.73	0	-4.7	530.66	352.84	352.84	6.39	30	>Tanf_01315	210128_paul_pv-1630_6.3750.3750.2	controllerType=0 controllerNumber=1 scan=3750	22.5767
01482:3	R.KVLMPKPEGYK.E		430.579	3	1289.72	1289.73	0	-5.5	5.21	5.21	5.21	0.49	30	>Tanf_01315	210128_paul_pv-1630_6.3693.3693.3	controllerType=0 controllerNumber=1 scan=3693	22.4548
02224:3	R.KVLMPKPEGYK.E		430.581	3	1289.73	1289.73	0	0.1	5.25	5.25	5.25	0.3	37	>Tanf_01315	201130_paulv_pv-1343_6.4362.4362.3	controllerType=0 controllerNumber=1 scan=4362	23.5962
08933:2	R.M[+15.995]GSTVLLATVC[+57.021]AAK.D	C[+57], M[+16]	719.376	2	1437.74	1437.74	0	0.4	381.3	381.3	381.3	8.98	37	>Tanf_01315	201130_paulv_pv-1343_6.11352.11352.2	controllerType=0 controllerNumber=1 scan=11352	38.1366
07548:2	R.M[+15.995]GSTVLLATVC[+57.021]AAK.D	C[+57], M[+16]	719.377	2	1437.75	1437.74	0	1.6	355.55	355.55	355.55	8.84	16	>Tanf_01315	201130_paulv_pv-1343_9.9929.9929.2	controllerType=0 controllerNumber=1 scan=9929	35.5144
07861:2	R.M[+15.995]GSTVLLATVC[+57.021]AAK.D	C[+57], M[+16]	719.372	2	1437.74	1437.74	0	-4.6	333.43	333.43	333.43	8.47	30	>Tanf_01315	210128_paul_pv-1630_6.10256.10256.2	controllerType=0 controllerNumber=1 scan=10256	36.4754
06585:2	R.M[+15.995]GSTVLLATVC[+57.021]AAK.D	C[+57], M[+16]	719.373	2	1437.74	1437.74	0	-4.1	125.16	125.16	125.16	4.5	11	>Tanf_01315	210128_paul_pv-1630_9.9003.9003.2	controllerType=0 controllerNumber=1 scan=9003	33.8541
06591:2	R.M[+15.995]GSTVLLATVC[+57.021]AAK.D	C[+57], M[+16]	719.373	2	1437.74	1437.74	0	-4.1	53.9	53.9	53.9	3.45	11	>Tanf_01315	210128_paul_pv-1630_9.9009.9009.2	controllerType=0 controllerNumber=1 scan=9009	33.8812
06590:2	R.M[+15.995]GSTVLLATVC[+57.021]AAK.D	C[+57], M[+16]	719.373	2	1437.74	1437.74	0	-4.1	69.33	69.33	69.33	3.18	11	>Tanf_01315	210128_paul_pv-1630_9.9008.9008.2	controllerType=0 controllerNumber=1 scan=9008	33.8796
00208:2	R.M[+15.995]HILGK.I	M[+16]	357.7	2	714.393	714.397	0	-5.3	230.82	83.54	83.54	2.8	30	>Tanf_01315	210128_paul_pv-1630_6.2331.2331.2	controllerType=0 controllerNumber=1 scan=2331	19.3149
01448:2	R.M[+15.995]HILGK.I	M[+16]	357.7	2	714.393	714.397	0	-4.7	288.56	106.41	106.41	2.76	30	>Tanf_01315	210128_paul_pv-1630_6.3657.3657.2	controllerType=0 controllerNumber=1 scan=3657	22.3693
00332:2	R.M[+15.995]HILGK.I	M[+16]	357.702	2	714.398	714.397	0	1.4	197.7	115.76	115.76	1.78	12	>Tanf_01315	201130_paulv_pv-1343_10.2454.2454.2	controllerType=0 controllerNumber=1 scan=2454	19.9296
02068:2	R.M[+15.995]HILGK.I	M[+16]	357.702	2	714.397	714.397	0	0	230.27	43.92	43.92	1.67	37	>Tanf_01315	201130_paulv_pv-1343_6.4207.4207.2	controllerType=0 controllerNumber=1 scan=4207	23.287
00578:2	R.M[+15.995]HILGK.I	M[+16]	357.702	2	714.397	714.397	0	0.9	232.18	57.57	57.57	1.46	18	>Tanf_01315	201130_paulv_pv-1343_5.2604.2604.2	controllerType=0 controllerNumber=1 scan=2604	19.8392
00514:2	R.M[+15.995]HILGK.I	M[+16]	357.702	2	714.397	714.397	0	0.3	251.48	50.96	50.96	1.35	37	>Tanf_01315	201130_paulv_pv-1343_6.2583.2583.2	controllerType=0 controllerNumber=1 scan=2583	19.9612
00312:2	R.M[+15.995]HILGK.I	M[+16]	357.702	2	714.398	714.397	0	1.1	177.37	44.58	44.58	0.98	14	>Tanf_01315	201130_paulv_pv-1343_8.2468.2468.2	controllerType=0 controllerNumber=1 scan=2468	19.9673
00564:2	R.M[+15.995]HILGK.I	M[+16]	357.702	2	714.397	714.397	0	0.6	198.15	56.72	56.72	0.69	14	>Tanf_01315	201130_paulv_pv-1343_4.2654.2654.2	controllerType=0 controllerNumber=1 scan=2654	19.8618
01450:2	R.M[+15.995]HILGK.I	M[+16]	357.7	2	714.394	714.397	0	-4.2	180.91	52.85	52.85	0.5	15	>Tanf_01315	210128_paul_pv-1630_7.3672.3672.2	controllerType=0 controllerNumber=1 scan=3672	22.3956
02121:2	R.M[+15.995]HILGK.I	M[+16]	357.702	2	714.398	714.397	0	1.1	184.59	53.79	53.79	0.36	16	>Tanf_01315	201130_paulv_pv-1343_7.4208.4208.2	controllerType=0 controllerNumber=1 scan=4208	23.369
08118:2	R.M[+15.995]IPNDYPYVVR.V	M[+16]	691.844	2	1382.68	1382.68	0	2.6	320.48	320.48	320.48	6.52	37	>Tanf_01315	201130_paulv_pv-1343_6.10458.10458.2	controllerType=0 controllerNumber=1 scan=10458	36.246
04584:2	R.M[+15.995]IPNDYPYVVR.V	M[+16]	691.842	2	1382.68	1382.68	0	0	272.23	272.23	272.23	5.28	14	>Tanf_01315	201130_paulv_pv-1343_8.7820.7820.2	controllerType=0 controllerNumber=1 scan=7820	34.1643
04512:2	R.M[+15.995]IPNDYPYVVR.V	M[+16]	691.843	2	1382.68	1382.68	0	1.3	183.92	178.2	178.2	2.78	4	>Tanf_01315	210128_paul_pv-1630_tfm1.7462.7462.2	controllerType=0 controllerNumber=1 scan=7462	32.9054
08924:2	R.MGSTVLLATVC[+57.021]AAK.D	C[+57]	711.379	2	1421.75	1421.75	0	1.3	457.34	344.1	344.1	8.13	37	>Tanf_01315	201130_paulv_pv-1343_6.11341.11341.2	controllerType=0 controllerNumber=1 scan=11341	38.1118
07981:2	R.MIPNDYPYVVR.V		683.846	2	1366.68	1366.68	0	1	399.78	302.79	302.79	7.02	37	>Tanf_01315	201130_paulv_pv-1343_6.10313.10313.2	controllerType=0 controllerNumber=1 scan=10313	35.9541
08356:2	R.MIPNDYPYVVR.V		683.846	2	1366.68	1366.68	0	1.1	411.44	326.1	326.1	6.93	16	>Tanf_01315	201130_paulv_pv-1343_7.10509.10509.2	controllerType=0 controllerNumber=1 scan=10509	35.9824
07027:2	R.MIPNDYPYVVR.V		683.841	2	1366.68	1366.68	0	-5.3	383.67	370.37	370.37	6.89	15	>Tanf_01315	210128_paul_pv-1630_7.9384.9384.2	controllerType=0 controllerNumber=1 scan=9384	34.3692
07736:2	R.MIPNDYPYVVR.V		683.846	2	1366.68	1366.68	0	1.9	327.71	327.71	327.71	6.84	16	>Tanf_01315	201130_paulv_pv-1343_9.10132.10132.2	controllerType=0 controllerNumber=1 scan=10132	35.9519
08131:2	R.MIPNDYPYVVR.V		683.846	2	1366.68	1366.68	0	1.6	295.12	295.12	295.12	6.68	14	>Tanf_01315	201130_paulv_pv-1343_4.10493.10493.2	controllerType=0 controllerNumber=1 scan=10493	35.7103
06823:2	R.MIPNDYPYVVR.V		683.841	2	1366.67	1366.68	0	-5.8	362.06	190.54	190.54	5.76	11	>Tanf_01315	210128_paul_pv-1630_9.9242.9242.2	controllerType=0 controllerNumber=1 scan=9242	34.424
08668:2	R.MIPNDYPYVVR.V		684.341	2	1367.67	1366.68	1	-8.4	277.07	277.07	277.07	4.83	37	>Tanf_01315	201130_paulv_pv-1343_6.11072.11072.2	controllerType=0 controllerNumber=1 scan=11072	37.5422
05362:2	R.MIPNDYPYVVR.V		683.845	2	1366.68	1366.68	0	0.5	213.14	213.14	213.14	4.49	10	>Tanf_01315	201130_paulv_pv-1343_1.8865.8865.2	controllerType=0 controllerNumber=1 scan=8865	35.708
11776:2	R.VDGQFIINPTFM[+15.995]QLEK.A	M[+16]	948.48	2	1895.95	1895.96	0	-2.8	70.22	70.22	70.22	3.56	17	>Tanf_01315	210128_paul_pv-1630_5.13958.13958.2	controllerType=0 controllerNumber=1 scan=13958	43.2784
11535:2	R.VDGQFIINPTFMQLEK.A		940.486	2	1879.96	1879.96	0	1.4	37.88	37.88	37.88	3.16	37	>Tanf_01315	201130_paulv_pv-1343_6.15279.15279.2	controllerType=0 controllerNumber=1 scan=15279	48.6839
13623:2	R.VVSDILESNGSSSM[+15.995]ATVC[+57.021]AGTLALR.D	C[+57], M[+16]	1278.12	2	2555.24	2554.25	1	-5.9	230.22	230.22	230.22	6.74	18	>Tanf_01315	201130_paulv_pv-1343_5.15559.15559.2	controllerType=0 controllerNumber=1 scan=15559	44.8644
15576:2	R.VVSDILESNGSSSMATVC[+57.021]AGTLALR.D	C[+57]	1270.12	2	2539.24	2538.25	1	-7.1	418.26	418.26	418.26	9.37	18	>Tanf_01315	201130_paulv_pv-1343_5.17448.17448.2	controllerType=0 controllerNumber=1 scan=17448	48.4839
07613:4	K.ALS[+922.317]YPT[+1716.600]GIR.F	S[+922], T[+1717]	905.378	4	3618.49	3616.46	2	6.8	65.3	27.94	0	0.51	5	>Tanf_01325	210128_paul_pv-1630_6.9990.9990.4	controllerType=0 controllerNumber=1 scan=9990	35.8986
04666:2	K.ALSYPTGIR.F		489.272	2	977.538	977.542	0	-3.8	351.89	183.72	183.72	5.46	5	>Tanf_01325	210128_paul_pv-1630_5.7013.7013.2	controllerType=0 controllerNumber=1 scan=7013	28.9334
05771:2	K.ALSYPTGIR.F		489.275	2	977.542	977.542	0	0.7	405.3	158.64	158.64	5.13	7	>Tanf_01325	201130_paulv_pv-1343_5.7850.7850.2	controllerType=0 controllerNumber=1 scan=7850	30.2266
10561:2	K.C[+57.021]ADYIIDLGPEGGK.A	C[+57]	754.361	2	1507.71	1507.71	0	3.3	337.91	287.59	287.59	6.69	7	>Tanf_01325	201130_paulv_pv-1343_5.12592.12592.2	controllerType=0 controllerNumber=1 scan=12592	39.2317
03304:2	R.LAQEAAVC[+57.021]LPTGAPK.E	C[+57]	763.408	2	1525.81	1525.8	0	2.6	157.26	157.26	157.26	3.93	1	>Tanf_01335	201130_paulv_pv-1343_12.7006.7006.2	controllerType=0 controllerNumber=1 scan=7006	33.378
09625:2	K.LAFLMNYC[+57.021]DAK.N	C[+57]	673.319	2	1345.63	1345.63	0	2.8	272.26	272.26	272.26	6.26	11	>Tanf_01355	201130_paulv_pv-1343_6.12151.12151.2	controllerType=0 controllerNumber=1 scan=12151	39.8745
08621:2	K.YLS[+1878.650]LLNR.H	S[+1879]	1379.08	2	2757.15	2757.16	0	-1.6	35.74	35.74	7	0.44	3	>Tanf_01355	201130_paulv_pv-1343_4.10964.10964.2	controllerType=0 controllerNumber=1 scan=10964	36.6334
06823:2	K.YLSLLNR.H		439.759	2	878.51	878.509	0	1	277.29	106.73	106.73	4.28	5	>Tanf_01355	201130_paulv_pv-1343_9.9188.9188.2	controllerType=0 controllerNumber=1 scan=9188	33.9045
07258:2	K.YLSLLNR.H		439.759	2	878.51	878.509	0	1.2	284.6	72.69	72.69	3.92	5	>Tanf_01355	201130_paulv_pv-1343_7.9425.9425.2	controllerType=0 controllerNumber=1 scan=9425	33.8636
05998:2	K.YLSLLNR.H		439.756	2	878.505	878.509	0	-4.4	300.54	105.19	105.19	3.24	5	>Tanf_01355	210128_paul_pv-1630_6.8326.8326.2	controllerType=0 controllerNumber=1 scan=8326	32.2634
06026:2	K.YLSLLNR.H		439.757	2	878.506	878.509	0	-4	273.53	87.66	87.66	3.15	6	>Tanf_01355	210128_paul_pv-1630_7.8401.8401.2	controllerType=0 controllerNumber=1 scan=8401	32.3112
05913:2	K.YLSLLNR.H		439.756	2	878.505	878.509	0	-4.4	160.99	49.35	49.35	1.27	4	>Tanf_01355	210128_paul_pv-1630_9.8305.8305.2	controllerType=0 controllerNumber=1 scan=8305	32.2779
07077:2	K.YLSLLNR.H		439.759	2	878.51	878.509	0	1.2	129.33	19.06	19.06	0.51	11	>Tanf_01355	201130_paulv_pv-1343_6.9316.9316.2	controllerType=0 controllerNumber=1 scan=9316	33.7899
10302:2	R.TNEVMFNC[+57.021]EMIPAENVGVK.H	C[+57]	1091.51	2	2182	2182	0	2.7	64.73	64.73	64.73	3.33	11	>Tanf_01355	201130_paulv_pv-1343_6.13071.13071.2	controllerType=0 controllerNumber=1 scan=13071	42.1097
02268:2	K.AVM[+15.995]ASGGNLTK.A	M[+16]	532.775	2	1064.54	1064.54	0	1.4	342.65	231.1	231.1	6.56	14	>Tanf_01365	201130_paulv_pv-1343_9.4503.4503.2	controllerType=0 controllerNumber=1 scan=4503	23.9874
00983:2	K.AVM[+15.995]ASGGNLTK.A	M[+16]	532.775	2	1064.54	1064.54	0	2.1	308.79	220.54	220.54	6.51	14	>Tanf_01365	201130_paulv_pv-1343_9.3139.3139.2	controllerType=0 controllerNumber=1 scan=3139	21.158
10787:2	K.AVMAS[+1586.540]GGNLTK.A	S[+1587]	1319.04	2	2637.07	2635.09	2	-7.1	49.71	19.3	19.3	0.51	2	>Tanf_01365	210128_paul_pv-1630_7.13177.13177.2	controllerType=0 controllerNumber=1 scan=13177	42.1321
02267:2	K.AVMASGGNLTK.A		524.777	2	1048.55	1048.55	0	1.5	475.77	158.43	158.43	5.84	14	>Tanf_01365	201130_paulv_pv-1343_9.4502.4502.2	controllerType=0 controllerNumber=1 scan=4502	23.9859
01611:2	K.AVMASGGNLTK.A		524.774	2	1048.54	1048.55	0	-5.4	430	247.71	247.71	5.58	13	>Tanf_01365	210128_paul_pv-1630_9.3889.3889.2	controllerType=0 controllerNumber=1 scan=3889	22.9432
04802:2	K.GAIDAFHAM[+15.995]GK.Q	M[+16]	567.274	2	1133.54	1133.54	0	0.8	520.66	446.4	446.4	7.09	14	>Tanf_01365	201130_paulv_pv-1343_9.7120.7120.2	controllerType=0 controllerNumber=1 scan=7120	29.5236
02766:2	K.GAIDAFHAM[+15.995]GK.Q	M[+16]	567.276	2	1133.54	1133.54	0	3.5	462.59	366.47	366.47	6.05	14	>Tanf_01365	201130_paulv_pv-1343_9.5018.5018.2	controllerType=0 controllerNumber=1 scan=5018	25.0384
01612:2	K.GAIDAFHAM[+15.995]GK.Q	M[+16]	567.271	2	1133.54	1133.54	0	-4.7	279.67	279.67	279.67	5.05	13	>Tanf_01365	210128_paul_pv-1630_9.3890.3890.2	controllerType=0 controllerNumber=1 scan=3890	22.9446
02271:2	K.GAIDAFHAM[+15.995]GK.Q	M[+16]	567.275	2	1133.54	1133.54	0	1.9	186.97	186.97	186.97	2.97	14	>Tanf_01365	201130_paulv_pv-1343_9.4506.4506.2	controllerType=0 controllerNumber=1 scan=4506	23.9924
01397:2	K.GAIDAFHAM[+15.995]GK.Q	M[+16]	567.275	2	1133.54	1133.54	0	1.9	118.52	118.52	118.52	2.36	2	>Tanf_01365	201130_paulv_pv-1343_11.4062.4062.2	controllerType=0 controllerNumber=1 scan=4062	24.7111
04018:2	K.GAIDAFHAMGK.Q		559.275	2	1117.54	1117.55	0	-3.2	493.9	347.08	347.08	6.34	13	>Tanf_01365	210128_paul_pv-1630_9.6417.6417.2	controllerType=0 controllerNumber=1 scan=6417	28.2092
00462:2	K.KAVM[+15.995]ASGGNLTK.A	M[+16]	596.818	2	1192.63	1192.64	0	-5.1	347.37	304.79	304.79	6.75	13	>Tanf_01365	210128_paul_pv-1630_9.2710.2710.2	controllerType=0 controllerNumber=1 scan=2710	20.512
00482:2	K.KAVM[+15.995]ASGGNLTK.A	M[+16]	597.319	2	1193.63	1192.64	1	-6.4	155.02	98.3	98.3	2.6	13	>Tanf_01365	210128_paul_pv-1630_9.2734.2734.2	controllerType=0 controllerNumber=1 scan=2734	20.5628
00058:2	K.KAVM[+15.995]ASGGNLTK.A	M[+16]	596.819	2	1192.63	1192.64	0	-4.3	95.42	95.42	95.42	2.54	13	>Tanf_01365	210128_paul_pv-1630_9.1950.1950.2	controllerType=0 controllerNumber=1 scan=1950	17.9821
00454:2	K.KAVMASGGNLTK.A		588.821	2	1176.64	1176.64	0	-4.2	502.21	441.05	441.05	7.89	13	>Tanf_01365	210128_paul_pv-1630_9.2701.2701.2	controllerType=0 controllerNumber=1 scan=2701	20.4906
08288:3	K.SFGGWYIS[+1716.600]GEISR.Q	S[+1717]	1059.44	3	3176.3	3175.3	1	0	108.51	47.44	0	0.99	2	>Tanf_01365	210128_paul_pv-1630_5.10567.10567.2	controllerType=0 controllerNumber=1 scan=10567	36.4334
00040:2	R.LADKYGM[+15.995]K.Y	M[+16]	471.24	2	941.472	941.476	0	-4.4	196.13	167.08	167.08	2.68	13	>Tanf_01365	210128_paul_pv-1630_9.1873.1873.2	controllerType=0 controllerNumber=1 scan=1873	17.6642
09892:3	K.VYVS[+1876.660]EEEVR.M	S[+1877]	996.401	3	2987.19	2986.21	1	-7.1	31.52	31.15	31.15	0.21	1	>Tanf_01370	210128_paul_pv-1630_2.12009.12009.3	controllerType=0 controllerNumber=1 scan=12009	41.3201
05406:3	K.LATGET[+1862.650]R.A	T[+1863]	870.687	3	2610.05	2610.05	0	-1.4	65.48	27.12	25.09	0.24	2	>Tanf_01375	210128_paul_pv-1630_4.7791.7791.2	controllerType=0 controllerNumber=1 scan=7791	31.6123
03380:2	K.ALGYAM[+15.995]QEIK.T	M[+16]	570.29	2	1139.57	1139.58	0	-3.5	495.92	495.92	495.92	7.92	17	>Tanf_01380	210128_paul_pv-1630_5.5709.5709.2	controllerType=0 controllerNumber=1 scan=5709	26.2633
04727:2	K.KAPM[+15.995]NPEFAFSR.A	M[+16]	705.842	2	1410.68	1410.68	0	-5.2	256.14	206.52	206.52	5.11	17	>Tanf_01380	210128_paul_pv-1630_5.7071.7071.2	controllerType=0 controllerNumber=1 scan=7071	29.0436
04494:2	K.KAPMNPEFAFSR.A		697.846	2	1394.68	1394.69	0	-3.2	299.91	299.91	299.91	5.42	3	>Tanf_01380	210128_paul_pv-1630_6.6802.6802.2	controllerType=0 controllerNumber=1 scan=6802	28.9698
04446:2	K.M[+15.995]EGQMVQNWR.K	M[+16]	647.788	2	1294.57	1294.57	0	0.9	404.64	362.81	356.05	6.62	20	>Tanf_01380	201130_paulv_pv-1343_5.6577.6577.2	controllerType=0 controllerNumber=1 scan=6577	27.7918
02874:2	K.MEGQM[+15.995]VQNWR.K	M[+16]	647.784	2	1294.56	1294.57	0	-4.3	220.62	163.56	163.56	4.69	17	>Tanf_01380	210128_paul_pv-1630_5.5183.5183.2	controllerType=0 controllerNumber=1 scan=5183	25.1992
05605:2	K.MEGQMVQNWR.K		639.79	2	1278.57	1278.57	0	0.3	324.06	259.38	259.38	6.02	20	>Tanf_01380	201130_paulv_pv-1343_5.7696.7696.2	controllerType=0 controllerNumber=1 scan=7696	29.9394
04526:2	K.MEGQMVQNWR.K		639.785	2	1278.56	1278.57	0	-7.2	327.08	274.27	274.27	5.14	17	>Tanf_01380	210128_paul_pv-1630_5.6877.6877.2	controllerType=0 controllerNumber=1 scan=6877	28.6733
05521:3	K.S[+1355.450]MAYLDVT[+922.317]AR.N	S[+1355], T[+922]	1136.12	3	3406.34	3404.32	2	3.3	19.96	9.14	9.14	2.01	2	>Tanf_01380	201130_paulv_pv-1343_3.8346.8346.3	controllerType=0 controllerNumber=1 scan=8346	31.7312
02809:2	R.SVSVANM[+15.995]LQGK.V	M[+16]	575.297	2	1149.59	1149.59	0	-5.5	517.69	391.45	391.45	8.02	17	>Tanf_01380	210128_paul_pv-1630_5.5116.5116.2	controllerType=0 controllerNumber=1 scan=5116	25.0686
07714:2	R.SVSVANM[+15.995]LQGK.V	M[+16]	575.301	2	1149.59	1149.59	0	0.4	306.69	172.98	172.98	5.52	20	>Tanf_01380	201130_paulv_pv-1343_5.9786.9786.2	controllerType=0 controllerNumber=1 scan=9786	33.895
01723:2	R.SVSVANM[+15.995]LQGK.V	M[+16]	575.301	2	1149.59	1149.59	0	1.5	140.3	106.97	106.97	1.36	1	>Tanf_01380	201130_paulv_pv-1343_11.4561.4561.2	controllerType=0 controllerNumber=1 scan=4561	26.173
06360:2	R.SVSVANMLQGK.V		567.301	2	1133.59	1133.6	0	-3.5	529.18	184.58	184.58	5.86	17	>Tanf_01380	210128_paul_pv-1630_5.8675.8675.2	controllerType=0 controllerNumber=1 scan=8675	32.459
02954:2	K.IIT[+792.254]QK.W	T[+792]	697.822	2	1394.64	1394.64	0	-2.5	44.16	44.16	44.16	0.51	3	>Tanf_01385	210128_paul_pv-1630_10.5727.5727.2	controllerType=0 controllerNumber=1 scan=5727	28.3253
02845:2	K.M[+15.995]EEYGFNC[+57.021]R.S	C[+57], M[+16]	611.234	2	1221.46	1221.47	0	-4.7	447.59	447.59	447.59	7.77	14	>Tanf_01385	210128_paul_pv-1630_7.5164.5164.2	controllerType=0 controllerNumber=1 scan=5164	25.4001
02752:2	K.M[+15.995]EEYGFNC[+57.021]R.S	C[+57], M[+16]	611.234	2	1221.46	1221.47	0	-4.1	263.24	263.24	263.24	5.44	4	>Tanf_01385	210128_paul_pv-1630_9.5102.5102.2	controllerType=0 controllerNumber=1 scan=5102	25.3882
03766:2	K.MEEYGFNC[+57.021]R.S	C[+57]	603.237	2	1205.47	1205.47	0	-4.2	424.56	424.56	424.56	7.63	14	>Tanf_01385	210128_paul_pv-1630_7.6121.6121.2	controllerType=0 controllerNumber=1 scan=6121	27.4029
02717:2	K.MEEYGFNC[+57.021]R.S	C[+57]	603.236	2	1205.47	1205.47	0	-5	156.51	156.51	156.51	2.94	3	>Tanf_01385	210128_paul_pv-1630_10.5411.5411.2	controllerType=0 controllerNumber=1 scan=5411	27.3954
04071:3	K.S[+1225.387]EAGT[+1225.387]VK.S	S[+1225], T[+1225]	1048.05	3	3142.15	3142.14	0	4.3	4.13	4.13	4.13	0.21	1	>Tanf_01385	201130_paulv_pv-1343_4.6324.6324.3	controllerType=0 controllerNumber=1 scan=6324	27.3131
04873:2	K.SEAGT[+1355.450]VK.S	T[+1355]	1024.41	2	2047.82	2046.81	1	1.3	36.99	3.24	3.24	0.23	2	>Tanf_01385	201130_paulv_pv-1343_3.7611.7611.4	controllerType=0 controllerNumber=1 scan=7611	30.247
01075:3	K.SEAGT[+1862.650]VK.S	T[+1863]	852.348	3	2555.03	2554.01	1	5.2	28.68	9.49	9.49	0.32	2	>Tanf_01385	201130_paulv_pv-1343_6.3191.3191.3	controllerType=0 controllerNumber=1 scan=3191	21.2482
13075:2	R.TTDM[+15.995]FGDVPYFNAATGEITPR.Y	M[+16]	1160.04	2	2319.07	2319.06	0	3.2	436.64	423.76	423.76	10.48	12	>Tanf_01385	201130_paulv_pv-1343_7.15429.15429.2	controllerType=0 controllerNumber=1 scan=15429	45.7389
11517:2	R.TTDM[+15.995]FGDVPYFNAATGEITPR.Y	M[+16]	1160.03	2	2319.05	2319.06	0	-3.6	454.6	447.54	447.54	9.95	14	>Tanf_01385	210128_paul_pv-1630_7.13960.13960.2	controllerType=0 controllerNumber=1 scan=13960	44.0028
14140:2	R.TTDMFGDVPYFNAATGEITPR.Y		1152.04	2	2303.07	2303.06	0	1.3	319.14	319.14	319.14	9.24	12	>Tanf_01385	201130_paulv_pv-1343_7.16827.16827.2	controllerType=0 controllerNumber=1 scan=16827	49.0426
12480:2	R.TTDMFGDVPYFNAATGEITPR.Y		1152.03	2	2303.05	2303.06	0	-4.6	294.6	294.6	294.6	8.61	14	>Tanf_01385	210128_paul_pv-1630_7.15258.15258.2	controllerType=0 controllerNumber=1 scan=15258	47.3009
01658:2	R.IIVSLLLDGKR.Y		613.894	2	1226.78	1226.78	0	-2.2	101.01	96.2	96.2	1.87	1	>Tanf_01390	210128_paul_pv-1630_10.4110.4110.2	controllerType=0 controllerNumber=1 scan=4110	24.0943
08229:2	K.DGC[+57.021]LFFGEPGK.L	C[+57]	613.777	2	1226.55	1226.55	0	-3.5	277.1	277.1	277.1	6.3	1	>Tanf_01405	210128_paul_pv-1630_9.10934.10934.2	controllerType=0 controllerNumber=1 scan=10934	38.4993
09314:2	K.DGC[+57.021]LFFGEPGK.L	C[+57]	613.78	2	1226.55	1226.55	0	2.2	237.39	237.39	237.39	6.18	2	>Tanf_01405	201130_paulv_pv-1343_9.11998.11998.2	controllerType=0 controllerNumber=1 scan=11998	40.1484
10974:3	R.VS[+1586.540]NDTILYLPAVEPR.I	S[+1587]	1091.82	3	3273.44	3273.45	0	-0.9	75.17	75.17	7.02	3.49	2	>Tanf_01405	201130_paulv_pv-1343_9.14756.14756.3	controllerType=0 controllerNumber=1 scan=14756	48.1379
09606:3	K.ADASTDSTIITS[+1586.540]FK.T	S[+1587]	1015.08	3	3043.24	3043.26	0	-7.1	188.87	188.87	0	5.24	4	>Tanf_01420	210128_paul_pv-1630_6.12301.12301.3	controllerType=0 controllerNumber=1 scan=12301	41.6603
07110:2	K.T[+1355.450]DGLHR.T	T[+1355]	1027.91	2	2054.82	2053.81	1	4.2	37.01	37.01	37.01	0.2	3	>Tanf_01420	201130_paulv_pv-1343_4.9430.9430.3	controllerType=0 controllerNumber=1 scan=9430	33.6279
05741:3	R.GATLQDGIM[+15.995]KPTDKPGIGIDVR.K	M[+16]	766.744	3	2298.22	2298.21	0	1.6	91.2	91.2	91.2	2.95	8	>Tanf_01430	201130_paulv_pv-1343_9.8078.8078.3	controllerType=0 controllerNumber=1 scan=8078	31.5211
07049:3	R.GATLQDGIMKPTDKPGIGIDVR.K		761.412	3	2282.22	2282.22	0	2	219	219	219	4.04	8	>Tanf_01430	201130_paulv_pv-1343_9.9418.9418.3	controllerType=0 controllerNumber=1 scan=9418	34.3938
10559:2	R.SPFEM[+15.995]EDILTYVDR.L	M[+16]	865.902	2	1730.8	1730.79	0	1.7	117.72	117.72	117.72	4.81	8	>Tanf_01430	201130_paulv_pv-1343_9.13866.13866.2	controllerType=0 controllerNumber=1 scan=13866	45.1897
05403:2	K.NT[+1586.540]GFISQK.S	T[+1587]	1241	2	2481	2481.01	0	-4.2	53.46	11.3	11.3	0.33	1	>Tanf_01440	201130_paulv_pv-1343_4.7715.7715.2	controllerType=0 controllerNumber=1 scan=7715	30.2034
02127:2	R.ANNADM[+15.995]VYQEVK.R	M[+16]	699.318	2	1397.63	1397.64	0	-5	293.86	254.91	254.91	5.81	3	>Tanf_01455	210128_paul_pv-1630_8.4640.4640.2	controllerType=0 controllerNumber=1 scan=4640	25.3929
01414:2	R.NGDLEC[+57.021]EYR.C	C[+57]	578.237	2	1155.47	1155.47	0	-5	279.93	279.93	279.93	5.2	3	>Tanf_01455	210128_paul_pv-1630_8.3829.3829.2	controllerType=0 controllerNumber=1 scan=3829	23.4503
04053:3	K.GIVC[+57.021]GTAVHQNEFGIHK.G	C[+57]	622.982	3	1866.93	1866.93	0	1.4	331.18	331.18	331.18	6.88	11	>Tanf_01460	201130_paulv_pv-1343_6.6191.6191.3	controllerType=0 controllerNumber=1 scan=6191	27.3
08298:2	R.ENNVC[+57.021]ILSPDGTTETVTNETDK.G	C[+57]	1219.05	2	2437.1	2437.1	0	-0.9	249.15	249.15	249.15	6.94	11	>Tanf_01460	201130_paulv_pv-1343_6.10652.10652.2	controllerType=0 controllerNumber=1 scan=10652	36.6442
07325:2	R.ENNVC[+57.021]ILSPDGTTETVTNETDK.G	C[+57]	1219.05	2	2437.08	2437.1	0	-8.3	276.44	276.44	276.44	5.88	15	>Tanf_01460	210128_paul_pv-1630_6.9693.9693.2	controllerType=0 controllerNumber=1 scan=9693	35.2347
03256:2	R.YEIM[+15.995]YGER.Y	M[+16]	538.737	2	1076.47	1076.47	0	-4.8	203.27	203.27	203.27	3.15	15	>Tanf_01460	210128_paul_pv-1630_6.5540.5540.2	controllerType=0 controllerNumber=1 scan=5540	26.2825
04131:2	R.YEIM[+15.995]YGER.Y	M[+16]	538.741	2	1076.47	1076.47	0	2.4	202.68	176.62	176.62	3.12	11	>Tanf_01460	201130_paulv_pv-1343_6.6259.6259.2	controllerType=0 controllerNumber=1 scan=6259	27.4381
04489:2	R.YEIMYGER.Y		530.739	2	1060.47	1060.48	0	-5.4	272.91	177.82	177.82	4.84	15	>Tanf_01460	210128_paul_pv-1630_6.6797.6797.2	controllerType=0 controllerNumber=1 scan=6797	28.9599
13135:2	R.NGSIIVFHDS[+1586.540]LK.A	S[+1587]	1458.63	2	2916.25	2916.26	0	-2.6	13.7	2.98	2.98	0.77	2	>Tanf_01465	210128_paul_pv-1630_7.16587.16587.2	controllerType=0 controllerNumber=1 scan=16587	51.7934
12513:2	R.NGSIIVFHDS[+1586.540]LK.A	S[+1587]	1458.63	2	2916.25	2916.26	0	-3	23.25	20.08	3.58	0.59	2	>Tanf_01465	210128_paul_pv-1630_7.15309.15309.2	controllerType=0 controllerNumber=1 scan=15309	47.4531
13111:2	R.NGSIIVFHDS[+1716.600]LK.A	S[+1717]	1523.66	2	3046.31	3046.32	0	-1.6	98.66	79.56	41.26	1.05	2	>Tanf_01465	210128_paul_pv-1630_7.16524.16524.2	controllerType=0 controllerNumber=1 scan=16524	51.5523
07678:3	K.DHYFIS[+1586.540]DTVR.E	S[+1587]	947.05	3	2839.13	2839.14	0	-0.4	346.29	278.3	3.2	7.57	13	>Tanf_01470	201130_paulv_pv-1343_4.10016.10016.3	controllerType=0 controllerNumber=1 scan=10016	34.7728
07314:3	K.DHYFIS[+1586.540]DTVR.E	S[+1587]	947.052	3	2839.14	2839.14	0	1.9	203.77	203.77	3.2	5.53	8	>Tanf_01470	201130_paulv_pv-1343_9.9696.9696.3	controllerType=0 controllerNumber=1 scan=9696	35.0136
07817:3	K.DHYFIS[+1586.540]DTVR.E	S[+1587]	947.051	3	2839.14	2839.14	0	0.6	169.34	169.34	3.2	5.53	6	>Tanf_01470	201130_paulv_pv-1343_7.9985.9985.3	controllerType=0 controllerNumber=1 scan=9985	34.964
06463:3	K.DHYFIS[+1586.540]DTVR.E	S[+1587]	947.046	3	2839.12	2839.14	0	-4	105.8	105.8	3.2	3.5	11	>Tanf_01470	210128_paul_pv-1630_9.8883.8883.3	controllerType=0 controllerNumber=1 scan=8883	33.5997
04814:3	K.DHYFIS[+1586.540]DTVR.E	S[+1587]	947.052	3	2839.14	2839.14	0	2.1	57.47	57.47	3.2	2.87	3	>Tanf_01470	201130_paulv_pv-1343_10.8188.8188.3	controllerType=0 controllerNumber=1 scan=8188	34.98
04342:3	K.DHYFIS[+1586.540]DTVR.E	S[+1587]	947.045	3	2839.12	2839.14	0	-5.2	59.36	59.36	3.2	2.63	3	>Tanf_01470	210128_paul_pv-1630_8.7511.7511.3	controllerType=0 controllerNumber=1 scan=7511	33.5043
06949:2	K.DHYFIS[+1586.540]DTVR.E	S[+1587]	1420.06	2	2839.12	2839.14	0	-6	30.23	17.13	3.2	1.07	12	>Tanf_01470	210128_paul_pv-1630_5.9259.9259.2	controllerType=0 controllerNumber=1 scan=9259	33.7087
06876:4	K.DHYFIS[+1586.540]DTVREYK.Y	S[+1587]	815.589	4	3259.34	3259.34	0	-0.5	239.35	239.35	3.2	6.58	22	>Tanf_01470	201130_paulv_pv-1343_5.8947.8947.4	controllerType=0 controllerNumber=1 scan=8947	32.3252
06641:3	K.DHYFIS[+1716.600]DTVR.E	S[+1717]	990.398	3	2969.18	2969.2	0	-5.6	325.69	293.92	3.2	7.89	9	>Tanf_01470	210128_paul_pv-1630_6.8987.8987.3	controllerType=0 controllerNumber=1 scan=8987	33.6916
08573:3	K.DHYFIS[+1716.600]DTVR.E	S[+1717]	990.733	3	2970.18	2969.2	1	-5.1	192.67	176.34	3.2	4.38	22	>Tanf_01470	201130_paulv_pv-1343_5.10650.10650.3	controllerType=0 controllerNumber=1 scan=10650	35.5696
07324:3	K.DHYFIS[+1716.600]DTVR.E	S[+1717]	990.405	3	2969.2	2969.2	0	1.5	118.65	118.65	3.2	4.01	8	>Tanf_01470	201130_paulv_pv-1343_9.9707.9707.3	controllerType=0 controllerNumber=1 scan=9707	35.046
07565:3	K.DHYFIS[+1716.600]DTVR.E	S[+1717]	990.406	3	2969.2	2969.2	0	2.6	114.65	105.67	3.2	3.49	7	>Tanf_01470	201130_paulv_pv-1343_6.9850.9850.3	controllerType=0 controllerNumber=1 scan=9850	34.9676
06483:3	K.DHYFIS[+1716.600]DTVR.E	S[+1717]	990.398	3	2969.18	2969.2	0	-5.2	32.26	32.26	3.2	2.65	11	>Tanf_01470	210128_paul_pv-1630_9.8903.8903.3	controllerType=0 controllerNumber=1 scan=8903	33.6374
06981:2	K.DHYFIS[+1716.600]DTVR.E	S[+1717]	1485.1	2	2969.18	2969.2	0	-4	52.3	52.3	3.2	1.85	12	>Tanf_01470	210128_paul_pv-1630_5.9290.9290.2	controllerType=0 controllerNumber=1 scan=9290	33.7732
08169:3	K.DHYFIS[+1732.600]DTVR.E	S[+1733]	995.737	3	2985.2	2985.2	0	0.5	63.1	40.96	3.2	2.4	22	>Tanf_01470	201130_paulv_pv-1343_5.10239.10239.3	controllerType=0 controllerNumber=1 scan=10239	34.8078
05541:2	K.DHYFISDTVR.E		626.802	2	1252.6	1252.6	0	0.2	384.32	282.56	282.56	6.09	7	>Tanf_01470	201130_paulv_pv-1343_6.7695.7695.2	controllerType=0 controllerNumber=1 scan=7695	30.48
04577:2	K.DHYFISDTVR.E		626.797	2	1252.59	1252.6	0	-6.5	433.14	356.79	356.79	5.73	9	>Tanf_01470	210128_paul_pv-1630_6.6885.6885.2	controllerType=0 controllerNumber=1 scan=6885	29.1365
09100:2	K.DIS[+1586.540]PMRVR.I	S[+1587]	1280.53	2	2560.05	2560.06	0	-7.4	218.39	112.12	112.12	1.34	11	>Tanf_01470	210128_paul_pv-1630_9.12501.12501.2	controllerType=0 controllerNumber=1 scan=12501	43.7698
09070:2	K.DIS[+1716.600]PMRVR.I	S[+1717]	1345.56	2	2690.11	2690.12	0	-5.5	155.85	43.54	43.54	1.22	11	>Tanf_01470	210128_paul_pv-1630_9.12440.12440.2	controllerType=0 controllerNumber=1 scan=12440	43.5481
03925:4	K.DKNEKDHYFIS[+1586.540]DTVR.E	S[+1587]	864.115	4	3453.44	3453.44	0	0.1	149.44	149.44	3.12	3.68	13	>Tanf_01470	201130_paulv_pv-1343_4.6169.6169.4	controllerType=0 controllerNumber=1 scan=6169	26.9959
03174:4	K.DKNEKDHYFIS[+1716.600]DTVR.E	S[+1717]	896.625	4	3583.48	3583.5	0	-5.6	253.68	253.68	3.12	5.95	10	>Tanf_01470	210128_paul_pv-1630_4.5509.5509.4	controllerType=0 controllerNumber=1 scan=5509	26.3175
04334:4	K.DKNEKDHYFIS[+1716.600]DTVR.E	S[+1717]	896.631	4	3583.5	3583.5	0	0.8	28	28	3.12	0.53	22	>Tanf_01470	201130_paulv_pv-1343_5.6469.6469.4	controllerType=0 controllerNumber=1 scan=6469	27.5019
01029:2	K.MYDNVM[+15.995]NK.F	M[+16]	515.721	2	1030.43	1030.43	0	1.1	214.44	214.44	214.44	2.93	13	>Tanf_01470	201130_paulv_pv-1343_4.3187.3187.2	controllerType=0 controllerNumber=1 scan=3187	21.0363
03120:2	K.MYDNVMNK.F		507.723	2	1014.44	1014.44	0	0.8	204.92	204.92	204.92	2.05	13	>Tanf_01470	201130_paulv_pv-1343_4.5357.5357.2	controllerType=0 controllerNumber=1 scan=5357	25.3878
15438:2	K.PIDTFLVGPQDDM[+15.995]PFDIANNK.G	M[+16]	1182.07	2	2363.12	2363.12	0	0.7	367.97	323.46	323.46	9.55	22	>Tanf_01470	201130_paulv_pv-1343_5.17306.17306.2	controllerType=0 controllerNumber=1 scan=17306	48.211
13367:2	K.PIDTFLVGPQDDM[+15.995]PFDIANNK.G	M[+16]	1182.06	2	2363.11	2363.12	0	-4.4	430.84	430.84	430.84	9.34	12	>Tanf_01470	210128_paul_pv-1630_5.15484.15484.2	controllerType=0 controllerNumber=1 scan=15484	46.6005
11702:2	K.PIDTFLVGPQDDM[+15.995]PFDIANNK.G	M[+16]	1182.06	2	2363.11	2363.12	0	-4.7	337.17	337.17	337.17	8.67	10	>Tanf_01470	210128_paul_pv-1630_4.13945.13945.2	controllerType=0 controllerNumber=1 scan=13945	46.5865
11698:2	K.PIDTFLVGPQDDM[+15.995]PFDIANNK.G	M[+16]	1182.06	2	2363.11	2363.12	0	-4.7	249.43	249.43	249.43	8.17	10	>Tanf_01470	210128_paul_pv-1630_4.13941.13941.2	controllerType=0 controllerNumber=1 scan=13941	46.5711
14179:2	K.PIDTFLVGPQDDM[+15.995]PFDIANNK.G	M[+16]	1182.07	2	2363.13	2363.12	0	2.1	87.51	87.51	87.51	4.13	13	>Tanf_01470	201130_paulv_pv-1343_4.16628.16628.2	controllerType=0 controllerNumber=1 scan=16628	48.111
11701:2	K.PIDTFLVGPQDDM[+15.995]PFDIANNK.G	M[+16]	1182.06	2	2363.11	2363.12	0	-4.7	70.93	70.93	70.93	3.99	10	>Tanf_01470	210128_paul_pv-1630_4.13944.13944.2	controllerType=0 controllerNumber=1 scan=13944	46.585
16932:2	K.PIDTFLVGPQDDM[+15.995]PFDIANNK.G	M[+16]	1182.06	2	2363.12	2363.12	0	-2.6	106.86	106.86	106.86	3.67	22	>Tanf_01470	201130_paulv_pv-1343_5.18857.18857.2	controllerType=0 controllerNumber=1 scan=18857	51.3674
01219:2	K.RDM[+15.995]TYVIQR.M	M[+16]	599.303	2	1197.6	1197.6	0	-4.8	269.66	114.61	114.61	3.5	11	>Tanf_01470	210128_paul_pv-1630_9.3483.3483.2	controllerType=0 controllerNumber=1 scan=3483	22.1276
01288:2	K.RDM[+15.995]TYVIQR.M	M[+16]	599.307	2	1197.61	1197.6	0	1.7	56.43	42.11	42.11	0.96	6	>Tanf_01470	201130_paulv_pv-1343_8.3691.3691.2	controllerType=0 controllerNumber=1 scan=3691	23.1108
01087:2	K.YHM[+15.995]AFQGTQDGGR.N	M[+16]	742.323	2	1483.64	1483.64	0	0.4	479.91	387.46	387.46	8.02	22	>Tanf_01470	201130_paulv_pv-1343_5.3159.3159.2	controllerType=0 controllerNumber=1 scan=3159	20.9868
00378:2	K.YHM[+15.995]AFQGTQDGGR.N	M[+16]	742.319	2	1483.63	1483.64	0	-5.2	301.26	301.26	301.26	6.62	11	>Tanf_01470	210128_paul_pv-1630_9.2597.2597.2	controllerType=0 controllerNumber=1 scan=2597	20.2141
01033:2	K.YHM[+15.995]AFQGTQDGGR.N	M[+16]	742.324	2	1483.64	1483.64	0	1.2	260.33	260.33	260.33	6.53	7	>Tanf_01470	201130_paulv_pv-1343_6.3130.3130.2	controllerType=0 controllerNumber=1 scan=3130	21.1058
00955:2	K.YHM[+15.995]AFQGTQDGGR.N	M[+16]	742.325	2	1483.64	1483.64	0	2.6	306.57	298.72	298.72	6.42	8	>Tanf_01470	201130_paulv_pv-1343_9.3110.3110.2	controllerType=0 controllerNumber=1 scan=3110	21.098
00396:2	K.YHM[+15.995]AFQGTQDGGR.N	M[+16]	742.318	2	1483.63	1483.64	0	-6	332.42	302.98	302.98	6.28	2	>Tanf_01470	210128_paul_pv-1630_3.2655.2655.2	controllerType=0 controllerNumber=1 scan=2655	20.1903
00490:2	K.YHM[+15.995]AFQGTQDGGR.N	M[+16]	742.32	2	1483.63	1483.64	0	-4.3	281.37	263.32	263.32	6.01	5	>Tanf_01470	210128_paul_pv-1630_7.2664.2664.2	controllerType=0 controllerNumber=1 scan=2664	20.2856
00615:2	K.YHM[+15.995]AFQGTQDGGR.N	M[+16]	742.323	2	1483.64	1483.64	0	0.3	114.91	114.91	114.91	3.41	6	>Tanf_01470	201130_paulv_pv-1343_8.2873.2873.2	controllerType=0 controllerNumber=1 scan=2873	21.0549
00247:2	K.YHM[+15.995]AFQGTQDGGR.N	M[+16]	742.32	2	1483.63	1483.64	0	-3.3	185.54	185.54	185.54	3.36	3	>Tanf_01470	210128_paul_pv-1630_8.2501.2501.2	controllerType=0 controllerNumber=1 scan=2501	20.1662
00482:2	K.YHM[+15.995]AFQGTQDGGR.N	M[+16]	742.324	2	1483.64	1483.64	0	1.1	28.31	28.31	28.31	2.37	3	>Tanf_01470	201130_paulv_pv-1343_11.2773.2773.2	controllerType=0 controllerNumber=1 scan=2773	21.0767
02304:2	K.YHMAFQGTQDGGR.N		734.322	2	1467.64	1467.64	0	-5.1	614.65	488.95	488.95	10.71	12	>Tanf_01470	210128_paul_pv-1630_5.4583.4583.2	controllerType=0 controllerNumber=1 scan=4583	24
02187:2	K.YHMAFQGTQDGGR.N		734.321	2	1467.63	1467.64	0	-5.8	570.45	522.42	522.42	8.99	10	>Tanf_01470	210128_paul_pv-1630_4.4479.4479.2	controllerType=0 controllerNumber=1 scan=4479	24.1102
02230:2	K.YHMAFQGTQDGGR.N		734.322	2	1467.64	1467.64	0	-4	420.98	394.33	394.33	8.23	9	>Tanf_01470	210128_paul_pv-1630_6.4484.4484.2	controllerType=0 controllerNumber=1 scan=4484	24.1151
09764:2	K.YVSETM[+15.995]MLFPR.M	M[+16]	695.332	2	1389.66	1389.65	0	2	279.78	244.91	4.38	5.87	22	>Tanf_01470	201130_paulv_pv-1343_5.11808.11808.2	controllerType=0 controllerNumber=1 scan=11808	37.7369
12033:2	K.YVSETM[+15.995]MLFPR.M	M[+16]	695.335	2	1389.66	1389.65	0	5.9	135.34	133.03	0	0.47	22	>Tanf_01470	201130_paulv_pv-1343_5.14006.14006.2	controllerType=0 controllerNumber=1 scan=14006	41.9019
08524:2	K.YVSETM[+15.995]MLFPR.M	M[+16]	695.327	2	1389.65	1389.65	0	-5.8	30.83	30.83	0	0.35	5	>Tanf_01470	210128_paul_pv-1630_7.10877.10877.2	controllerType=0 controllerNumber=1 scan=10877	37.3246
10373:2	K.YVSETMM[+15.995]LFPR.M	M[+16]	695.331	2	1389.65	1389.65	0	0.4	303.88	193.6	21.15	5.76	22	>Tanf_01470	201130_paulv_pv-1343_5.12403.12403.2	controllerType=0 controllerNumber=1 scan=12403	38.8878
09887:2	K.YVSETMM[+15.995]LFPR.M	M[+16]	695.334	2	1389.66	1389.65	0	5.2	155.11	131.41	21.43	2.8	6	>Tanf_01470	201130_paulv_pv-1343_7.12054.12054.2	controllerType=0 controllerNumber=1 scan=12054	38.9534
10300:2	K.YVSETMMLFPR.M		687.332	2	1373.66	1373.66	0	-1.8	407.29	350.51	350.51	5.92	12	>Tanf_01470	210128_paul_pv-1630_5.12499.12499.2	controllerType=0 controllerNumber=1 scan=12499	40.3277
16671:3	R.DIPHIPS[+1862.650]DVLTLEVDSATVM[+15.995]K.H	M[+16], S[+1863]	1386.95	3	4158.83	4158.82	0	1.6	9.86	9.86	5.28	2.93	22	>Tanf_01470	201130_paulv_pv-1343_5.18572.18572.3	controllerType=0 controllerNumber=1 scan=18572	50.7512
17526:3	R.DIPHIPSDVLT[+1862.650]LEVDSATVMK.H	T[+1863]	1381.62	3	4142.84	4142.83	0	1.6	137.08	137.08	0	4.9	22	>Tanf_01470	201130_paulv_pv-1343_5.19549.19549.3	controllerType=0 controllerNumber=1 scan=19549	52.9529
04525:2	R.IVPYMTK.G		426.239	2	851.471	851.47	0	1.2	269.2	148.92	148.92	4.56	22	>Tanf_01470	201130_paulv_pv-1343_5.6656.6656.2	controllerType=0 controllerNumber=1 scan=6656	27.9455
04202:2	R.IVPYMTK.G		426.239	2	851.471	851.47	0	1.4	251.59	172.5	172.5	4.36	13	>Tanf_01470	201130_paulv_pv-1343_4.6472.6472.2	controllerType=0 controllerNumber=1 scan=6472	27.7284
04355:2	R.IVPYMTK.G		426.239	2	851.47	851.47	0	0.9	249.66	113.86	113.86	3.72	7	>Tanf_01470	201130_paulv_pv-1343_6.6487.6487.2	controllerType=0 controllerNumber=1 scan=6487	27.981
03377:2	R.IVPYMTK.G		426.236	2	851.465	851.47	0	-4.9	233.26	86.57	86.57	3.19	10	>Tanf_01470	210128_paul_pv-1630_4.5729.5729.2	controllerType=0 controllerNumber=1 scan=5729	26.7851
03469:2	R.IVPYMTK.G		426.236	2	851.465	851.47	0	-5.4	228.92	98.64	98.64	2.93	9	>Tanf_01470	210128_paul_pv-1630_6.5763.5763.2	controllerType=0 controllerNumber=1 scan=5763	26.7448
03615:2	R.IVPYMTK.G		426.237	2	851.466	851.47	0	-4	245.17	79.64	79.64	2.66	12	>Tanf_01470	210128_paul_pv-1630_5.5947.5947.2	controllerType=0 controllerNumber=1 scan=5947	26.7351
04123:2	R.IVPYMTK.G		426.239	2	851.471	851.47	0	1.2	209.12	34.36	34.36	1.28	8	>Tanf_01470	201130_paulv_pv-1343_9.6419.6419.2	controllerType=0 controllerNumber=1 scan=6419	28.0617
03396:2	R.IVPYMTK.G		426.236	2	851.466	851.47	0	-4.7	148.37	81.06	81.06	0.98	11	>Tanf_01470	210128_paul_pv-1630_9.5750.5750.2	controllerType=0 controllerNumber=1 scan=5750	26.7328
08660:2	R.STADT[+792.254]PMNQNAPK.D	T[+792]	1083.94	2	2166.87	2166.89	0	-6.7	11.89	4.65	4.65	0.33	13	>Tanf_01470	201130_paulv_pv-1343_4.11002.11002.3	controllerType=0 controllerNumber=1 scan=11002	36.7055
00188:2	R.STADTPM[+15.995]NQNAPK.D	M[+16]	695.818	2	1390.63	1390.63	0	1	478.86	458.14	458.14	8.98	22	>Tanf_01470	201130_paulv_pv-1343_5.2100.2100.2	controllerType=0 controllerNumber=1 scan=2100	18.4823
01463:2	R.STADTPM[+15.995]NQNAPK.D	M[+16]	695.817	2	1390.63	1390.63	0	0.6	276.64	276.64	276.64	7.66	7	>Tanf_01470	201130_paulv_pv-1343_6.3599.3599.2	controllerType=0 controllerNumber=1 scan=3599	22.0853
00882:2	R.STADTPM[+15.995]NQNAPK.D	M[+16]	695.813	2	1390.62	1390.63	0	-5.5	266.8	266.8	266.8	7.14	9	>Tanf_01470	210128_paul_pv-1630_6.3073.3073.2	controllerType=0 controllerNumber=1 scan=3073	21.1196
01385:2	R.STADTPM[+15.995]NQNAPK.D	M[+16]	695.818	2	1390.63	1390.63	0	0.9	198.09	198.09	198.09	5.12	13	>Tanf_01470	201130_paulv_pv-1343_4.3553.3553.2	controllerType=0 controllerNumber=1 scan=3553	21.7815
00064:2	R.STADTPM[+15.995]NQNAPK.D	M[+16]	695.813	2	1390.62	1390.63	0	-5.9	131.46	131.46	131.46	4.22	12	>Tanf_01470	210128_paul_pv-1630_5.1911.1911.2	controllerType=0 controllerNumber=1 scan=1911	17.7633
00126:2	R.STADTPM[+15.995]NQNAPK.D	M[+16]	695.818	2	1390.63	1390.63	0	1.3	99.63	99.63	99.63	3.56	6	>Tanf_01470	201130_paulv_pv-1343_8.2112.2112.2	controllerType=0 controllerNumber=1 scan=2112	18.7854
00858:2	R.STADTPM[+15.995]NQNAPK.D	M[+16]	695.813	2	1390.62	1390.63	0	-5.6	141.79	141.79	141.79	3.31	10	>Tanf_01470	210128_paul_pv-1630_4.3106.3106.2	controllerType=0 controllerNumber=1 scan=3106	21.2224
00151:2	R.STADTPM[+15.995]NQNAPK.D	M[+16]	695.817	2	1390.63	1390.63	0	0.6	20.55	20.55	20.55	2.97	7	>Tanf_01470	201130_paulv_pv-1343_6.2090.2090.2	controllerType=0 controllerNumber=1 scan=2090	18.5628
00165:2	R.STADTPM[+15.995]NQNAPK.D	M[+16]	695.818	2	1390.63	1390.63	0	1.3	24.63	24.63	24.63	2.72	8	>Tanf_01470	201130_paulv_pv-1343_9.2098.2098.2	controllerType=0 controllerNumber=1 scan=2098	18.5166
00047:2	R.STADTPM[+15.995]NQNAPK.D	M[+16]	695.818	2	1390.63	1390.63	0	1.3	63.49	63.49	63.49	2.43	3	>Tanf_01470	201130_paulv_pv-1343_11.1993.1993.2	controllerType=0 controllerNumber=1 scan=1993	18.4916
01575:2	R.STADTPM[+15.995]NQNAPK.D	M[+16]	695.817	2	1390.63	1390.63	0	0.4	118.44	49.74	49.74	1.84	22	>Tanf_01470	201130_paulv_pv-1343_5.3683.3683.2	controllerType=0 controllerNumber=1 scan=3683	22.0371
00863:2	R.STADTPMNQNAPK.D		687.816	2	1374.63	1374.63	0	-4.7	528.05	392.99	392.99	8.73	9	>Tanf_01470	210128_paul_pv-1630_6.3054.3054.2	controllerType=0 controllerNumber=1 scan=3054	21.0824
00866:2	R.STADTPMNQNAPK.D		687.816	2	1374.62	1374.63	0	-5.6	466.43	378	378	8.49	5	>Tanf_01470	210128_paul_pv-1630_7.3060.3060.2	controllerType=0 controllerNumber=1 scan=3060	21.1264
00735:2	R.STADTPMNQNAPK.D		687.816	2	1374.62	1374.63	0	-5	457.39	378.83	378.83	8.33	11	>Tanf_01470	210128_paul_pv-1630_9.2992.2992.2	controllerType=0 controllerNumber=1 scan=2992	21.1006
00469:2	R.STADTPMNQNAPK.D		687.817	2	1374.63	1374.63	0	-4.4	432.67	368.38	368.38	7.37	2	>Tanf_01470	210128_paul_pv-1630_10.2794.2794.2	controllerType=0 controllerNumber=1 scan=2794	20.9648
00899:2	R.STADTPMNQNAPK.D		687.82	2	1374.63	1374.63	0	1.3	231.49	231.49	231.49	5.16	6	>Tanf_01470	201130_paulv_pv-1343_8.3249.3249.2	controllerType=0 controllerNumber=1 scan=3249	22.045
11035:2	R.VC[+57.021]NTSYLQTDWYIDQM[+15.995]K.R	C[+57], M[+16]	1090.99	2	2180.97	2180.96	0	1.6	26.05	26.05	26.05	2.35	22	>Tanf_01470	201130_paulv_pv-1343_5.13063.13063.2	controllerType=0 controllerNumber=1 scan=13063	40.1236
09459:2	R.VC[+57.021]NTSYLQTDWYIDQM[+15.995]K.R	C[+57], M[+16]	1090.98	2	2180.94	2180.96	0	-8.2	27.64	27.64	27.64	1.83	12	>Tanf_01470	210128_paul_pv-1630_5.11699.11699.2	controllerType=0 controllerNumber=1 scan=11699	38.7291
02764:2	R.SPIGMSPGSEEAR.A		659.305	2	1317.6	1317.61	0	-6.2	97.99	48.43	48.43	0.49	3	>Tanf_01485	210128_paul_pv-1630_7.5076.5076.2	controllerType=0 controllerNumber=1 scan=5076	25.2154
00986:2	K.LQLTR.D		315.701	2	630.394	630.393	0	1.2	289.47	17.89	17.89	2.33	2	>Tanf_01500	201130_paulv_pv-1343_11.3486.3486.2	controllerType=0 controllerNumber=1 scan=3486	23.0606
09369:2	K.ADGNYVLT[+1878.650]IR.G	T[+1879]	1500.61	2	3000.22	3000.24	0	-9.1	6.84	6.84	6.84	0.26	1	>Tanf_01510	210128_paul_pv-1630_6.11958.11958.2	controllerType=0 controllerNumber=1 scan=11958	40.7091
04336:3	K.ELLELHSVSC[+57.021]DDRR.V	C[+57]	576.95	3	1728.84	1728.83	0	1.2	456.22	450.07	450.07	7.82	6	>Tanf_01515	201130_paulv_pv-1343_7.6460.6460.3	controllerType=0 controllerNumber=1 scan=6460	27.9726
03429:3	K.ELLELHSVSC[+57.021]DDRR.V	C[+57]	576.947	3	1728.83	1728.83	0	-3.8	428.35	399.85	399.85	7.41	5	>Tanf_01515	210128_paul_pv-1630_7.5765.5765.3	controllerType=0 controllerNumber=1 scan=5765	26.6695
10473:2	K.LSTTLLEFGR.M		568.82	2	1136.63	1136.63	0	1.3	457.81	388.28	388.28	8.01	6	>Tanf_01515	201130_paulv_pv-1343_7.12687.12687.2	controllerType=0 controllerNumber=1 scan=12687	40.1978
00757:2	K.C[+57.021]LPHTGQSVR.V	C[+57]	577.792	2	1154.58	1154.57	0	2.1	323.16	279.65	279.65	5.7	2	>Tanf_01520	201130_paulv_pv-1343_9.2905.2905.2	controllerType=0 controllerNumber=1 scan=2905	20.6791
09753:2	R.GVAVAPTVS[+792.254]PYLQQM[+15.995]R.K	M[+16], S[+792]	1263.08	2	2525.15	2525.16	0	-3.5	28.45	28.45	6.29	0.99	1	>Tanf_01520	210128_paul_pv-1630_5.11985.11985.2	controllerType=0 controllerNumber=1 scan=11985	39.3196
00351:2	K.ISPHC[+57.021]LR.H	C[+57]	441.733	2	882.458	882.461	0	-4.2	274.78	274.78	274.78	4.64	4	>Tanf_01530	210128_paul_pv-1630_9.2567.2567.2	controllerType=0 controllerNumber=1 scan=2567	20.1403
00477:2	K.LTLEHM[+15.995]GR.K	M[+16]	486.748	2	972.489	972.493	0	-4.3	211.63	211.63	211.63	3	4	>Tanf_01530	210128_paul_pv-1630_9.2729.2729.2	controllerType=0 controllerNumber=1 scan=2729	20.5528
01070:2	K.LTLEHM[+15.995]GR.K	M[+16]	486.751	2	972.495	972.493	0	1.8	92.37	92.37	92.37	0.69	3	>Tanf_01530	201130_paulv_pv-1343_9.3252.3252.2	controllerType=0 controllerNumber=1 scan=3252	21.4307
00193:6	R.GVS[+1862.650]S[+1225.387]NTLR.S	S[+1225][+1863]	654.581	6	3922.45	3921.48	1	-9.7	1.78	1.78	1.78	0.4	2	>Tanf_01530	210128_paul_pv-1630_3.2390.2390.2	controllerType=0 controllerNumber=1 scan=2390	19.4783
08932:2	K.EGGSGIGLS[+1068.375]VAR.Q	S[+1068]	1085.97	2	2170.94	2170.96	0	-8.8	188	89.77	2.4	0.23	2	>Tanf_01560	201130_paulv_pv-1343_2.11529.11529.2	controllerType=0 controllerNumber=1 scan=11529	37.7043
03378:2	K.EGGSGIGLSVAR.Q		551.797	2	1102.59	1102.59	0	0.7	159.13	130.38	130.38	3.56	1	>Tanf_01560	201130_paulv_pv-1343_8.6234.6234.2	controllerType=0 controllerNumber=1 scan=6234	29.6618
02697:2	K.EVDT[+1586.540]WIR.L	T[+1587]	1254.01	2	2507.02	2505.01	2	0.9	22.97	17.27	17.27	0.22	1	>Tanf_01560	201130_paulv_pv-1343_4.4904.4904.2	controllerType=0 controllerNumber=1 scan=4904	24.4601
06142:3	K.GFVLQQNS[+1716.600]ESLR.L	S[+1717]	1032.44	3	3095.3	3094.31	1	-5.7	41.97	41.97	2.32	2.25	2	>Tanf_01560	210128_paul_pv-1630_4.8523.8523.3	controllerType=0 controllerNumber=1 scan=8523	33.3177
07214:3	K.GFVLQQNS[+1716.600]ESLR.L	S[+1717]	1032.44	3	3095.32	3094.31	1	0.7	6.98	6.98	5.6	0.48	2	>Tanf_01560	201130_paulv_pv-1343_2.9843.9843.3	controllerType=0 controllerNumber=1 scan=9843	34.5032
05353:2	K.GFVLQQNSESLR.L		689.356	2	1377.7	1377.71	0	-5.8	57.27	57.27	57.27	1.43	3	>Tanf_01560	210128_paul_pv-1630_9.7733.7733.2	controllerType=0 controllerNumber=1 scan=7733	31.0221
05723:2	R.VSET[+792.254]VLK.G	T[+792]	784.356	2	1567.7	1567.71	0	-3	36.61	5.89	5.89	0.29	3	>Tanf_01560	210128_paul_pv-1630_9.8103.8103.2	controllerType=0 controllerNumber=1 scan=8103	31.8172
14241:3	K.NLMLS[+1876.660]TFLK.R	S[+1877]	981.751	3	2943.24	2943.26	0	-5.6	9.44	9.44	4	1.76	5	>Tanf_01570	210128_paul_pv-1630_5.16372.16372.2	controllerType=0 controllerNumber=1 scan=16372	48.6259
12220:2	K.SSDSDFM[+15.995]SLLK.T	M[+16]	623.289	2	1245.57	1245.57	0	2.7	228	115.62	115.62	4.42	21	>Tanf_01570	201130_paulv_pv-1343_4.14514.14514.2	controllerType=0 controllerNumber=1 scan=14514	43.6489
12209:2	K.SSDSDFMSLLK.T		615.29	2	1229.57	1229.57	0	0.1	381.52	231.71	231.71	6.5	21	>Tanf_01570	201130_paulv_pv-1343_4.14502.14502.2	controllerType=0 controllerNumber=1 scan=14502	43.6251
09670:3	R.PLDT[+1716.600]PEIR.L	T[+1717]	887.041	3	2659.11	2657.11	2	-2.6	59.38	18.68	18.68	0.3	11	>Tanf_01570	201130_paulv_pv-1343_5.11714.11714.2	controllerType=0 controllerNumber=1 scan=11714	37.5531
05632:2	R.PLDTPEIR.L		470.756	2	940.505	940.51	0	-4.6	189.09	134.85	134.85	2.78	9	>Tanf_01570	210128_paul_pv-1630_6.7948.7948.2	controllerType=0 controllerNumber=1 scan=7948	31.4709
00404:2	R.QLAC[+57.021]VHR.V	C[+57]	442.233	2	883.458	883.457	0	1.2	259.14	106.84	106.84	2.87	3	>Tanf_01590	201130_paulv_pv-1343_6.2451.2451.2	controllerType=0 controllerNumber=1 scan=2451	19.6407
03579:2	K.LDEFAGEM[+15.995]K.E	M[+16]	528.24	2	1055.47	1055.47	0	1.3	171.56	171.56	171.56	3.81	3	>Tanf_01620	201130_paulv_pv-1343_10.6447.6447.2	controllerType=0 controllerNumber=1 scan=6447	30.0267
05494:2	K.PT[+1862.650]NPQVK.T	T[+1863]	1324.04	2	2647.08	2646.09	1	-3.9	131.65	11.94	11.94	0.39	1	>Tanf_01650	210128_paul_pv-1630_7.7881.7881.2	controllerType=0 controllerNumber=1 scan=7881	31.2419
04160:2	K.QM[+15.995]VGVENQQILK.N	M[+16]	701.873	2	1402.74	1402.74	0	1.9	93.87	93.87	93.87	3.19	4	>Tanf_01660	201130_paulv_pv-1343_10.7215.7215.2	controllerType=0 controllerNumber=1 scan=7215	32.103
02325:2	K.QM[+15.995]VGVENQQILK.N	M[+16]	701.872	2	1402.74	1402.74	0	0.7	163.55	163.55	163.55	3.13	1	>Tanf_01660	201130_paulv_pv-1343_11.5528.5528.2	controllerType=0 controllerNumber=1 scan=5528	29.2143
03488:2	K.QM[+15.995]VGVENQQILK.N	M[+16]	701.867	2	1402.73	1402.74	0	-6	67.04	67.04	67.04	2.63	3	>Tanf_01660	210128_paul_pv-1630_10.6501.6501.2	controllerType=0 controllerNumber=1 scan=6501	30.536
01516:2	K.QM[+15.995]VGVENQQILK.N	M[+16]	701.869	2	1402.73	1402.74	0	-4	182.38	182.38	182.38	1.85	1	>Tanf_01660	210128_paul_pv-1630_11.4755.4755.2	controllerType=0 controllerNumber=1 scan=4755	27.7815
00570:2	R.YPVM[+15.995]LHSHAK.C	M[+16]	599.807	2	1198.61	1198.6	0	2.2	419.83	356.87	356.87	4.74	4	>Tanf_01660	201130_paulv_pv-1343_10.2761.2761.2	controllerType=0 controllerNumber=1 scan=2761	20.7333
00194:2	R.YPVM[+15.995]LHSHAK.C	M[+16]	599.803	2	1198.6	1198.6	0	-4.7	312.63	278.52	278.52	4.03	3	>Tanf_01660	210128_paul_pv-1630_10.2402.2402.2	controllerType=0 controllerNumber=1 scan=2402	19.8224
00806:2	R.YPVMLHSHAK.C		591.806	2	1182.6	1182.61	0	-3.6	427.74	379.89	379.89	6.3	1	>Tanf_01660	210128_paul_pv-1630_9.3064.3064.2	controllerType=0 controllerNumber=1 scan=3064	21.2529
01017:2	R.YPVMLHSHAK.C		591.809	2	1182.61	1182.61	0	1.3	356.6	332.33	332.33	4.75	4	>Tanf_01660	201130_paulv_pv-1343_10.3315.3315.2	controllerType=0 controllerNumber=1 scan=3315	22.1311
05189:2	K.IGLGIC[+57.021]R.M	C[+57]	394.726	2	788.446	788.445	0	1.3	322.2	217.16	217.16	5.6	2	>Tanf_01670	201130_paulv_pv-1343_7.7329.7329.2	controllerType=0 controllerNumber=1 scan=7329	29.7495
05455:2	K.IGLGIC[+57.021]R.M	C[+57]	394.726	2	788.445	788.445	0	0.3	394.78	211.38	211.38	5.53	2	>Tanf_01670	201130_paulv_pv-1343_5.7561.7561.2	controllerType=0 controllerNumber=1 scan=7561	29.6818
04148:2	K.IGLGIC[+57.021]R.M	C[+57]	394.724	2	788.441	788.445	0	-5.1	355.22	232.28	232.28	4.83	1	>Tanf_01670	210128_paul_pv-1630_7.6517.6517.2	controllerType=0 controllerNumber=1 scan=6517	28.3312
04411:2	K.IGLGIC[+57.021]R.M	C[+57]	394.724	2	788.441	788.445	0	-5.3	394.69	193.59	193.59	4.61	1	>Tanf_01670	210128_paul_pv-1630_5.6764.6764.2	controllerType=0 controllerNumber=1 scan=6764	28.4625
04076:2	K.IGLGIC[+57.021]R.M	C[+57]	394.724	2	788.441	788.445	0	-5.1	332.08	177.11	177.11	4.54	1	>Tanf_01670	210128_paul_pv-1630_4.6446.6446.2	controllerType=0 controllerNumber=1 scan=6446	28.4677
05206:2	K.IGLGIC[+57.021]R.M	C[+57]	394.726	2	788.444	788.445	0	-1	311.02	192.97	192.97	4.3	3	>Tanf_01670	201130_paulv_pv-1343_6.7345.7345.2	controllerType=0 controllerNumber=1 scan=7345	29.7552
04929:2	K.IGLGIC[+57.021]R.M	C[+57]	394.727	2	788.447	788.445	0	2.3	272.45	146.35	146.35	4.23	1	>Tanf_01670	201130_paulv_pv-1343_9.7249.7249.2	controllerType=0 controllerNumber=1 scan=7249	29.7853
03061:2	K.IGLGIC[+57.021]R.M	C[+57]	394.724	2	788.441	788.445	0	-5.1	296.71	213.05	213.05	3.64	3	>Tanf_01670	210128_paul_pv-1630_8.5738.5738.2	controllerType=0 controllerNumber=1 scan=5738	28.3243
04214:2	K.IGLGIC[+57.021]R.M	C[+57]	394.724	2	788.441	788.445	0	-4.3	312.51	187.28	187.28	3.57	3	>Tanf_01670	210128_paul_pv-1630_6.6523.6523.2	controllerType=0 controllerNumber=1 scan=6523	28.4113
02946:2	K.IGLGIC[+57.021]R.M	C[+57]	394.724	2	788.44	788.445	0	-5.8	257.69	193.73	193.73	3.21	3	>Tanf_01670	210128_paul_pv-1630_10.5719.5719.2	controllerType=0 controllerNumber=1 scan=5719	28.3044
02573:2	K.IGLGIC[+57.021]R.M	C[+57]	394.727	2	788.446	788.445	0	1.8	238	135.28	135.28	2.42	3	>Tanf_01670	201130_paulv_pv-1343_12.5811.5811.2	controllerType=0 controllerNumber=1 scan=5811	29.8123
01878:2	K.IGLGIC[+57.021]R.M	C[+57]	394.725	2	788.442	788.445	0	-3.3	238.63	158.46	158.46	2.33	3	>Tanf_01670	210128_paul_pv-1630_12.5139.5139.2	controllerType=0 controllerNumber=1 scan=5139	28.3072
02435:2	K.IGLGIC[+57.021]R.M	C[+57]	394.726	2	788.446	788.445	0	1	237.57	139.6	139.6	2.33	2	>Tanf_01670	201130_paulv_pv-1343_11.5710.5710.2	controllerType=0 controllerNumber=1 scan=5710	29.7971
03513:2	K.IGLGIC[+57.021]R.M	C[+57]	394.726	2	788.444	788.445	0	-0.5	237.11	123.14	123.14	2.2	3	>Tanf_01670	201130_paulv_pv-1343_10.6349.6349.2	controllerType=0 controllerNumber=1 scan=6349	29.7567
03013:2	K.IGLGIC[+57.021]R.M	C[+57]	394.724	2	788.441	788.445	0	-4.6	226.99	137.27	137.27	1.4	2	>Tanf_01670	210128_paul_pv-1630_tfm1.5809.5809.2	controllerType=0 controllerNumber=1 scan=5809	28.5091
04102:2	K.IGLGIC[+57.021]R.M	C[+57]	394.724	2	788.441	788.445	0	-5.1	194.46	106.02	106.02	0.94	2	>Tanf_01670	210128_paul_pv-1630_9.6499.6499.2	controllerType=0 controllerNumber=1 scan=6499	28.3945
03410:2	K.IGLGIC[+57.021]R.M	C[+57]	394.726	2	788.444	788.445	0	-0.2	180.1	73.06	73.06	0.94	2	>Tanf_01670	201130_paulv_pv-1343_8.6275.6275.2	controllerType=0 controllerNumber=1 scan=6275	29.7691
01175:2	K.IGLGIC[+57.021]RM[+15.995]GK.E	C[+57], M[+16]	560.802	2	1120.6	1120.6	0	-0.7	49.9	49.9	49.9	0.81	3	>Tanf_01670	210128_paul_pv-1630_12.4044.4044.2	controllerType=0 controllerNumber=1 scan=4044	25.1171
12814:2	K.AGGTNAM[+15.995]PQSTLALLYDETTPK.D	M[+16]	1148.06	2	2295.12	2295.12	0	1.8	473.89	394.27	394.27	10.91	49	>Tanf_01675	201130_paulv_pv-1343_5.14769.14769.2	controllerType=0 controllerNumber=1 scan=14769	43.395
12083:2	K.AGGTNAM[+15.995]PQSTLALLYDETTPK.D	M[+16]	1148.06	2	2295.12	2295.12	0	2	490.76	435.4	435.4	10.88	16	>Tanf_01675	201130_paulv_pv-1343_2.14576.14576.2	controllerType=0 controllerNumber=1 scan=14576	43.4491
12129:2	K.AGGTNAM[+15.995]PQSTLALLYDETTPK.D	M[+16]	1148.06	2	2295.12	2295.12	0	1.8	480.46	389.64	389.64	10.29	26	>Tanf_01675	201130_paulv_pv-1343_7.14400.14400.2	controllerType=0 controllerNumber=1 scan=14400	43.6313
09984:2	K.AGGTNAM[+15.995]PQSTLALLYDETTPK.D	M[+16]	1148.06	2	2295.11	2295.12	0	-4.1	401.34	385.94	385.94	9.71	17	>Tanf_01675	210128_paul_pv-1630_4.12235.12235.2	controllerType=0 controllerNumber=1 scan=12235	41.9558
11494:2	K.AGGTNAM[+15.995]PQSTLALLYDETTPK.D	M[+16]	1148.06	2	2295.11	2295.12	0	-1.1	368.81	356.6	356.6	9.33	49	>Tanf_01675	201130_paulv_pv-1343_5.13484.13484.2	controllerType=0 controllerNumber=1 scan=13484	40.9181
13405:2	K.AGGTNAM[+15.995]PQSTLALLYDETTPK.D	M[+16]	1148.07	2	2295.12	2295.12	0	2.9	295.64	295.64	295.64	9.23	49	>Tanf_01675	201130_paulv_pv-1343_5.15353.15353.2	controllerType=0 controllerNumber=1 scan=15353	44.4888
13264:2	K.AGGTNAM[+15.995]PQSTLALLYDETTPK.D	M[+16]	1148.07	2	2295.12	2295.12	0	2.7	375.08	375.08	375.08	9.19	26	>Tanf_01675	201130_paulv_pv-1343_7.15644.15644.2	controllerType=0 controllerNumber=1 scan=15644	46.1966
10682:2	K.AGGTNAM[+15.995]PQSTLALLYDETTPK.D	M[+16]	1148.57	2	2296.12	2295.12	1	1.1	491.56	450.96	450.96	8.95	36	>Tanf_01675	201130_paulv_pv-1343_6.13649.13649.2	controllerType=0 controllerNumber=1 scan=13649	43.6998
12107:2	K.AGGTNAM[+15.995]PQSTLALLYDETTPK.D	M[+16]	1148.06	2	2295.12	2295.12	0	1.5	315.86	315.86	315.86	8.84	25	>Tanf_01675	201130_paulv_pv-1343_4.14399.14399.2	controllerType=0 controllerNumber=1 scan=14399	43.4213
13619:2	K.AGGTNAM[+15.995]PQSTLALLYDETTPK.D	M[+16]	1148.56	2	2296.11	2295.12	1	-3.8	340.33	340.33	340.33	8.83	49	>Tanf_01675	201130_paulv_pv-1343_5.15555.15555.2	controllerType=0 controllerNumber=1 scan=15555	44.8573
12079:2	K.AGGTNAM[+15.995]PQSTLALLYDETTPK.D	M[+16]	1148.06	2	2295.12	2295.12	0	2	336.12	336.12	336.12	8.53	16	>Tanf_01675	201130_paulv_pv-1343_2.14572.14572.2	controllerType=0 controllerNumber=1 scan=14572	43.4339
12125:2	K.AGGTNAM[+15.995]PQSTLALLYDETTPK.D	M[+16]	1148.06	2	2295.12	2295.12	0	1.8	283	283	283	8.51	26	>Tanf_01675	201130_paulv_pv-1343_7.14396.14396.2	controllerType=0 controllerNumber=1 scan=14396	43.6162
12128:2	K.AGGTNAM[+15.995]PQSTLALLYDETTPK.D	M[+16]	1148.06	2	2295.12	2295.12	0	1.8	281.01	281.01	281.01	8.51	26	>Tanf_01675	201130_paulv_pv-1343_7.14399.14399.2	controllerType=0 controllerNumber=1 scan=14399	43.6298
12082:2	K.AGGTNAM[+15.995]PQSTLALLYDETTPK.D	M[+16]	1148.06	2	2295.12	2295.12	0	2	328.99	328.99	328.99	8.26	16	>Tanf_01675	201130_paulv_pv-1343_2.14575.14575.2	controllerType=0 controllerNumber=1 scan=14575	43.4476
11798:2	K.AGGTNAM[+15.995]PQSTLALLYDETTPK.D	M[+16]	1148.06	2	2295.12	2295.12	0	0.4	268.19	268.19	268.19	7.71	13	>Tanf_01675	201130_paulv_pv-1343_3.14476.14476.2	controllerType=0 controllerNumber=1 scan=14476	43.4845
13303:2	K.AGGTNAM[+15.995]PQSTLALLYDETTPK.D	M[+16]	1148.06	2	2295.12	2295.12	0	-0.6	254.57	234.1	234.1	6.7	25	>Tanf_01675	201130_paulv_pv-1343_4.15659.15659.2	controllerType=0 controllerNumber=1 scan=15659	46.0168
11645:2	K.AGGTNAM[+15.995]PQSTLALLYDETTPK.D	M[+16]	1148.06	2	2295.11	2295.12	0	-5.1	152.33	148.6	148.6	4.63	21	>Tanf_01675	210128_paul_pv-1630_7.14098.14098.2	controllerType=0 controllerNumber=1 scan=14098	44.3196
10968:2	K.AGGTNAM[+15.995]PQSTLALLYDETTPK.D	M[+16]	1148.56	2	2296.11	2295.12	1	-4.7	8.99	8.99	8.99	0.93	36	>Tanf_01675	201130_paulv_pv-1343_6.14125.14125.2	controllerType=0 controllerNumber=1 scan=14125	45.0194
13541:2	K.AGGTNAMPQSTLALLYDETTPK.D		1140.07	2	2279.13	2279.12	0	2.3	477.38	462.94	462.94	10.3	16	>Tanf_01675	201130_paulv_pv-1343_2.15942.15942.2	controllerType=0 controllerNumber=1 scan=15942	45.9996
13271:2	K.AGGTNAMPQSTLALLYDETTPK.D		1140.07	2	2279.12	2279.12	0	1	426.67	426.67	426.67	10.21	25	>Tanf_01675	201130_paulv_pv-1343_4.15626.15626.2	controllerType=0 controllerNumber=1 scan=15626	45.9493
14241:2	K.AGGTNAMPQSTLALLYDETTPK.D		1140.07	2	2279.13	2279.12	0	2	496.02	454.88	454.88	10.11	49	>Tanf_01675	201130_paulv_pv-1343_5.16162.16162.2	controllerType=0 controllerNumber=1 scan=16162	46.0286
13228:2	K.AGGTNAMPQSTLALLYDETTPK.D		1140.07	2	2279.13	2279.12	0	2.9	454.27	454.27	454.27	10.09	26	>Tanf_01675	201130_paulv_pv-1343_7.15603.15603.2	controllerType=0 controllerNumber=1 scan=15603	46.1062
11154:2	K.AGGTNAMPQSTLALLYDETTPK.D		1140.07	2	2279.13	2279.12	0	1.7	477.93	477.93	477.93	8.95	36	>Tanf_01675	201130_paulv_pv-1343_6.14465.14465.2	controllerType=0 controllerNumber=1 scan=14465	46.0359
10898:2	K.AGGTNAMPQSTLALLYDETTPK.D		1140.06	2	2279.11	2279.12	0	-4.4	463.39	379.43	379.43	8.8	17	>Tanf_01675	210128_paul_pv-1630_4.13137.13137.2	controllerType=0 controllerNumber=1 scan=13137	44.4114
10054:2	K.AGGTNAMPQSTLALLYDETTPK.D		1140.56	2	2280.11	2279.12	1	-4.9	456.3	440.02	440.02	8.71	25	>Tanf_01675	210128_paul_pv-1630_6.13114.13114.2	controllerType=0 controllerNumber=1 scan=13114	44.3763
15590:2	K.AGGTNAMPQSTLALLYDETTPK.D		1140.56	2	2280.11	2279.12	1	-5.6	350.69	291.19	291.19	7.21	49	>Tanf_01675	201130_paulv_pv-1343_5.17464.17464.2	controllerType=0 controllerNumber=1 scan=17464	48.5143
11153:2	K.AGGTNAMPQSTLALLYDETTPK.D		1140.07	2	2279.13	2279.12	0	1.7	194.83	194.83	194.83	6.06	36	>Tanf_01675	201130_paulv_pv-1343_6.14464.14464.2	controllerType=0 controllerNumber=1 scan=14464	46.0343
14010:2	K.AGGTNAMPQSTLALLYDETTPK.D		1140.56	2	2280.11	2279.12	1	-5.3	177.48	177.48	177.48	4.52	26	>Tanf_01675	201130_paulv_pv-1343_7.16630.16630.2	controllerType=0 controllerNumber=1 scan=16630	48.522
11521:2	K.AGGTNAMPQSTLALLYDETTPK.D		1140.56	2	2280.11	2279.12	1	-6.1	125.7	125.7	125.7	3.47	36	>Tanf_01675	201130_paulv_pv-1343_6.15233.15233.2	controllerType=0 controllerNumber=1 scan=15233	48.5177
14569:2	K.C[+57.021]AFSHLTPVIFPGELLTM[+15.995]R.K	C[+57], M[+16]	1103.06	2	2205.12	2205.12	0	-1.5	289.86	289.86	289.86	6.35	49	>Tanf_01675	201130_paulv_pv-1343_5.16477.16477.2	controllerType=0 controllerNumber=1 scan=16477	46.6262
12491:2	K.C[+57.021]AFSHLTPVIFPGELLTM[+15.995]R.K	C[+57], M[+16]	1103.06	2	2205.11	2205.12	0	-4.9	183.88	183.88	183.88	5.14	49	>Tanf_01675	210128_paul_pv-1630_5.14640.14640.2	controllerType=0 controllerNumber=1 scan=14640	44.7505
14582:3	K.C[+57.021]AFSHLTPVIFPGELLTM[+15.995]R.K	C[+57], M[+16]	735.713	3	2205.12	2205.12	0	2.2	134.01	134.01	134.01	4.65	49	>Tanf_01675	201130_paulv_pv-1343_5.16491.16491.3	controllerType=0 controllerNumber=1 scan=16491	46.6521
06725:2	K.EM[+15.995]LVESGQELEFQSGGK.A	M[+16]	942.433	2	1883.86	1883.87	0	-5.3	475.46	451.33	451.33	10.81	49	>Tanf_01675	210128_paul_pv-1630_5.9038.9038.2	controllerType=0 controllerNumber=1 scan=9038	33.1967
08070:2	K.EM[+15.995]LVESGQELEFQSGGK.A	M[+16]	942.44	2	1883.87	1883.87	0	2.3	410.65	383.5	383.5	10.47	49	>Tanf_01675	201130_paulv_pv-1343_5.10141.10141.2	controllerType=0 controllerNumber=1 scan=10141	34.6077
09699:2	K.EMLVESGQELEFQSGGK.A		934.444	2	1867.88	1867.87	0	3.5	367.42	296.45	296.45	7.34	49	>Tanf_01675	201130_paulv_pv-1343_5.11744.11744.2	controllerType=0 controllerNumber=1 scan=11744	37.6106
11144:3	K.EYWIPGGC[+57.021]GQPTSVGVHFISQPK.V	C[+57]	848.751	3	2544.24	2544.23	0	1.6	451.26	451.26	451.26	9.3	49	>Tanf_01675	201130_paulv_pv-1343_5.13158.13158.3	controllerType=0 controllerNumber=1 scan=13158	40.3016
11219:2	K.EYWIPGGC[+57.021]GQPTSVGVHFISQPK.V	C[+57]	1272.62	2	2544.24	2544.23	0	2.6	282.47	282.47	282.47	6.82	49	>Tanf_01675	201130_paulv_pv-1343_5.13225.13225.2	controllerType=0 controllerNumber=1 scan=13225	40.4253
09573:2	K.EYWIPGGC[+57.021]GQPTSVGVHFISQPK.V	C[+57]	1272.61	2	2544.22	2544.23	0	-7	168.99	168.99	168.99	4.29	49	>Tanf_01675	210128_paul_pv-1630_5.11806.11806.2	controllerType=0 controllerNumber=1 scan=11806	38.9564
07948:2	K.FILSQYGAEGM[+15.995]TVEEAR.A	M[+16]	958.951	2	1916.9	1916.91	0	-5.5	224.92	90.23	90.23	5.66	49	>Tanf_01675	210128_paul_pv-1630_5.10242.10242.2	controllerType=0 controllerNumber=1 scan=10242	35.7904
09463:2	K.FILSQYGAEGM[+15.995]TVEEAR.A	M[+16]	958.958	2	1916.91	1916.91	0	1.8	203.96	92.2	92.2	3.89	49	>Tanf_01675	201130_paulv_pv-1343_5.11511.11511.2	controllerType=0 controllerNumber=1 scan=11511	37.1658
03479:2	K.FSLM[+15.995]EQEK.A	M[+16]	514.242	2	1027.48	1027.48	0	1.2	378.44	302.15	302.15	6.13	25	>Tanf_01675	201130_paulv_pv-1343_4.5735.5735.2	controllerType=0 controllerNumber=1 scan=5735	26.1513
02943:2	K.FSLM[+15.995]EQEK.A	M[+16]	514.24	2	1027.47	1027.48	0	-4.6	478.5	226.65	226.65	5.87	49	>Tanf_01675	210128_paul_pv-1630_5.5259.5259.2	controllerType=0 controllerNumber=1 scan=5259	25.3581
05627:2	K.FSLM[+15.995]EQEK.A	M[+16]	514.242	2	1027.48	1027.48	0	1.2	355.39	234.42	234.42	5.55	36	>Tanf_01675	201130_paulv_pv-1343_6.7788.7788.2	controllerType=0 controllerNumber=1 scan=7788	30.6668
02803:2	K.FSLM[+15.995]EQEK.A	M[+16]	514.24	2	1027.47	1027.48	0	-4.2	375.05	232.1	232.1	5.44	21	>Tanf_01675	210128_paul_pv-1630_7.5118.5118.2	controllerType=0 controllerNumber=1 scan=5118	25.2979
02798:2	K.FSLM[+15.995]EQEK.A	M[+16]	514.24	2	1027.47	1027.48	0	-3.8	387.83	211.13	211.13	5.38	25	>Tanf_01675	210128_paul_pv-1630_6.5082.5082.2	controllerType=0 controllerNumber=1 scan=5082	25.3442
02777:2	K.FSLM[+15.995]EQEK.A	M[+16]	514.24	2	1027.47	1027.48	0	-4.4	375.93	312.72	312.72	5.32	17	>Tanf_01675	210128_paul_pv-1630_4.5104.5104.2	controllerType=0 controllerNumber=1 scan=5104	25.469
04669:2	K.FSLM[+15.995]EQEK.A	M[+16]	514.24	2	1027.47	1027.48	0	-3.8	322.74	289.59	289.59	5.29	25	>Tanf_01675	210128_paul_pv-1630_6.6984.6984.2	controllerType=0 controllerNumber=1 scan=6984	29.3538
04818:2	K.FSLM[+15.995]EQEK.A	M[+16]	514.239	2	1027.47	1027.48	0	-4.8	328.9	328.9	328.9	5.26	49	>Tanf_01675	210128_paul_pv-1630_5.7168.7168.2	controllerType=0 controllerNumber=1 scan=7168	29.2236
02412:2	K.FSLM[+15.995]EQEK.A	M[+16]	514.24	2	1027.47	1027.48	0	-4.4	367.52	309.87	309.87	4.85	14	>Tanf_01675	210128_paul_pv-1630_3.4870.4870.2	controllerType=0 controllerNumber=1 scan=4870	25.2666
02530:2	K.FSLM[+15.995]EQEK.A	M[+16]	514.243	2	1027.48	1027.48	0	2.4	259.93	180.37	180.37	4.19	8	>Tanf_01675	201130_paulv_pv-1343_10.5097.5097.2	controllerType=0 controllerNumber=1 scan=5097	26.4023
03754:2	K.FSLM[+15.995]EQEK.A	M[+16]	514.243	2	1027.48	1027.48	0	1.8	251.16	210.27	210.27	3.78	8	>Tanf_01675	201130_paulv_pv-1343_10.6678.6678.2	controllerType=0 controllerNumber=1 scan=6678	30.6602
02356:2	K.FSLM[+15.995]EQEK.A	M[+16]	514.242	2	1027.48	1027.48	0	0	258.19	157.53	157.53	3.6	13	>Tanf_01675	201130_paulv_pv-1343_1.4997.4997.2	controllerType=0 controllerNumber=1 scan=4997	26.1953
03623:2	K.FSLM[+15.995]EQEK.A	M[+16]	514.24	2	1027.47	1027.48	0	-4	237.64	123.12	123.12	2.8	49	>Tanf_01675	210128_paul_pv-1630_5.5955.5955.2	controllerType=0 controllerNumber=1 scan=5955	26.75
04535:2	K.FSLM[+15.995]EQEK.A	M[+16]	514.24	2	1027.47	1027.48	0	-4.4	136.67	136.67	136.67	0.98	17	>Tanf_01675	210128_paul_pv-1630_9.6925.6925.2	controllerType=0 controllerNumber=1 scan=6925	29.33
03155:2	K.FSLM[+15.995]EQEK.A	M[+16]	514.239	2	1027.47	1027.48	0	-4.8	93.59	91.21	91.21	0.52	6	>Tanf_01675	210128_paul_pv-1630_10.6026.6026.2	controllerType=0 controllerNumber=1 scan=6026	29.2022
04240:2	K.FSLM[+15.995]EQEK.A	M[+16]	514.24	2	1027.47	1027.48	0	-4.4	182.44	95.97	95.97	0.25	49	>Tanf_01675	210128_paul_pv-1630_5.6584.6584.2	controllerType=0 controllerNumber=1 scan=6584	28.1127
05592:2	K.FSLMEQEK.A		506.245	2	1011.48	1011.48	0	1.5	480.84	225.46	225.46	6.05	26	>Tanf_01675	201130_paulv_pv-1343_7.7744.7744.2	controllerType=0 controllerNumber=1 scan=7744	30.5765
05483:2	K.FSLMEQEK.A		506.245	2	1011.48	1011.48	0	1.2	450.92	188.47	188.47	5.77	25	>Tanf_01675	201130_paulv_pv-1343_4.7797.7797.2	controllerType=0 controllerNumber=1 scan=7797	30.37
05918:2	K.FSLMEQEK.A		506.245	2	1011.48	1011.48	0	0.8	482.81	219.84	219.84	5.72	49	>Tanf_01675	201130_paulv_pv-1343_5.7993.7993.2	controllerType=0 controllerNumber=1 scan=7993	30.492
04816:2	K.FSLMEQEK.A		506.242	2	1011.48	1011.48	0	-4.2	499.47	197.34	197.34	5.68	49	>Tanf_01675	210128_paul_pv-1630_5.7166.7166.2	controllerType=0 controllerNumber=1 scan=7166	29.2207
04557:2	K.FSLMEQEK.A		506.242	2	1011.48	1011.48	0	-4.2	465.6	194.04	194.04	5.68	21	>Tanf_01675	210128_paul_pv-1630_7.6948.6948.2	controllerType=0 controllerNumber=1 scan=6948	29.183
04477:2	K.FSLMEQEK.A		506.242	2	1011.48	1011.48	0	-5.4	465.44	182	182	5.05	17	>Tanf_01675	210128_paul_pv-1630_4.6840.6840.2	controllerType=0 controllerNumber=1 scan=6840	29.2678
04553:2	K.FSLMEQEK.A		506.242	2	1011.48	1011.48	0	-4.4	258.44	193.08	193.08	3.95	8	>Tanf_01675	210128_paul_pv-1630_2.6912.6912.2	controllerType=0 controllerNumber=1 scan=6912	29.33
02751:2	K.FSLMEQEK.A		506.245	2	1011.48	1011.48	0	2.1	320.03	172.96	172.96	3.42	10	>Tanf_01675	201130_paulv_pv-1343_12.6112.6112.2	controllerType=0 controllerNumber=1 scan=6112	30.7105
06613:2	K.FSLMEQEK.A		506.243	2	1011.48	1011.48	0	-3.4	166.56	95.97	95.97	0.21	49	>Tanf_01675	201130_paulv_pv-1343_5.8690.8690.2	controllerType=0 controllerNumber=1 scan=8690	31.8402
05661:2	K.FSLMEQEK.A		506.743	2	1012.48	1011.48	1	-5.9	145.69	77.29	77.29	0.2	49	>Tanf_01675	210128_paul_pv-1630_5.7994.7994.2	controllerType=0 controllerNumber=1 scan=7994	30.9418
14337:2	K.GIYM[+15.995]DSLSSTNNEFPYWYTR.E	M[+16]	1230.55	2	2460.08	2460.08	0	1	346.43	346.43	346.43	9.43	49	>Tanf_01675	201130_paulv_pv-1343_5.16251.16251.2	controllerType=0 controllerNumber=1 scan=16251	46.1967
14854:2	K.GIYM[+15.995]DSLSSTNNEFPYWYTR.E	M[+16]	1231.04	2	2461.07	2460.08	1	-4.7	238.24	231.85	231.85	6.76	49	>Tanf_01675	201130_paulv_pv-1343_5.16742.16742.2	controllerType=0 controllerNumber=1 scan=16742	47.1094
12337:2	K.GIYM[+15.995]DSLSSTNNEFPYWYTR.E	M[+16]	1230.53	2	2460.06	2460.08	0	-8.4	137.51	137.51	137.51	4.05	49	>Tanf_01675	210128_paul_pv-1630_5.14493.14493.2	controllerType=0 controllerNumber=1 scan=14493	44.4378
15128:2	K.GIYM[+15.995]DSLSSTNNEFPYWYTR.E	M[+16]	1230.55	2	2460.09	2460.08	0	1.7	97.26	97.26	97.26	4.05	49	>Tanf_01675	201130_paulv_pv-1343_5.17001.17001.2	controllerType=0 controllerNumber=1 scan=17001	47.6115
15490:2	K.GIYM[+15.995]DSLSSTNNEFPYWYTR.E	M[+16]	1231.05	2	2461.08	2460.08	1	-0.4	63.16	63.16	63.16	3.78	49	>Tanf_01675	201130_paulv_pv-1343_5.17358.17358.2	controllerType=0 controllerNumber=1 scan=17358	48.3094
12846:2	K.GIYM[+15.995]DSLSSTNNEFPYWYTR.E	M[+16]	1230.55	2	2460.09	2460.08	0	1.8	2.44	2.44	2.44	3.01	25	>Tanf_01675	201130_paulv_pv-1343_4.15183.15183.2	controllerType=0 controllerNumber=1 scan=15183	45.0395
15277:2	K.GIYM[+15.995]DSLSSTNNEFPYWYTR.E	M[+16]	1231.55	2	2462.09	2460.08	2	2.6	29.74	29.74	29.74	2.49	49	>Tanf_01675	201130_paulv_pv-1343_5.17150.17150.2	controllerType=0 controllerNumber=1 scan=17150	47.9065
13172:2	K.GIYMDSLSSTNNEFPYWYTR.E		1222.54	2	2444.08	2444.09	0	-3.1	418.07	413.11	413.11	9.18	49	>Tanf_01675	210128_paul_pv-1630_5.15302.15302.2	controllerType=0 controllerNumber=1 scan=15302	46.1673
15153:2	K.GIYMDSLSSTNNEFPYWYTR.E		1222.55	2	2444.09	2444.09	0	1.5	262.77	262.77	262.77	8.82	49	>Tanf_01675	201130_paulv_pv-1343_5.17021.17021.2	controllerType=0 controllerNumber=1 scan=17021	47.6511
14066:2	K.GIYMDSLSSTNNEFPYWYTR.E		1223.04	2	2445.07	2444.09	1	-9.8	143.8	143.8	143.8	5.1	49	>Tanf_01675	210128_paul_pv-1630_5.16194.16194.2	controllerType=0 controllerNumber=1 scan=16194	48.2129
15953:2	K.GIYMDSLSSTNNEFPYWYTR.E		1223.04	2	2445.08	2444.09	1	-3.9	158.99	158.99	158.99	4.64	49	>Tanf_01675	201130_paulv_pv-1343_5.17832.17832.2	controllerType=0 controllerNumber=1 scan=17832	49.2259
13828:2	K.GIYMDSLSSTNNEFPYWYTR.E		1222.55	2	2444.09	2444.09	0	2	100.42	100.42	100.42	4.6	26	>Tanf_01675	201130_paulv_pv-1343_7.16361.16361.2	controllerType=0 controllerNumber=1 scan=16361	47.8279
05842:2	K.IGSGYPAFM[+15.995]NNQIAEK.F	M[+16]	878.418	2	1755.83	1755.84	0	-4.4	133.8	133.8	133.8	4.65	49	>Tanf_01675	210128_paul_pv-1630_5.8167.8167.2	controllerType=0 controllerNumber=1 scan=8167	31.3527
07028:2	K.IGSGYPAFM[+15.995]NNQIAEK.F	M[+16]	878.424	2	1755.84	1755.84	0	2.2	117.96	117.96	117.96	4.29	49	>Tanf_01675	201130_paulv_pv-1343_5.9098.9098.2	controllerType=0 controllerNumber=1 scan=9098	32.6254
06964:2	K.IGSGYPAFM[+15.995]NNQIAEK.F	M[+16]	878.423	2	1755.84	1755.84	0	0.9	61.82	61.82	61.82	3.54	49	>Tanf_01675	201130_paulv_pv-1343_5.9035.9035.2	controllerType=0 controllerNumber=1 scan=9035	32.5131
07666:2	K.IGSGYPAFMNNQIAEK.F		870.42	2	1739.83	1739.84	0	-5.6	59.48	59.48	59.48	3.52	49	>Tanf_01675	210128_paul_pv-1630_5.9963.9963.2	controllerType=0 controllerNumber=1 scan=9963	35.2067
08319:2	K.IGSGYPAFMNNQIAEK.F		870.421	2	1739.83	1739.84	0	-4.3	87.36	87.36	87.36	2.72	36	>Tanf_01675	201130_paulv_pv-1343_6.10673.10673.2	controllerType=0 controllerNumber=1 scan=10673	36.686
07319:2	K.IGSGYPAFMNNQIAEK.F		870.418	2	1739.83	1739.84	0	-8	81.43	81.43	81.43	2.7	25	>Tanf_01675	210128_paul_pv-1630_6.9686.9686.2	controllerType=0 controllerNumber=1 scan=9686	35.2206
03720:2	K.KLIDM[+15.995]SSSYMR.E	M[+16]	673.826	2	1346.64	1346.64	0	0.5	351.82	351.82	109.56	6.25	36	>Tanf_01675	201130_paulv_pv-1343_6.5847.5847.2	controllerType=0 controllerNumber=1 scan=5847	26.5742
03574:2	K.KLIDM[+15.995]SSSYMR.E	M[+16]	673.823	2	1346.64	1346.64	0	-3.4	303.22	183.21	2.01	4.47	49	>Tanf_01675	210128_paul_pv-1630_5.5909.5909.2	controllerType=0 controllerNumber=1 scan=5909	26.6514
05823:2	K.KLIDMSSSYMR.E		665.829	2	1330.65	1330.65	0	0.9	454.8	389.62	389.62	7.03	36	>Tanf_01675	201130_paulv_pv-1343_6.7981.7981.2	controllerType=0 controllerNumber=1 scan=7981	31.0448
05720:2	K.KLIDMSSSYMR.E		665.829	2	1330.65	1330.65	0	1.2	427.55	367.67	367.67	6.31	25	>Tanf_01675	201130_paulv_pv-1343_4.8031.8031.2	controllerType=0 controllerNumber=1 scan=8031	30.8193
00673:2	K.KYTLDEM[+15.995]R.D	M[+16]	536.258	2	1071.51	1071.51	0	-5.6	491.36	271.96	271.96	5.56	49	>Tanf_01675	210128_paul_pv-1630_5.2879.2879.2	controllerType=0 controllerNumber=1 scan=2879	20.645
01272:2	K.KYTLDEM[+15.995]R.D	M[+16]	536.261	2	1071.52	1071.51	0	1.1	481.63	269.27	269.27	5.3	49	>Tanf_01675	201130_paulv_pv-1343_5.3369.3369.2	controllerType=0 controllerNumber=1 scan=3369	21.4383
02206:2	K.KYTLDEMR.D		528.261	2	1055.51	1055.52	0	-4.8	549.56	438.74	438.74	6.59	25	>Tanf_01675	210128_paul_pv-1630_6.4455.4455.2	controllerType=0 controllerNumber=1 scan=4455	24.0434
02926:2	K.KYTLDEMR.D		528.263	2	1055.52	1055.52	0	0.3	501.48	358.02	358.02	5.83	36	>Tanf_01675	201130_paulv_pv-1343_6.5080.5080.2	controllerType=0 controllerNumber=1 scan=5080	25.0392
03050:2	K.KYTLDEMR.D		528.264	2	1055.52	1055.52	0	1.1	524.1	333.23	333.23	5.45	49	>Tanf_01675	201130_paulv_pv-1343_5.5191.5191.2	controllerType=0 controllerNumber=1 scan=5191	24.9837
02805:2	K.KYTLDEMR.D		528.264	2	1055.52	1055.52	0	1.4	385.62	257.98	257.98	5.18	14	>Tanf_01675	201130_paulv_pv-1343_9.5071.5071.2	controllerType=0 controllerNumber=1 scan=5071	25.1635
02841:2	K.KYTLDEMR.D		528.264	2	1055.52	1055.52	0	0.7	409.72	267.45	267.45	4.83	25	>Tanf_01675	201130_paulv_pv-1343_4.5073.5073.2	controllerType=0 controllerNumber=1 scan=5073	24.8265
02096:2	K.KYTLDEMR.D		528.26	2	1055.51	1055.52	0	-5.2	418.06	264.09	264.09	4.78	17	>Tanf_01675	210128_paul_pv-1630_9.4404.4404.2	controllerType=0 controllerNumber=1 scan=4404	23.9896
01860:2	K.KYTLDEMR.D		528.262	2	1055.52	1055.52	0	-2.7	269.85	257.21	257.21	3.59	13	>Tanf_01675	201130_paulv_pv-1343_1.4420.4420.2	controllerType=0 controllerNumber=1 scan=4420	24.8904
03911:2	K.LIDM[+15.995]SSSYMR.E	M[+16]	609.776	2	1218.54	1218.55	0	-4.1	310.93	187.36	126.53	5.6	49	>Tanf_01675	210128_paul_pv-1630_5.6248.6248.2	controllerType=0 controllerNumber=1 scan=6248	27.3511
03645:2	K.LIDM[+15.995]SSSYMR.E	M[+16]	609.775	2	1218.54	1218.55	0	-4.9	303.84	160.84	141.22	5.54	17	>Tanf_01675	210128_paul_pv-1630_9.6009.6009.2	controllerType=0 controllerNumber=1 scan=6009	27.2374
06607:2	K.LIDM[+15.995]SSSYMR.E	M[+16]	609.776	2	1218.54	1218.55	0	-4.1	282.94	92.45	46.32	4.42	49	>Tanf_01675	210128_paul_pv-1630_5.8917.8917.2	controllerType=0 controllerNumber=1 scan=8917	32.9393
07968:2	K.LIDM[+15.995]SSSYMR.E	M[+16]	609.779	2	1218.55	1218.55	0	1.8	275.42	69.91	36.49	3.75	49	>Tanf_01675	201130_paulv_pv-1343_5.10035.10035.2	controllerType=0 controllerNumber=1 scan=10035	34.4043
07366:2	K.LIDM[+15.995]SSSYMR.E	M[+16]	609.779	2	1218.55	1218.55	0	0.5	190.48	123.69	65.77	3.66	36	>Tanf_01675	201130_paulv_pv-1343_6.9627.9627.2	controllerType=0 controllerNumber=1 scan=9627	34.4837
06342:2	K.LIDM[+15.995]SSSYMR.E	M[+16]	609.776	2	1218.55	1218.55	0	-3.4	187.66	90.19	45.71	2.88	25	>Tanf_01675	210128_paul_pv-1630_6.8684.8684.2	controllerType=0 controllerNumber=1 scan=8684	33.0128
02216:2	K.LIDM[+15.995]SSSYMR.E	M[+16]	609.78	2	1218.55	1218.55	0	2.5	103.37	98.15	95.42	2.41	5	>Tanf_01675	201130_paulv_pv-1343_11.5333.5333.2	controllerType=0 controllerNumber=1 scan=5333	28.6194
01436:2	K.LIDM[+15.995]SSSYMR.E	M[+16]	609.776	2	1218.54	1218.55	0	-3.8	64.75	58.6	58.6	2.24	4	>Tanf_01675	210128_paul_pv-1630_11.4617.4617.2	controllerType=0 controllerNumber=1 scan=4617	27.2498
05453:2	K.LIDMSSSYM[+15.995]R.E	M[+16]	609.778	2	1218.55	1218.55	0	-0.2	335.79	315.31	129.95	6.91	36	>Tanf_01675	201130_paulv_pv-1343_6.7594.7594.2	controllerType=0 controllerNumber=1 scan=7594	30.2664
05132:2	K.LIDMSSSYM[+15.995]R.E	M[+16]	609.779	2	1218.55	1218.55	0	1.6	317.46	263.74	125.04	6.55	14	>Tanf_01675	201130_paulv_pv-1343_9.7462.7462.2	controllerType=0 controllerNumber=1 scan=7462	30.2594
04669:2	K.LIDMSSSYM[+15.995]R.E	M[+16]	609.776	2	1218.54	1218.55	0	-4.1	375.15	247.67	129.97	6.09	49	>Tanf_01675	210128_paul_pv-1630_5.7016.7016.2	controllerType=0 controllerNumber=1 scan=7016	28.9378
04416:2	K.LIDMSSSYM[+15.995]R.E	M[+16]	609.775	2	1218.54	1218.55	0	-4.9	312.85	251.17	115.51	5.97	21	>Tanf_01675	210128_paul_pv-1630_7.6797.6797.2	controllerType=0 controllerNumber=1 scan=6797	28.8797
05450:2	K.LIDMSSSYM[+15.995]R.E	M[+16]	609.78	2	1218.55	1218.55	0	2.3	285.63	267.07	85.17	5.92	26	>Tanf_01675	201130_paulv_pv-1343_7.7594.7594.2	controllerType=0 controllerNumber=1 scan=7594	30.2655
04289:2	K.LIDMSSSYM[+15.995]R.E	M[+16]	609.776	2	1218.54	1218.55	0	-4.1	280.86	214.22	83.41	5.7	17	>Tanf_01675	210128_paul_pv-1630_9.6695.6695.2	controllerType=0 controllerNumber=1 scan=6695	28.8459
03554:2	K.LIDMSSSYM[+15.995]R.E	M[+16]	609.779	2	1218.55	1218.55	0	0.5	200.95	200.95	76.89	3.79	10	>Tanf_01675	201130_paulv_pv-1343_8.6466.6466.2	controllerType=0 controllerNumber=1 scan=6466	30.2934
02685:2	K.LIDMSSSYM[+15.995]R.E	M[+16]	609.779	2	1218.55	1218.55	0	1.6	224.78	141.63	41.18	2.78	10	>Tanf_01675	201130_paulv_pv-1343_12.6006.6006.2	controllerType=0 controllerNumber=1 scan=6006	30.4014
03049:2	K.LIDMSSSYM[+15.995]R.E	M[+16]	609.776	2	1218.54	1218.55	0	-4.1	111.71	111.71	44.35	2.62	6	>Tanf_01675	210128_paul_pv-1630_10.5877.5877.2	controllerType=0 controllerNumber=1 scan=5877	28.7812
02529:2	K.LIDMSSSYM[+15.995]R.E	M[+16]	609.78	2	1218.55	1218.55	0	3.3	49.65	49.65	47.15	2.35	5	>Tanf_01675	201130_paulv_pv-1343_11.5868.5868.2	controllerType=0 controllerNumber=1 scan=5868	30.3076
06606:2	K.LIDMSSSYMR.E		601.779	2	1202.55	1202.55	0	-3.1	392.49	392.49	392.49	7.32	49	>Tanf_01675	210128_paul_pv-1630_5.8916.8916.2	controllerType=0 controllerNumber=1 scan=8916	32.938
07584:2	K.LIDMSSSYMR.E		601.782	2	1202.56	1202.55	0	1.6	361.53	287.07	287.07	6.74	26	>Tanf_01675	201130_paulv_pv-1343_7.9745.9745.2	controllerType=0 controllerNumber=1 scan=9745	34.4871
06369:2	K.LIDMSSSYMR.E		601.779	2	1202.55	1202.55	0	-3.9	386.72	335.87	335.87	6.52	21	>Tanf_01675	210128_paul_pv-1630_7.8742.8742.2	controllerType=0 controllerNumber=1 scan=8742	32.9905
07427:2	K.LIDMSSSYMR.E		601.782	2	1202.56	1202.55	0	1.1	367.69	302.74	302.74	6.45	25	>Tanf_01675	201130_paulv_pv-1343_4.9760.9760.2	controllerType=0 controllerNumber=1 scan=9760	34.2805
07942:2	K.LIDMSSSYMR.E		601.782	2	1202.56	1202.55	0	1.4	385.97	321.82	321.82	6.2	49	>Tanf_01675	201130_paulv_pv-1343_5.10010.10010.2	controllerType=0 controllerNumber=1 scan=10010	34.36
06036:2	K.LIDMSSSYMR.E		601.778	2	1202.55	1202.55	0	-4.7	323.94	236.56	236.56	5.5	17	>Tanf_01675	210128_paul_pv-1630_4.8416.8416.2	controllerType=0 controllerNumber=1 scan=8416	33.0559
07096:2	K.LIDMSSSYMR.E		601.782	2	1202.56	1202.55	0	1.4	271.73	225.18	225.18	5.37	16	>Tanf_01675	201130_paulv_pv-1343_2.9721.9721.2	controllerType=0 controllerNumber=1 scan=9721	34.2697
02705:2	K.LIDMSSSYMR.E		601.779	2	1202.55	1202.55	0	-3.2	158	158	158	2.48	5	>Tanf_01675	210128_paul_pv-1630_12.6620.6620.2	controllerType=0 controllerNumber=1 scan=6620	32.9573
07949:2	K.NNM[+15.995]SIVNSLLKPDC[+57.021]LDK.G	C[+57], M[+16]	988.987	2	1976.97	1976.98	0	-5.4	370.28	368.34	368.34	9.05	49	>Tanf_01675	210128_paul_pv-1630_5.10243.10243.2	controllerType=0 controllerNumber=1 scan=10243	35.7919
09820:2	K.NNMSIVNSLLKPDC[+57.021]LDK.G	C[+57]	980.999	2	1960.99	1960.98	0	3.9	158.83	158.83	158.83	3.73	36	>Tanf_01675	201130_paulv_pv-1343_6.12410.12410.2	controllerType=0 controllerNumber=1 scan=12410	40.483
05083:2	K.YTLDEM[+15.995]R.D	M[+16]	472.213	2	943.419	943.419	0	0.6	286.22	91.56	91.56	3.38	49	>Tanf_01675	201130_paulv_pv-1343_5.7181.7181.2	controllerType=0 controllerNumber=1 scan=7181	28.9298
04608:2	K.YTLDEM[+15.995]R.D	M[+16]	472.213	2	943.419	943.419	0	0.4	243.71	85.65	85.65	3.37	14	>Tanf_01675	201130_paulv_pv-1343_9.6913.6913.2	controllerType=0 controllerNumber=1 scan=6913	29.0898
01738:2	K.YTLDEM[+15.995]R.D	M[+16]	472.211	2	943.414	943.419	0	-5.1	241.18	101.91	101.91	3.25	17	>Tanf_01675	210128_paul_pv-1630_4.4013.4013.2	controllerType=0 controllerNumber=1 scan=4013	23.1424
02586:2	K.YTLDEM[+15.995]R.D	M[+16]	472.214	2	943.42	943.419	0	1	257.43	92.29	92.29	3.2	49	>Tanf_01675	201130_paulv_pv-1343_5.4698.4698.2	controllerType=0 controllerNumber=1 scan=4698	23.989
02496:2	K.YTLDEM[+15.995]R.D	M[+16]	472.214	2	943.42	943.419	0	1	271.26	112.53	112.53	3.13	36	>Tanf_01675	201130_paulv_pv-1343_6.4626.4626.2	controllerType=0 controllerNumber=1 scan=4626	24.1156
04091:2	K.YTLDEM[+15.995]R.D	M[+16]	472.211	2	943.415	943.419	0	-4.5	305.42	103.74	103.74	3.1	49	>Tanf_01675	210128_paul_pv-1630_5.6429.6429.2	controllerType=0 controllerNumber=1 scan=6429	27.7902
03929:2	K.YTLDEM[+15.995]R.D	M[+16]	472.211	2	943.414	943.419	0	-4.9	293.8	111.04	111.04	2.99	25	>Tanf_01675	210128_paul_pv-1630_6.6230.6230.2	controllerType=0 controllerNumber=1 scan=6230	27.7988
04850:2	K.YTLDEM[+15.995]R.D	M[+16]	472.214	2	943.421	943.419	0	2.5	252.88	68.71	68.71	2.94	26	>Tanf_01675	201130_paulv_pv-1343_7.6986.6986.2	controllerType=0 controllerNumber=1 scan=6986	29.0168
01894:2	K.YTLDEM[+15.995]R.D	M[+16]	472.211	2	943.414	943.419	0	-4.9	272.49	95.86	95.86	2.89	49	>Tanf_01675	210128_paul_pv-1630_5.4141.4141.2	controllerType=0 controllerNumber=1 scan=4141	23.1193
02514:2	K.YTLDEM[+15.995]R.D	M[+16]	472.214	2	943.42	943.419	0	0.8	223.87	67.31	67.31	2.84	26	>Tanf_01675	201130_paulv_pv-1343_7.4597.4597.2	controllerType=0 controllerNumber=1 scan=4597	24.1436
01784:2	K.YTLDEM[+15.995]R.D	M[+16]	472.211	2	943.414	943.419	0	-4.9	255.59	106.8	106.8	2.83	25	>Tanf_01675	210128_paul_pv-1630_6.4008.4008.2	controllerType=0 controllerNumber=1 scan=4008	23.1067
04868:2	K.YTLDEM[+15.995]R.D	M[+16]	472.214	2	943.42	943.419	0	1.2	244.85	89.4	89.4	2.81	36	>Tanf_01675	201130_paulv_pv-1343_6.6986.6986.2	controllerType=0 controllerNumber=1 scan=6986	29.0004
01100:2	K.YTLDEM[+15.995]R.D	M[+16]	472.211	2	943.415	943.419	0	-4.5	234.32	93.93	93.93	2.79	6	>Tanf_01675	210128_paul_pv-1630_tfm1.3647.3647.2	controllerType=0 controllerNumber=1 scan=3647	23.241
02339:2	K.YTLDEM[+15.995]R.D	M[+16]	472.214	2	943.42	943.419	0	1.2	220.41	98.95	98.95	2.72	14	>Tanf_01675	201130_paulv_pv-1343_9.4580.4580.2	controllerType=0 controllerNumber=1 scan=4580	24.1338
01177:2	K.YTLDEM[+15.995]R.D	M[+16]	472.211	2	943.414	943.419	0	-4.9	165.26	94.11	94.11	2.52	6	>Tanf_01675	210128_paul_pv-1630_10.3622.3622.2	controllerType=0 controllerNumber=1 scan=3622	22.9785
01718:2	K.YTLDEM[+15.995]R.D	M[+16]	472.214	2	943.42	943.419	0	1.7	227.02	89.77	89.77	2.5	8	>Tanf_01675	201130_paulv_pv-1343_10.4140.4140.2	controllerType=0 controllerNumber=1 scan=4140	24.1068
01217:2	K.YTLDEM[+15.995]R.D	M[+16]	472.211	2	943.414	943.419	0	-4.9	196.2	64.92	64.92	2.43	6	>Tanf_01675	210128_paul_pv-1630_8.3620.3620.2	controllerType=0 controllerNumber=1 scan=3620	22.9568
02873:2	K.YTLDEM[+15.995]R.D	M[+16]	472.211	2	943.414	943.419	0	-4.7	183.42	66.58	66.58	2.4	6	>Tanf_01675	210128_paul_pv-1630_8.5494.5494.2	controllerType=0 controllerNumber=1 scan=5494	27.69
01637:2	K.YTLDEM[+15.995]R.D	M[+16]	472.214	2	943.42	943.419	0	1.2	216.22	93.87	93.87	2.36	10	>Tanf_01675	201130_paulv_pv-1343_8.4101.4101.2	controllerType=0 controllerNumber=1 scan=4101	24.1235
01261:2	K.YTLDEM[+15.995]R.D	M[+16]	472.214	2	943.42	943.419	0	1.7	197.3	89.35	89.35	2.33	5	>Tanf_01675	201130_paulv_pv-1343_11.3861.3861.2	controllerType=0 controllerNumber=1 scan=3861	24.1325
03306:2	K.YTLDEM[+15.995]R.D	M[+16]	472.214	2	943.42	943.419	0	1.7	195.88	68.83	68.83	2.2	8	>Tanf_01675	201130_paulv_pv-1343_10.6064.6064.2	controllerType=0 controllerNumber=1 scan=6064	29.0073
01791:2	K.YTLDEM[+15.995]R.D	M[+16]	472.211	2	943.415	943.419	0	-3.6	257.72	89.41	89.41	2.14	21	>Tanf_01675	210128_paul_pv-1630_7.4042.4042.2	controllerType=0 controllerNumber=1 scan=4042	23.1308
03778:2	K.YTLDEM[+15.995]R.D	M[+16]	472.211	2	943.414	943.419	0	-4.9	253.06	74.43	74.43	1.77	17	>Tanf_01675	210128_paul_pv-1630_4.6142.6142.2	controllerType=0 controllerNumber=1 scan=6142	27.7907
01658:2	K.YTLDEM[+15.995]R.D	M[+16]	472.211	2	943.415	943.419	0	-4.1	202.32	82.18	82.18	1.74	17	>Tanf_01675	210128_paul_pv-1630_9.3942.3942.2	controllerType=0 controllerNumber=1 scan=3942	23.0477
00627:2	K.YTLDEM[+15.995]R.D	M[+16]	472.211	2	943.415	943.419	0	-3.6	200.11	70.94	70.94	1.69	5	>Tanf_01675	210128_paul_pv-1630_12.3291.3291.2	controllerType=0 controllerNumber=1 scan=3291	23.0664
02755:2	K.YTLDEM[+15.995]R.D	M[+16]	472.211	2	943.415	943.419	0	-4.3	196.56	67.22	67.22	1.61	6	>Tanf_01675	210128_paul_pv-1630_10.5463.5463.2	controllerType=0 controllerNumber=1 scan=5463	27.6252
01215:2	K.YTLDEM[+15.995]R.D	M[+16]	472.214	2	943.421	943.419	0	2.1	166.55	85.14	85.14	1.59	10	>Tanf_01675	201130_paulv_pv-1343_12.3850.3850.2	controllerType=0 controllerNumber=1 scan=3850	24.2064
04714:2	K.YTLDEM[+15.995]R.D	M[+16]	472.213	2	943.419	943.419	0	0.2	233.01	69.85	69.85	1.53	25	>Tanf_01675	201130_paulv_pv-1343_4.7005.7005.2	controllerType=0 controllerNumber=1 scan=7005	28.783
00635:2	K.YTLDEM[+15.995]R.D	M[+16]	472.212	2	943.416	943.419	0	-3.4	185.87	92.75	92.75	1.44	4	>Tanf_01675	210128_paul_pv-1630_11.3293.3293.2	controllerType=0 controllerNumber=1 scan=3293	23.0278
01546:2	K.YTLDEM[+15.995]R.D	M[+16]	472.214	2	943.42	943.419	0	1.2	191.47	71.21	71.21	1.13	13	>Tanf_01675	201130_paulv_pv-1343_1.4025.4025.2	controllerType=0 controllerNumber=1 scan=4025	23.8958
02259:2	K.YTLDEM[+15.995]R.D	M[+16]	472.214	2	943.42	943.419	0	1.2	207.36	59.55	59.55	1.04	13	>Tanf_01675	201130_paulv_pv-1343_3.4567.4567.2	controllerType=0 controllerNumber=1 scan=4567	23.8793
01587:2	K.YTLDEM[+15.995]R.D	M[+16]	472.211	2	943.415	943.419	0	-4.1	200.89	57.16	57.16	0.96	14	>Tanf_01675	210128_paul_pv-1630_3.3938.3938.2	controllerType=0 controllerNumber=1 scan=3938	23.0975
02411:2	K.YTLDEM[+15.995]R.D	M[+16]	472.214	2	943.42	943.419	0	1.2	196.84	52.79	52.79	0.91	25	>Tanf_01675	201130_paulv_pv-1343_4.4607.4607.2	controllerType=0 controllerNumber=1 scan=4607	23.8449
03819:2	K.YTLDEM[+15.995]R.D	M[+16]	472.211	2	943.414	943.419	0	-5.1	191	26.49	26.49	0.79	21	>Tanf_01675	210128_paul_pv-1630_7.6186.6186.2	controllerType=0 controllerNumber=1 scan=6186	27.6375
03631:2	K.YTLDEM[+15.995]R.D	M[+16]	472.213	2	943.419	943.419	0	0.2	180.48	57.84	57.84	0.53	49	>Tanf_01675	201130_paulv_pv-1343_5.5782.5782.2	controllerType=0 controllerNumber=1 scan=5782	26.1469
02261:2	K.YTLDEM[+15.995]R.D	M[+16]	472.213	2	943.419	943.419	0	0.4	208.19	79.69	79.69	0.51	16	>Tanf_01675	201130_paulv_pv-1343_2.4572.4572.2	controllerType=0 controllerNumber=1 scan=4572	23.9733
03084:2	K.YTLDEM[+15.995]R.D	M[+16]	472.212	2	943.416	943.419	0	-3.4	223.52	16.58	16.58	0.22	49	>Tanf_01675	201130_paulv_pv-1343_5.5233.5233.2	controllerType=0 controllerNumber=1 scan=5233	25.0736
05109:2	K.YTLDEMR.D		464.216	2	927.424	927.424	0	0.1	338.43	85.98	85.98	4.24	49	>Tanf_01675	201130_paulv_pv-1343_5.7206.7206.2	controllerType=0 controllerNumber=1 scan=7206	28.9844
04713:2	K.YTLDEMR.D		464.216	2	927.425	927.424	0	0.7	274.66	118.98	118.98	4.1	25	>Tanf_01675	201130_paulv_pv-1343_4.7004.7004.2	controllerType=0 controllerNumber=1 scan=7004	28.7809
04849:2	K.YTLDEMR.D		464.217	2	927.426	927.424	0	2.5	266.6	104.48	104.48	3.78	26	>Tanf_01675	201130_paulv_pv-1343_7.6985.6985.2	controllerType=0 controllerNumber=1 scan=6985	29.0147
04598:2	K.YTLDEMR.D		464.217	2	927.426	927.424	0	2	232.55	106.93	106.93	3.61	14	>Tanf_01675	201130_paulv_pv-1343_9.6895.6895.2	controllerType=0 controllerNumber=1 scan=6895	29.0413
03928:2	K.YTLDEMR.D		464.213	2	927.419	927.424	0	-4.9	302.78	103.16	103.16	3.54	25	>Tanf_01675	210128_paul_pv-1630_6.6229.6229.2	controllerType=0 controllerNumber=1 scan=6229	27.7973
04854:2	K.YTLDEMR.D		464.216	2	927.425	927.424	0	1.2	272.53	72.37	72.37	3.48	36	>Tanf_01675	201130_paulv_pv-1343_6.6972.6972.2	controllerType=0 controllerNumber=1 scan=6972	28.9712
03305:2	K.YTLDEMR.D		464.216	2	927.426	927.424	0	1.8	244.13	63.51	63.51	2.63	8	>Tanf_01675	201130_paulv_pv-1343_10.6063.6063.2	controllerType=0 controllerNumber=1 scan=6063	29.0054
02754:2	K.YTLDEMR.D		464.214	2	927.42	927.424	0	-4	220.53	90.17	90.17	2.53	6	>Tanf_01675	210128_paul_pv-1630_10.5462.5462.2	controllerType=0 controllerNumber=1 scan=5462	27.6231
03846:2	K.YTLDEMR.D		464.214	2	927.42	927.424	0	-4	225.07	78.04	78.04	1.84	21	>Tanf_01675	210128_paul_pv-1630_7.6214.6214.2	controllerType=0 controllerNumber=1 scan=6214	27.6885
01072:2	R.ADGDGM[+15.995]VGMNR.L	M[+16]	569.734	2	1138.46	1138.46	0	0	385.91	328.47	82.52	6.65	49	>Tanf_01675	201130_paulv_pv-1343_5.3134.3134.2	controllerType=0 controllerNumber=1 scan=3134	20.9248
03158:2	R.ADGDGM[+15.995]VGMNR.L	M[+16]	569.735	2	1138.46	1138.46	0	1.4	377.67	263.52	18.64	6.61	26	>Tanf_01675	201130_paulv_pv-1343_7.5270.5270.2	controllerType=0 controllerNumber=1 scan=5270	25.4914
00601:2	R.ADGDGMVGM[+15.995]NR.L	M[+16]	569.732	2	1138.46	1138.46	0	-4.3	205.6	205.6	66	4.22	49	>Tanf_01675	210128_paul_pv-1630_5.2803.2803.2	controllerType=0 controllerNumber=1 scan=2803	20.5045
02354:2	R.ADGDGMVGMNR.L		561.734	2	1122.46	1122.47	0	-4.6	515.58	515.58	515.58	8.24	21	>Tanf_01675	210128_paul_pv-1630_7.4648.4648.2	controllerType=0 controllerNumber=1 scan=4648	24.3743
02467:2	R.ADGDGMVGMNR.L		561.734	2	1122.46	1122.47	0	-4.7	497.45	497.45	497.45	8.15	49	>Tanf_01675	210128_paul_pv-1630_5.4756.4756.2	controllerType=0 controllerNumber=1 scan=4756	24.3436
02879:2	R.ADGDGMVGMNR.L		561.734	2	1122.46	1122.47	0	-5.1	373.31	373.31	373.31	7.91	25	>Tanf_01675	210128_paul_pv-1630_6.5166.5166.2	controllerType=0 controllerNumber=1 scan=5166	25.51
03014:2	R.ADGDGMVGMNR.L		561.737	2	1122.47	1122.47	0	-0.3	435.5	435.5	435.5	7.87	25	>Tanf_01675	201130_paulv_pv-1343_4.5240.5240.2	controllerType=0 controllerNumber=1 scan=5240	25.1524
02976:2	R.ADGDGMVGMNR.L		561.738	2	1122.47	1122.47	0	1.8	412.04	412.04	412.04	7.7	14	>Tanf_01675	201130_paulv_pv-1343_9.5248.5248.2	controllerType=0 controllerNumber=1 scan=5248	25.5398
02241:2	R.ADGDGMVGMNR.L		561.735	2	1122.46	1122.47	0	-3.9	442.56	442.56	442.56	7.52	17	>Tanf_01675	210128_paul_pv-1630_9.4555.4555.2	controllerType=0 controllerNumber=1 scan=4555	24.3021
03732:2	R.ADGDGMVGMNR.L		561.738	2	1122.47	1122.47	0	1.3	353.05	353.05	353.05	7.38	36	>Tanf_01675	201130_paulv_pv-1343_6.5862.5862.2	controllerType=0 controllerNumber=1 scan=5862	26.6183
03729:2	R.ADGDGMVGMNR.L		561.738	2	1122.47	1122.47	0	1.3	318.48	318.48	318.48	6.87	36	>Tanf_01675	201130_paulv_pv-1343_6.5859.5859.2	controllerType=0 controllerNumber=1 scan=5859	26.6048
02081:2	R.ADGDGMVGMNR.L		561.738	2	1122.47	1122.47	0	2.2	375.94	375.94	375.94	6.58	10	>Tanf_01675	201130_paulv_pv-1343_8.4634.4634.2	controllerType=0 controllerNumber=1 scan=4634	25.4741
01993:2	R.ADGDGMVGMNR.L		561.737	2	1122.47	1122.47	0	-0.1	258.79	258.79	258.79	5.61	13	>Tanf_01675	201130_paulv_pv-1343_1.4566.4566.2	controllerType=0 controllerNumber=1 scan=4566	25.2128
01990:2	R.ADGDGMVGMNR.L		561.737	2	1122.47	1122.47	0	-0.1	253.47	253.47	253.47	5.26	13	>Tanf_01675	201130_paulv_pv-1343_1.4563.4563.2	controllerType=0 controllerNumber=1 scan=4563	25.1988
01994:2	R.ADGDGMVGMNR.L		561.737	2	1122.47	1122.47	0	-0.1	247.04	247.04	247.04	5.26	13	>Tanf_01675	201130_paulv_pv-1343_1.4567.4567.2	controllerType=0 controllerNumber=1 scan=4567	25.2143
01527:2	R.ADGDGMVGMNR.L		561.735	2	1122.46	1122.47	0	-4.4	310.33	310.33	310.33	5.18	6	>Tanf_01675	210128_paul_pv-1630_tfm1.4143.4143.2	controllerType=0 controllerNumber=1 scan=4143	24.4521
03733:2	R.ADGDGMVGMNR.L		561.738	2	1122.47	1122.47	0	1.3	220.26	220.26	220.26	4.58	36	>Tanf_01675	201130_paulv_pv-1343_6.5863.5863.2	controllerType=0 controllerNumber=1 scan=5863	26.6199
01583:2	R.ADGDGMVGMNR.L		561.738	2	1122.47	1122.47	0	1.8	195.44	195.44	195.44	3.45	10	>Tanf_01675	201130_paulv_pv-1343_12.4338.4338.2	controllerType=0 controllerNumber=1 scan=4338	25.5789
00960:2	R.ADGDGMVGMNR.L		561.736	2	1122.46	1122.47	0	-2.6	174.82	174.82	174.82	3.1	5	>Tanf_01675	210128_paul_pv-1630_12.3745.3745.2	controllerType=0 controllerNumber=1 scan=3745	24.3254
02778:2	R.ADGDGMVGMNR.L		562.236	2	1123.46	1122.47	1	-5.4	88.61	88.61	88.61	0.8	25	>Tanf_01675	210128_paul_pv-1630_6.5062.5062.2	controllerType=0 controllerNumber=1 scan=5062	25.2932
14145:2	R.ASFPMPWLSEGFYM[+15.995]ANESK.F	M[+16]	1104.49	2	2207.97	2207.98	0	-4.8	92.67	92.67	92.67	4.3	49	>Tanf_01675	210128_paul_pv-1630_5.16274.16274.2	controllerType=0 controllerNumber=1 scan=16274	48.3823
08316:2	R.ITEDQVLELC[+57.021]EQDR.V	C[+57]	874.408	2	1747.81	1747.82	0	-4.7	382.84	381.02	381.02	10.11	49	>Tanf_01675	210128_paul_pv-1630_5.10594.10594.2	controllerType=0 controllerNumber=1 scan=10594	36.4826
09769:2	R.ITEDQVLELC[+57.021]EQDR.V	C[+57]	874.413	2	1747.82	1747.82	0	1.5	279.69	279.69	279.69	7.53	49	>Tanf_01675	201130_paulv_pv-1343_5.11812.11812.2	controllerType=0 controllerNumber=1 scan=11812	37.7459
08279:2	R.ITEDQVLELC[+57.021]EQDR.V	C[+57]	874.408	2	1747.81	1747.82	0	-4.8	294.8	294.8	294.8	7.39	49	>Tanf_01675	210128_paul_pv-1630_5.10559.10559.2	controllerType=0 controllerNumber=1 scan=10559	36.4195
07821:2	R.ITEDQVLELC[+57.021]EQDR.V	C[+57]	874.407	2	1747.81	1747.82	0	-6	188.35	188.35	188.35	5.95	25	>Tanf_01675	210128_paul_pv-1630_6.10216.10216.2	controllerType=0 controllerNumber=1 scan=10216	36.3857
08820:2	R.ITEDQVLELC[+57.021]EQDR.V	C[+57]	874.414	2	1747.82	1747.82	0	2.4	163.6	163.6	163.6	5.07	36	>Tanf_01675	201130_paulv_pv-1343_6.11231.11231.2	controllerType=0 controllerNumber=1 scan=11231	37.8779
08796:2	R.ITEDQVLELC[+57.021]EQDR.V	C[+57]	874.413	2	1747.82	1747.82	0	1.1	94.65	94.65	94.65	4.55	36	>Tanf_01675	201130_paulv_pv-1343_6.11204.11204.2	controllerType=0 controllerNumber=1 scan=11204	37.8166
05902:2	R.KNNM[+15.995]SIVNSLLKPDC[+57.021]LDK.G	C[+57], M[+16]	1053.04	2	2105.07	2105.07	0	-3.5	56.11	56.11	56.11	2.99	49	>Tanf_01675	210128_paul_pv-1630_5.8229.8229.2	controllerType=0 controllerNumber=1 scan=8229	31.4836
07012:2	R.LQGTTFADASM[+15.995]SAYPGTDK.N	M[+16]	988.951	2	1976.9	1976.89	0	2.3	325.78	235.53	235.53	7.75	49	>Tanf_01675	201130_paulv_pv-1343_5.9082.9082.2	controllerType=0 controllerNumber=1 scan=9082	32.5978
06575:2	R.LQGTTFADASM[+15.995]SAYPGTDK.N	M[+16]	988.951	2	1976.89	1976.89	0	1.8	185.7	166.2	166.2	4.65	36	>Tanf_01675	201130_paulv_pv-1343_6.8783.8783.2	controllerType=0 controllerNumber=1 scan=8783	32.7192
05553:2	R.LQGTTFADASM[+15.995]SAYPGTDK.N	M[+16]	988.945	2	1976.88	1976.89	0	-4.1	146.63	139.61	139.61	4.31	25	>Tanf_01675	210128_paul_pv-1630_6.7865.7865.2	controllerType=0 controllerNumber=1 scan=7865	31.2841
04889:2	R.LQGTTFADASM[+15.995]SAYPGTDK.N	M[+16]	988.945	2	1976.88	1976.89	0	-3.9	62.25	62.25	62.25	3.67	14	>Tanf_01675	210128_paul_pv-1630_3.7467.7467.2	controllerType=0 controllerNumber=1 scan=7467	31.3557
05869:2	R.LQGTTFADASM[+15.995]SAYPGTDK.N	M[+16]	988.952	2	1976.9	1976.89	0	2.8	21.78	21.78	21.78	3.33	13	>Tanf_01675	201130_paulv_pv-1343_3.8722.8722.2	controllerType=0 controllerNumber=1 scan=8722	32.4507
05538:2	R.LQGTTFADASM[+15.995]SAYPGTDK.N	M[+16]	988.945	2	1976.88	1976.89	0	-3.6	84.49	62.25	62.25	3.07	21	>Tanf_01675	210128_paul_pv-1630_7.7927.7927.2	controllerType=0 controllerNumber=1 scan=7927	31.3389
05465:2	R.LQGTTFADASM[+15.995]SAYPGTDK.N	M[+16]	988.946	2	1976.88	1976.89	0	-3.2	78.64	28.92	28.92	2.73	17	>Tanf_01675	210128_paul_pv-1630_9.7847.7847.2	controllerType=0 controllerNumber=1 scan=7847	31.2654
08523:2	R.LQGTTFADASMSAYPGTDK.N		980.953	2	1960.9	1960.9	0	1.8	176.01	172.86	172.86	5.94	26	>Tanf_01675	201130_paulv_pv-1343_7.10686.10686.2	controllerType=0 controllerNumber=1 scan=10686	36.3138
08357:2	R.LQGTTFADASMSAYPGTDK.N		980.953	2	1960.9	1960.9	0	2	214.82	198.56	198.56	5.72	25	>Tanf_01675	201130_paulv_pv-1343_4.10713.10713.2	controllerType=0 controllerNumber=1 scan=10713	36.143
08141:2	R.LQGTTFADASMSAYPGTDK.N		980.955	2	1960.9	1960.9	0	3.7	129.63	117.34	117.34	4.21	36	>Tanf_01675	201130_paulv_pv-1343_6.10485.10485.2	controllerType=0 controllerNumber=1 scan=10485	36.3089
08064:2	R.LQGTTFADASMSAYPGTDK.N		980.955	2	1960.9	1960.9	0	3.1	85.81	85.81	85.81	3.88	16	>Tanf_01675	201130_paulv_pv-1343_2.10696.10696.2	controllerType=0 controllerNumber=1 scan=10696	36.1317
07241:2	R.LQGTTFADASMSAYPGTDK.N		980.948	2	1960.89	1960.9	0	-4	84.86	84.86	84.86	3.81	21	>Tanf_01675	210128_paul_pv-1630_7.9599.9599.2	controllerType=0 controllerNumber=1 scan=9599	34.8249
06826:2	R.LQGTTFADASMSAYPGTDK.N		980.947	2	1960.89	1960.9	0	-4.9	41	41	41	3.3	17	>Tanf_01675	210128_paul_pv-1630_4.9203.9203.2	controllerType=0 controllerNumber=1 scan=9203	34.9066
01733:2	R.M[+15.995]HFDC[+57.021]LNAPK.Y	C[+57], M[+16]	624.775	2	1248.54	1248.55	0	-5.7	577.5	577.5	577.5	8.06	14	>Tanf_01675	210128_paul_pv-1630_3.4100.4100.2	controllerType=0 controllerNumber=1 scan=4100	23.4725
03480:2	R.M[+15.995]HFDC[+57.021]LNAPK.Y	C[+57], M[+16]	624.775	2	1248.54	1248.55	0	-5.5	558.13	558.13	558.13	7.61	25	>Tanf_01675	210128_paul_pv-1630_6.5774.5774.2	controllerType=0 controllerNumber=1 scan=5774	26.7628
02493:2	R.M[+15.995]HFDC[+57.021]LNAPK.Y	C[+57], M[+16]	624.779	2	1248.55	1248.55	0	0.4	502.72	381.71	381.71	7.58	16	>Tanf_01675	201130_paulv_pv-1343_2.4837.4837.2	controllerType=0 controllerNumber=1 scan=4837	24.5276
01892:2	R.M[+15.995]HFDC[+57.021]LNAPK.Y	C[+57], M[+16]	624.776	2	1248.54	1248.55	0	-4.9	584.85	584.85	584.85	7.57	17	>Tanf_01675	210128_paul_pv-1630_9.4184.4184.2	controllerType=0 controllerNumber=1 scan=4184	23.5324
01987:2	R.M[+15.995]HFDC[+57.021]LNAPK.Y	C[+57], M[+16]	624.775	2	1248.54	1248.55	0	-5	495.33	495.33	495.33	7.35	25	>Tanf_01675	210128_paul_pv-1630_6.4218.4218.2	controllerType=0 controllerNumber=1 scan=4218	23.5355
02698:2	R.M[+15.995]HFDC[+57.021]LNAPK.Y	C[+57], M[+16]	624.779	2	1248.55	1248.55	0	1.1	559.57	559.57	559.57	7.34	36	>Tanf_01675	201130_paulv_pv-1343_6.4843.4843.2	controllerType=0 controllerNumber=1 scan=4843	24.5541
01995:2	R.M[+15.995]HFDC[+57.021]LNAPK.Y	C[+57], M[+16]	624.777	2	1248.55	1248.55	0	-3.3	456.55	456.55	456.55	7.11	21	>Tanf_01675	210128_paul_pv-1630_7.4261.4261.2	controllerType=0 controllerNumber=1 scan=4261	23.5754
04338:2	R.M[+15.995]HFDC[+57.021]LNAPK.Y	C[+57], M[+16]	624.779	2	1248.55	1248.55	0	0.7	531.75	458.99	458.99	7.09	36	>Tanf_01675	201130_paulv_pv-1343_6.6468.6468.2	controllerType=0 controllerNumber=1 scan=6468	27.941
03359:2	R.M[+15.995]HFDC[+57.021]LNAPK.Y	C[+57], M[+16]	624.776	2	1248.54	1248.55	0	-4.4	417.77	417.77	417.77	6.9	17	>Tanf_01675	210128_paul_pv-1630_9.5710.5710.2	controllerType=0 controllerNumber=1 scan=5710	26.6468
02727:2	R.M[+15.995]HFDC[+57.021]LNAPK.Y	C[+57], M[+16]	624.78	2	1248.55	1248.55	0	1.9	467.83	467.83	467.83	6.79	49	>Tanf_01675	201130_paulv_pv-1343_5.4847.4847.2	controllerType=0 controllerNumber=1 scan=4847	24.2884
03235:2	R.M[+15.995]HFDC[+57.021]LNAPK.Y	C[+57], M[+16]	624.779	2	1248.55	1248.55	0	0.9	507.94	507.94	507.94	6.73	49	>Tanf_01675	201130_paulv_pv-1343_5.5382.5382.2	controllerType=0 controllerNumber=1 scan=5382	25.3643
04348:2	R.M[+15.995]HFDC[+57.021]LNAPK.Y	C[+57], M[+16]	624.778	2	1248.55	1248.55	0	-1	443.45	397.62	397.62	6.37	26	>Tanf_01675	201130_paulv_pv-1343_7.6471.6471.2	controllerType=0 controllerNumber=1 scan=6471	27.9905
02397:2	R.M[+15.995]HFDC[+57.021]LNAPK.Y	C[+57], M[+16]	625.276	2	1249.54	1248.55	1	-7.5	387.32	387.32	387.32	5.31	49	>Tanf_01675	210128_paul_pv-1630_5.4683.4683.2	controllerType=0 controllerNumber=1 scan=4683	24.1957
04211:2	R.M[+15.995]HFDC[+57.021]LNAPK.Y	C[+57], M[+16]	624.776	2	1248.54	1248.55	0	-4.1	238.28	238.28	238.28	4.02	49	>Tanf_01675	210128_paul_pv-1630_5.6553.6553.2	controllerType=0 controllerNumber=1 scan=6553	28.0555
04593:2	R.M[+15.995]HFDC[+57.021]LNAPK.Y	C[+57], M[+16]	625.284	2	1249.56	1248.55	1	6.6	454.04	326.57	326.57	3.66	49	>Tanf_01675	201130_paulv_pv-1343_5.6721.6721.2	controllerType=0 controllerNumber=1 scan=6721	28.063
03002:2	R.M[+15.995]HFDC[+57.021]LNAPK.Y	C[+57], M[+16]	624.78	2	1248.55	1248.55	0	1.7	80.82	80.82	80.82	2.5	8	>Tanf_01675	201130_paulv_pv-1343_10.5655.5655.2	controllerType=0 controllerNumber=1 scan=5655	27.9208
02893:2	R.M[+15.995]HFDC[+57.021]LNAPK.Y	C[+57], M[+16]	624.779	2	1248.55	1248.55	0	1.4	64.5	64.5	64.5	1.67	10	>Tanf_01675	201130_paulv_pv-1343_8.5617.5617.2	controllerType=0 controllerNumber=1 scan=5617	28.0723
02826:2	R.M[+15.995]HFDC[+57.021]LNAPK.Y	C[+57], M[+16]	624.779	2	1248.55	1248.55	0	0.9	23.36	23.36	23.36	0.47	13	>Tanf_01675	201130_paulv_pv-1343_1.5608.5608.2	controllerType=0 controllerNumber=1 scan=5608	27.7322
03479:2	R.MHFDC[+57.021]LNAPK.Y	C[+57]	616.778	2	1232.55	1232.56	0	-4.7	553.34	553.34	553.34	7.56	25	>Tanf_01675	210128_paul_pv-1630_6.5773.5773.2	controllerType=0 controllerNumber=1 scan=5773	26.7614
03383:2	R.MHFDC[+57.021]LNAPK.Y	C[+57]	616.779	2	1232.55	1232.56	0	-3.4	288.61	288.61	288.61	5.82	17	>Tanf_01675	210128_paul_pv-1630_9.5735.5735.2	controllerType=0 controllerNumber=1 scan=5735	26.6929
13092:2	R.QEEVPM[+15.995]LLELAR.M	M[+16]	722.38	2	1443.75	1443.75	0	1.2	288.95	204.97	204.97	6.64	49	>Tanf_01675	201130_paulv_pv-1343_5.15051.15051.2	controllerType=0 controllerNumber=1 scan=15051	43.9211
10115:2	R.QEEVPM[+15.995]LLELAR.M	M[+16]	722.882	2	1444.76	1443.75	1	1.1	281.13	222.03	222.03	6.43	14	>Tanf_01675	201130_paulv_pv-1343_9.13121.13121.2	controllerType=0 controllerNumber=1 scan=13121	43.0751
11817:2	R.QEEVPM[+15.995]LLELAR.M	M[+16]	722.379	2	1443.75	1443.75	0	0.2	249.2	180.27	180.27	6.12	25	>Tanf_01675	201130_paulv_pv-1343_4.14095.14095.2	controllerType=0 controllerNumber=1 scan=14095	42.8233
10413:2	R.QEEVPM[+15.995]LLELAR.M	M[+16]	722.375	2	1443.74	1443.75	0	-5.7	310.08	186.29	186.29	6.1	21	>Tanf_01675	210128_paul_pv-1630_7.12793.12793.2	controllerType=0 controllerNumber=1 scan=12793	41.2964
09707:2	R.QEEVPM[+15.995]LLELAR.M	M[+16]	722.376	2	1443.74	1443.75	0	-4.9	235.26	133.5	133.5	4.96	17	>Tanf_01675	210128_paul_pv-1630_4.11968.11968.2	controllerType=0 controllerNumber=1 scan=11968	41.3177
14867:2	R.QEEVPM[+15.995]LLELAR.M	M[+16]	722.381	2	1443.75	1443.75	0	2	175.72	167.18	167.18	4.61	49	>Tanf_01675	201130_paulv_pv-1343_5.16754.16754.2	controllerType=0 controllerNumber=1 scan=16754	47.1318
09691:2	R.QEEVPM[+15.995]LLELAR.M	M[+16]	722.376	2	1443.74	1443.75	0	-5	279.46	184.73	184.73	4.59	14	>Tanf_01675	210128_paul_pv-1630_3.11909.11909.2	controllerType=0 controllerNumber=1 scan=11909	41.3363
10709:2	R.QEEVPM[+15.995]LLELAR.M	M[+16]	722.38	2	1443.75	1443.75	0	1.2	118.69	118.69	118.69	4.51	36	>Tanf_01675	201130_paulv_pv-1343_6.13694.13694.2	controllerType=0 controllerNumber=1 scan=13694	43.8218
13522:2	R.QEEVPM[+15.995]LLELAR.M	M[+16]	722.38	2	1443.75	1443.75	0	1.3	211.18	182.28	182.28	4.48	25	>Tanf_01675	201130_paulv_pv-1343_4.15910.15910.2	controllerType=0 controllerNumber=1 scan=15910	46.5522
13848:2	R.QEEVPM[+15.995]LLELAR.M	M[+16]	722.38	2	1443.75	1443.75	0	1.5	202.22	138.57	138.57	4.35	16	>Tanf_01675	201130_paulv_pv-1343_2.16213.16213.2	controllerType=0 controllerNumber=1 scan=16213	46.5004
10467:2	R.QEEVPM[+15.995]LLELAR.M	M[+16]	722.38	2	1443.75	1443.75	0	0.8	109.24	109.24	109.24	4.11	36	>Tanf_01675	201130_paulv_pv-1343_6.13319.13319.2	controllerType=0 controllerNumber=1 scan=13319	42.8179
11391:2	R.QEEVPM[+15.995]LLELAR.M	M[+16]	722.377	2	1443.75	1443.75	0	-3.6	217.47	123.09	123.09	3.98	49	>Tanf_01675	210128_paul_pv-1630_5.13575.13575.2	controllerType=0 controllerNumber=1 scan=13575	42.3894
09470:2	R.QEEVPM[+15.995]LLELAR.M	M[+16]	722.375	2	1443.74	1443.75	0	-5.2	143.92	141.79	141.79	3.88	25	>Tanf_01675	210128_paul_pv-1630_6.12091.12091.2	controllerType=0 controllerNumber=1 scan=12091	41.0645
13691:2	R.QEEVPM[+15.995]LLELAR.M	M[+16]	722.381	2	1443.76	1443.75	0	2.7	165.25	106.77	106.77	3.61	49	>Tanf_01675	201130_paulv_pv-1343_5.15625.15625.2	controllerType=0 controllerNumber=1 scan=15625	44.9929
11776:2	R.QEEVPM[+15.995]LLELAR.M	M[+16]	722.377	2	1443.75	1443.75	0	-3.2	139.5	126.94	126.94	3.58	21	>Tanf_01675	210128_paul_pv-1630_7.14252.14252.2	controllerType=0 controllerNumber=1 scan=14252	44.6767
11998:2	R.QEEVPM[+15.995]LLELAR.M	M[+16]	722.375	2	1443.74	1443.75	0	-5.6	94.35	94.35	94.35	3.49	49	>Tanf_01675	210128_paul_pv-1630_5.14170.14170.2	controllerType=0 controllerNumber=1 scan=14170	43.7551
11540:2	R.QEEVPM[+15.995]LLELAR.M	M[+16]	722.381	2	1443.75	1443.75	0	2	92.67	92.67	92.67	3.28	13	>Tanf_01675	201130_paulv_pv-1343_3.14246.14246.2	controllerType=0 controllerNumber=1 scan=14246	43.0612
06489:2	R.QEEVPM[+15.995]LLELAR.M	M[+16]	722.38	2	1443.75	1443.75	0	0.4	114.42	114.42	114.42	3.15	13	>Tanf_01675	201130_paulv_pv-1343_1.11031.11031.2	controllerType=0 controllerNumber=1 scan=11031	42.6964
12504:2	R.QEEVPMLLELAR.M		714.378	2	1427.75	1427.76	0	-4.9	526.6	426.09	426.09	9.09	49	>Tanf_01675	210128_paul_pv-1630_5.14653.14653.2	controllerType=0 controllerNumber=1 scan=14653	44.7842
13803:2	R.QEEVPMLLELAR.M		714.383	2	1427.76	1427.76	0	1.6	476.38	455.62	455.62	8.52	16	>Tanf_01675	201130_paulv_pv-1343_2.16172.16172.2	controllerType=0 controllerNumber=1 scan=16172	46.4262
13444:2	R.QEEVPMLLELAR.M		714.382	2	1427.76	1427.76	0	0.7	425.42	425.42	425.42	8.51	25	>Tanf_01675	201130_paulv_pv-1343_4.15825.15825.2	controllerType=0 controllerNumber=1 scan=15825	46.3821
10786:2	R.QEEVPMLLELAR.M		714.383	2	1427.76	1427.76	0	1.2	328.45	328.45	328.45	8.32	14	>Tanf_01675	201130_paulv_pv-1343_9.14309.14309.2	controllerType=0 controllerNumber=1 scan=14309	46.5843
14491:2	R.QEEVPMLLELAR.M		714.383	2	1427.76	1427.76	0	1.6	458.46	299.63	299.63	7.47	49	>Tanf_01675	201130_paulv_pv-1343_5.16400.16400.2	controllerType=0 controllerNumber=1 scan=16400	46.4782
11089:2	R.QEEVPMLLELAR.M		714.378	2	1427.75	1427.76	0	-5	454.33	368.8	368.8	7.37	17	>Tanf_01675	210128_paul_pv-1630_4.13328.13328.2	controllerType=0 controllerNumber=1 scan=13328	44.8868
15104:2	R.QEEVPMLLELAR.M		714.382	2	1427.76	1427.76	0	0.9	367.58	323.07	323.07	7.29	49	>Tanf_01675	201130_paulv_pv-1343_5.16981.16981.2	controllerType=0 controllerNumber=1 scan=16981	47.5741
10119:2	R.QEEVPMLLELAR.M		714.379	2	1427.75	1427.76	0	-4.6	392.18	315.87	315.87	7.02	25	>Tanf_01675	210128_paul_pv-1630_6.13232.13232.2	controllerType=0 controllerNumber=1 scan=13232	44.7839
11455:2	R.QEEVPMLLELAR.M		714.379	2	1427.75	1427.76	0	-4.6	400.96	310.24	310.24	6.41	8	>Tanf_01675	210128_paul_pv-1630_2.13437.13437.2	controllerType=0 controllerNumber=1 scan=13437	44.9211
15662:2	R.QEEVPMLLELAR.M		714.383	2	1427.76	1427.76	0	1.7	160.78	160.78	160.78	4.36	49	>Tanf_01675	201130_paulv_pv-1343_5.17534.17534.2	controllerType=0 controllerNumber=1 scan=17534	48.6507
13052:2	R.QEEVPMLLELAR.M		714.378	2	1427.75	1427.76	0	-5.7	104.83	104.83	104.83	3.51	49	>Tanf_01675	210128_paul_pv-1630_5.15189.15189.2	controllerType=0 controllerNumber=1 scan=15189	45.9207
06770:2	R.QEEVPMLLELAR.M		714.381	2	1427.76	1427.76	0	-0.8	156.77	156.77	156.77	3.47	13	>Tanf_01675	201130_paulv_pv-1343_1.12014.12014.2	controllerType=0 controllerNumber=1 scan=12014	46.4679
11404:2	R.QEEVPMLLELAR.M		714.382	2	1427.76	1427.76	0	0.9	11.15	11.15	11.15	2.96	36	>Tanf_01675	201130_paulv_pv-1343_6.14946.14946.2	controllerType=0 controllerNumber=1 scan=14946	47.5412
11479:2	R.QEEVPMLLELAR.M		714.876	2	1428.75	1427.76	1	-10	98.65	98.65	98.65	2.71	36	>Tanf_01675	201130_paulv_pv-1343_6.15131.15131.2	controllerType=0 controllerNumber=1 scan=15131	48.1659
11554:2	R.SVVC[+57.021]M[+15.995]FDSGFTLPQGR.E	C[+57], M[+16]	908.923	2	1816.84	1816.84	0	1.1	0.75	0.75	0.75	2.2	49	>Tanf_01675	201130_paulv_pv-1343_5.13546.13546.2	controllerType=0 controllerNumber=1 scan=13546	41.032
13132:2	R.SVVC[+57.021]MFDSGFTLPQGR.E	C[+57]	900.927	2	1800.85	1800.84	0	2.8	144.4	144.4	144.4	4.73	26	>Tanf_01675	201130_paulv_pv-1343_7.15497.15497.2	controllerType=0 controllerNumber=1 scan=15497	45.8801
00220:8	R.AHRS[+1716.600]AYNALT[+1586.540]QLR.M	S[+1717], T[+1587]	601.499	8	4804.94	4803.94	1	-1.6	65.2	65.2	0	1.51	2	>Tanf_01715	201130_paulv_pv-1343_5.2144.2144.2	controllerType=0 controllerNumber=1 scan=2144	18.6109
03645:2	K.EVAVEDM[+15.995]EK.L	M[+16]	533.243	2	1065.48	1065.48	0	2.1	274.22	208.5	208.5	5.55	10	>Tanf_01740	201130_paulv_pv-1343_7.5755.5755.2	controllerType=0 controllerNumber=1 scan=5755	26.4804
02807:2	K.EVAVEDM[+15.995]EK.L	M[+16]	533.24	2	1065.47	1065.48	0	-3.3	78.28	78.28	78.28	1.42	9	>Tanf_01740	210128_paul_pv-1630_7.5122.5122.2	controllerType=0 controllerNumber=1 scan=5122	25.3126
02804:2	K.EVAVEDM[+15.995]EK.L	M[+16]	533.24	2	1065.47	1065.48	0	-3.3	86.28	27.66	27.66	0.26	9	>Tanf_01740	210128_paul_pv-1630_7.5119.5119.2	controllerType=0 controllerNumber=1 scan=5119	25.2994
03955:2	K.FLANAGVC[+57.021]SR.R	C[+57]	547.775	2	1094.54	1094.54	0	1.1	435.37	234.23	234.23	6.44	10	>Tanf_01740	201130_paulv_pv-1343_7.6056.6056.2	controllerType=0 controllerNumber=1 scan=6056	27.0758
03078:2	K.FLANAGVC[+57.021]SR.R	C[+57]	547.772	2	1094.54	1094.54	0	-4.4	431.98	250.16	250.16	6.05	9	>Tanf_01740	210128_paul_pv-1630_7.5403.5403.2	controllerType=0 controllerNumber=1 scan=5403	25.8677
02762:2	K.FLANAGVC[+57.021]SR.R	C[+57]	547.775	2	1094.54	1094.54	0	2.4	372.94	242.35	242.35	5.45	3	>Tanf_01740	201130_paulv_pv-1343_10.5345.5345.2	controllerType=0 controllerNumber=1 scan=5345	27.0039
01980:2	K.FLANAGVC[+57.021]SR.R	C[+57]	547.775	2	1094.54	1094.54	0	2	298.01	252.48	252.48	4.48	4	>Tanf_01740	201130_paulv_pv-1343_12.4896.4896.2	controllerType=0 controllerNumber=1 scan=4896	27.1382
02834:2	K.FLANAGVC[+57.021]SR.R	C[+57]	548.276	2	1095.55	1094.54	1	0.6	78.73	22.89	22.89	0.39	3	>Tanf_01740	201130_paulv_pv-1343_10.5454.5454.2	controllerType=0 controllerNumber=1 scan=5454	27.3257
00587:15	K.LAT[+1876.660]GLELEDGEIHADAISYASET[+1586.540]DRKQVGVEIHS[+1732.600]GR.N	S[+1733], T[+1587][+1877]	605.388	15	9066.72	9062.72	4	-1.4	84.3	84.3	0	0.4	10	>Tanf_01740	201130_paulv_pv-1343_7.2619.2619.2	controllerType=0 controllerNumber=1 scan=2619	20.0377
00500:2	K.NC[+57.021]M[+15.995]TTVDDPQNR.R	C[+57], M[+16]	733.805	2	1466.6	1466.6	0	1.5	364.42	364.42	364.42	7.44	8	>Tanf_01740	201130_paulv_pv-1343_8.2722.2722.2	controllerType=0 controllerNumber=1 scan=2722	20.6633
00879:2	K.NC[+57.021]M[+15.995]TTVDDPQNR.R	C[+57], M[+16]	733.804	2	1466.6	1466.6	0	1.1	289.68	289.68	289.68	7.26	10	>Tanf_01740	201130_paulv_pv-1343_7.2932.2932.2	controllerType=0 controllerNumber=1 scan=2932	20.7396
00812:2	K.NC[+57.021]M[+15.995]TTVDDPQNR.R	C[+57], M[+16]	733.804	2	1466.6	1466.6	0	0.5	196.38	196.38	196.38	5.22	5	>Tanf_01740	201130_paulv_pv-1343_9.2959.2959.2	controllerType=0 controllerNumber=1 scan=2959	20.7908
00380:2	K.NC[+57.021]M[+15.995]TTVDDPQNR.R	C[+57], M[+16]	733.805	2	1466.6	1466.6	0	2.1	127.06	127.06	127.06	2.96	3	>Tanf_01740	201130_paulv_pv-1343_11.2641.2641.2	controllerType=0 controllerNumber=1 scan=2641	20.7138
01298:2	K.NC[+57.021]M[+15.995]TTVDDPQNR.R	C[+57], M[+16]	734.297	2	1467.59	1466.6	1	-10.8	83.27	83.27	83.27	1.11	8	>Tanf_01740	201130_paulv_pv-1343_8.3702.3702.2	controllerType=0 controllerNumber=1 scan=3702	23.1339
00288:2	K.NC[+57.021]M[+15.995]TTVDDPQNRR.T	C[+57], M[+16]	811.854	2	1622.7	1622.7	0	0.1	92.43	92.43	92.43	2.93	10	>Tanf_01740	201130_paulv_pv-1343_7.2300.2300.2	controllerType=0 controllerNumber=1 scan=2300	19.2672
02544:2	K.NC[+57.021]MTTVDDPQNR.R	C[+57]	725.806	2	1450.61	1450.6	0	0.3	321.64	321.64	321.64	7.47	10	>Tanf_01740	201130_paulv_pv-1343_7.4625.4625.2	controllerType=0 controllerNumber=1 scan=4625	24.1951
01630:2	K.NC[+57.021]MTTVDDPQNR.R	C[+57]	725.807	2	1450.61	1450.6	0	1.5	304.9	304.9	304.9	7.05	8	>Tanf_01740	201130_paulv_pv-1343_8.4090.4090.2	controllerType=0 controllerNumber=1 scan=4090	24.0942
01155:2	K.NC[+57.021]MTTVDDPQNR.R	C[+57]	725.803	2	1450.6	1450.6	0	-4.3	323.29	323.29	323.29	6.6	4	>Tanf_01740	210128_paul_pv-1630_10.3598.3598.2	controllerType=0 controllerNumber=1 scan=3598	22.9168
00885:2	R.KDQVM[+15.995]FHDQPVR.I	M[+16]	758.373	2	1515.74	1515.74	0	1.2	165.62	165.62	165.62	3.5	8	>Tanf_01740	201130_paulv_pv-1343_8.3226.3226.2	controllerType=0 controllerNumber=1 scan=3226	21.979
00471:2	R.KDQVM[+15.995]FHDQPVR.I	M[+16]	758.369	2	1515.73	1515.74	0	-4.3	185.16	185.16	185.16	2.99	4	>Tanf_01740	210128_paul_pv-1630_10.2796.2796.2	controllerType=0 controllerNumber=1 scan=2796	20.9677
00984:2	R.KDQVMFHDQPVR.I		750.371	2	1499.74	1499.74	0	-4.8	514.63	514.63	514.63	6.45	5	>Tanf_01740	210128_paul_pv-1630_8.3372.3372.2	controllerType=0 controllerNumber=1 scan=3372	22.3751
01390:2	R.T[+792.254]VMDLVK.N	T[+792]	799.354	2	1597.7	1597.7	0	-1.7	28.25	28.25	28.25	1.32	3	>Tanf_01740	201130_paulv_pv-1343_1.3851.3851.2	controllerType=0 controllerNumber=1 scan=3851	23.5212
05482:2	K.GAGT[+1586.540]YEENYLK.K	T[+1587]	1417.06	2	2833.12	2831.12	2	-2.1	32.6	26.39	26.39	0.77	1	>Tanf_01760	210128_paul_pv-1630_6.7793.7793.2	controllerType=0 controllerNumber=1 scan=7793	31.1123
07567:3	K.T[+922.317]LPIT[+1068.375]R.Q	T[+922][+1068]	897.717	3	2691.14	2691.13	0	3.7	9.16	9.16	9.16	0.38	2	>Tanf_01775	201130_paulv_pv-1343_4.9902.9902.3	controllerType=0 controllerNumber=1 scan=9902	34.557
00769:2	R.LLM[+15.995]PIKK.L	M[+16]	429.776	2	858.544	858.548	0	-4.2	84.5	33.6	33.6	0.44	3	>Tanf_01775	210128_paul_pv-1630_8.3147.3147.2	controllerType=0 controllerNumber=1 scan=3147	21.8558
00816:2	K.IGM[+15.995]EGNGISQGQR.Q	M[+16]	681.821	2	1362.64	1362.64	0	-5.7	96.27	96.27	96.27	3.96	6	>Tanf_01780	210128_paul_pv-1630_6.3000.3000.2	controllerType=0 controllerNumber=1 scan=3000	20.9629
00716:2	K.TVVVVAHR.L		440.77	2	880.533	880.536	0	-4.3	380.36	276.57	276.57	5.76	6	>Tanf_01780	210128_paul_pv-1630_7.2903.2903.2	controllerType=0 controllerNumber=1 scan=2903	20.8111
00752:2	K.TVVVVAHR.L		440.77	2	880.532	880.536	0	-4.5	354.55	225.66	225.66	5.57	6	>Tanf_01780	210128_paul_pv-1630_6.2928.2928.2	controllerType=0 controllerNumber=1 scan=2928	20.7975
01351:2	K.TVVVVAHR.L		440.772	2	880.538	880.536	0	1.6	333.52	333.52	333.52	5.33	8	>Tanf_01780	201130_paulv_pv-1343_7.3410.3410.2	controllerType=0 controllerNumber=1 scan=3410	21.7373
01275:2	K.TVVVVAHR.L		440.772	2	880.537	880.536	0	1.1	279.18	254.61	254.61	5.2	4	>Tanf_01780	201130_paulv_pv-1343_6.3398.3398.2	controllerType=0 controllerNumber=1 scan=3398	21.6751
00636:2	K.KTALQLM[+15.995]K.E	M[+16]	474.782	2	948.557	948.555	0	2.2	23.14	23.14	23.14	0.77	4	>Tanf_01785	201130_paulv_pv-1343_11.3007.3007.2	controllerType=0 controllerNumber=1 scan=3007	21.7602
00210:2	K.KTALQLM[+15.995]K.E	M[+16]	474.779	2	948.551	948.555	0	-4.2	131.04	131.04	131.04	0.32	2	>Tanf_01785	210128_paul_pv-1630_11.2606.2606.2	controllerType=0 controllerNumber=1 scan=2606	20.8785
02308:2	K.QFNVM[+15.995]YR.E	M[+16]	487.23	2	973.452	973.456	0	-4.2	133.2	133.2	133.2	2.52	3	>Tanf_01785	210128_paul_pv-1630_10.4881.4881.2	controllerType=0 controllerNumber=1 scan=4881	25.9983
01998:2	K.QFNVM[+15.995]YR.E	M[+16]	487.233	2	973.458	973.456	0	2	89.32	49.25	49.25	0.94	4	>Tanf_01785	201130_paulv_pv-1343_11.4954.4954.2	controllerType=0 controllerNumber=1 scan=4954	27.3436
00028:2	R.LYASHM[+15.995]AR.M	M[+16]	482.738	2	964.469	964.467	0	1.9	224.36	177.9	177.9	2.39	4	>Tanf_01785	201130_paulv_pv-1343_11.1960.1960.2	controllerType=0 controllerNumber=1 scan=1960	18.4019
07507:2	R.TIGVSAANLLSR.F		601.345	2	1201.68	1201.69	0	-6.1	372.91	258.19	258.19	6.81	4	>Tanf_01790	210128_paul_pv-1630_6.9887.9887.2	controllerType=0 controllerNumber=1 scan=9887	35.6758
09054:2	R.TIGVSAANLLSR.F		601.348	2	1201.69	1201.69	0	-0.8	285.33	199.87	199.87	6.28	1	>Tanf_01790	201130_paulv_pv-1343_7.11224.11224.2	controllerType=0 controllerNumber=1 scan=11224	37.3342
08310:2	R.TIGVSAANLLSR.F		601.35	2	1201.69	1201.69	0	1.5	35.24	11.25	11.25	1.89	3	>Tanf_01790	201130_paulv_pv-1343_9.10802.10802.2	controllerType=0 controllerNumber=1 scan=10802	37.4487
05296:2	K.SC[+57.021]NANINIYGMSSK.A	C[+57]	779.85	2	1558.69	1558.7	0	-4.1	169.25	169.25	169.25	5	2	>Tanf_01795	210128_paul_pv-1630_9.7677.7677.2	controllerType=0 controllerNumber=1 scan=7677	30.9028
03335:2	K.VQAFSC[+57.021]NYR.D	C[+57]	572.766	2	1144.53	1144.52	0	4.1	367.58	317.77	317.77	5.44	3	>Tanf_01795	201130_paulv_pv-1343_9.5630.5630.2	controllerType=0 controllerNumber=1 scan=5630	26.3216
08259:3	R.VM[+15.995]SDNSYPFKPDGSIGGVSTNFASQR.L	M[+16]	926.434	3	2777.29	2777.28	0	1	100.86	100.86	100.86	3.01	3	>Tanf_01795	201130_paulv_pv-1343_9.10747.10747.3	controllerType=0 controllerNumber=1 scan=10747	37.3318
03011:2	R.VVAPTIVK.V		413.775	2	826.542	826.54	0	2.7	242.85	58.97	58.97	3.11	2	>Tanf_01805	201130_paulv_pv-1343_10.5669.5669.2	controllerType=0 controllerNumber=1 scan=5669	27.9609
02495:2	R.VVAPTIVK.V		413.771	2	826.535	826.54	0	-5.3	269.89	109.16	109.16	3	2	>Tanf_01805	210128_paul_pv-1630_10.5130.5130.2	controllerType=0 controllerNumber=1 scan=5130	26.6913
05361:2	K.GGSS[+1878.650]WPC[+57.021]AK.S	C[+57], S[+1879]	1415.04	2	2829.07	2828.07	1	-2.7	12.77	0.92	0.92	0.52	1	>Tanf_01810	210128_paul_pv-1630_7.7748.7748.2	controllerType=0 controllerNumber=1 scan=7748	30.9219
09458:2	K.AYNLAVC[+57.021]C[+57.021]LLK.K	C[+57]*2	662.842	2	1324.68	1324.68	0	1.2	356.1	337.05	337.05	7.07	3	>Tanf_01815	201130_paulv_pv-1343_9.12186.12186.2	controllerType=0 controllerNumber=1 scan=12186	40.6064
02662:2	K.ELLEESLKK.D		544.811	2	1088.61	1088.62	0	-4.8	261.72	160.81	160.81	2.79	2	>Tanf_01910	210128_paul_pv-1630_9.5008.5008.2	controllerType=0 controllerNumber=1 scan=5008	25.203
00417:2	R.M[+15.995]GANPDNDVESTK.L	M[+16]	697.3	2	1393.59	1393.59	0	2	345.16	345.16	345.16	7.13	2	>Tanf_01910	201130_paulv_pv-1343_8.2609.2609.2	controllerType=0 controllerNumber=1 scan=2609	20.3525
00632:2	R.MGANPDNDVESTK.L		689.298	2	1377.59	1377.6	0	-4.9	214.34	214.34	214.34	4.52	4	>Tanf_01910	210128_paul_pv-1630_8.3005.3005.2	controllerType=0 controllerNumber=1 scan=3005	21.5308
01766:2	R.PM[+15.995]ELIAK.W	M[+16]	409.226	2	817.445	817.449	0	-4.3	208.98	71.5	71.5	1.08	3	>Tanf_01945	210128_paul_pv-1630_5.4006.4006.2	controllerType=0 controllerNumber=1 scan=4006	22.8533
03932:2	R.PMELIAK.W		401.229	2	801.451	801.454	0	-4.2	262.3	53.79	53.79	2.09	3	>Tanf_01945	210128_paul_pv-1630_5.6270.6270.2	controllerType=0 controllerNumber=1 scan=6270	27.389
03760:2	R.PMELIAK.W		401.228	2	801.449	801.454	0	-5.7	205.6	77.07	77.07	0.8	6	>Tanf_01945	210128_paul_pv-1630_6.6055.6055.2	controllerType=0 controllerNumber=1 scan=6055	27.3299
16078:2	K.ESGVIWHS[+938.312]QGSGK.S	S[+938]	1156	2	2310.98	2309.98	1	1.7	14.22	14.22	7.2	0.77	7	>Tanf_01950	201130_paulv_pv-1343_4.19715.19715.3	controllerType=0 controllerNumber=1 scan=19715	56.9043
05753:2	K.TPKYT[+1355.450]ER.Q	T[+1355]	1125.46	2	2249.92	2249.92	0	1.5	53.55	1.66	1.66	0.38	7	>Tanf_01950	201130_paulv_pv-1343_4.8066.8066.2	controllerType=0 controllerNumber=1 scan=8066	30.8857
09369:3	K.IAEAT[+938.312]ET[+922.317]YLK.Q	T[+922][+938]	1000.74	3	3000.21	2999.23	1	-5.4	139.44	25.65	0	1.32	1	>Tanf_01970	210128_paul_pv-1630_5.11621.11621.2	controllerType=0 controllerNumber=1 scan=11621	38.5896
10763:3	R.LFFSVS[+1068.375]T[+1068.375]LR.G	S[+1068], T[+1068]	1069.45	3	3206.35	3206.35	0	-1.1	18.3	18.3	1.6	1.03	1	>Tanf_01990	201130_paulv_pv-1343_4.13060.13060.2	controllerType=0 controllerNumber=1 scan=13060	40.7052
11657:2	K.VC[+57.021]NENINIVDDGTLPFNR.G	C[+57]	1045.5	2	2090	2090	0	2.1	71.88	71.88	71.88	4.15	4	>Tanf_02000	201130_paulv_pv-1343_7.13910.13910.2	controllerType=0 controllerNumber=1 scan=13910	42.5639
09975:2	K.VC[+57.021]NENINIVDDGTLPFNR.G	C[+57]	1045.51	2	2090	2090	0	2.9	3.2	3.2	3.2	2.52	1	>Tanf_02000	201130_paulv_pv-1343_9.12915.12915.2	controllerType=0 controllerNumber=1 scan=12915	42.4329
03613:2	R.TQPNGYHIR.K		543.279	2	1085.55	1085.55	0	2.4	190.56	179.76	179.76	1.78	1	>Tanf_02005	201130_paulv_pv-1343_3.6160.6160.2	controllerType=0 controllerNumber=1 scan=6160	27.229
02839:2	R.FRLPASM[+15.995]NTVR.Y	M[+16]	654.346	2	1307.69	1307.69	0	-2.7	277.92	245.7	245.7	4.49	30	>Tanf_02010	210128_paul_pv-1630_4.5166.5166.2	controllerType=0 controllerNumber=1 scan=5166	25.5852
05632:2	R.FRLPASM[+15.995]NTVR.Y	M[+16]	654.348	2	1307.69	1307.69	0	0.5	195.72	129.45	129.45	1.71	38	>Tanf_02010	201130_paulv_pv-1343_4.7939.7939.2	controllerType=0 controllerNumber=1 scan=7939	30.6488
00609:2	R.LPASM[+15.995]NTVR.Y	M[+16]	502.761	2	1004.51	1004.52	0	-5	238.37	167.88	167.88	4.57	30	>Tanf_02010	210128_paul_pv-1630_4.2853.2853.2	controllerType=0 controllerNumber=1 scan=2853	20.7005
01251:2	R.LPASM[+15.995]NTVR.Y	M[+16]	502.764	2	1004.52	1004.52	0	2.2	171.79	51.2	51.2	0.92	13	>Tanf_02010	201130_paulv_pv-1343_5.3347.3347.2	controllerType=0 controllerNumber=1 scan=3347	21.3965
03241:2	R.LPASM[+15.995]NTVR.Y	M[+16]	502.762	2	1004.52	1004.52	0	-1.6	188.69	67.59	67.59	0.69	38	>Tanf_02010	201130_paulv_pv-1343_4.5491.5491.2	controllerType=0 controllerNumber=1 scan=5491	25.6617
03240:2	R.LPASMNTVR.Y		494.766	2	988.524	988.524	0	-0.3	330.57	301.96	301.96	6.33	38	>Tanf_02010	201130_paulv_pv-1343_4.5490.5490.2	controllerType=0 controllerNumber=1 scan=5490	25.6595
02542:2	R.LPASMNTVR.Y		494.763	2	988.519	988.524	0	-5.4	275.09	159.69	159.69	4.28	30	>Tanf_02010	210128_paul_pv-1630_4.4858.4858.2	controllerType=0 controllerNumber=1 scan=4858	24.9538
00793:2	R.RFEM[+15.995]K.Q	M[+16]	363.684	2	726.361	726.36	0	0.8	272.49	62.73	62.73	1.11	38	>Tanf_02010	201130_paulv_pv-1343_4.2899.2899.2	controllerType=0 controllerNumber=1 scan=2899	20.3967
00780:2	R.RFEMK.Q		355.687	2	710.366	710.365	0	0.7	278.96	124.25	124.25	1.47	38	>Tanf_02010	201130_paulv_pv-1343_4.2885.2885.2	controllerType=0 controllerNumber=1 scan=2885	20.3648
02663:2	R.TEFM[+15.995]SYDDAR.T	M[+16]	625.75	2	1250.49	1250.5	0	-5.2	384.87	384.87	384.87	7.21	30	>Tanf_02010	210128_paul_pv-1630_4.4984.4984.2	controllerType=0 controllerNumber=1 scan=4984	25.2126
03376:2	R.TEFM[+15.995]SYDDAR.T	M[+16]	625.754	2	1250.5	1250.5	0	0.7	333.17	287.08	287.08	6.46	38	>Tanf_02010	201130_paulv_pv-1343_4.5623.5623.2	controllerType=0 controllerNumber=1 scan=5623	25.9176
05647:2	R.TEFM[+15.995]SYDDAR.T	M[+16]	625.753	2	1250.5	1250.5	0	0.1	255.18	255.18	255.18	5.88	38	>Tanf_02010	201130_paulv_pv-1343_4.7955.7955.2	controllerType=0 controllerNumber=1 scan=7955	30.6782
02000:2	R.TEFM[+15.995]SYDDAR.T	M[+16]	625.749	2	1250.49	1250.5	0	-6.5	250.09	250.09	250.09	4.09	6	>Tanf_02010	210128_paul_pv-1630_8.4497.4497.2	controllerType=0 controllerNumber=1 scan=4497	25.0463
02365:2	R.TEFM[+15.995]SYDDAR.T	M[+16]	625.754	2	1250.5	1250.5	0	0.6	190.18	190.18	190.18	3.67	7	>Tanf_02010	201130_paulv_pv-1343_8.4980.4980.2	controllerType=0 controllerNumber=1 scan=4980	26.3367
05608:2	R.TEFMSYDDAR.T		617.757	2	1234.51	1234.5	0	1.3	404.64	404.64	404.64	7.57	38	>Tanf_02010	201130_paulv_pv-1343_4.7916.7916.2	controllerType=0 controllerNumber=1 scan=7916	30.6025
03744:2	R.TEFMSYDDAR.T		617.757	2	1234.51	1234.5	0	1.8	304.86	304.86	304.86	5.77	7	>Tanf_02010	201130_paulv_pv-1343_8.6703.6703.2	controllerType=0 controllerNumber=1 scan=6703	30.9264
01812:2	R.TMNMYER.H		472.7	2	944.392	944.396	0	-4.4	344.98	290.92	290.92	5.27	30	>Tanf_02010	210128_paul_pv-1630_4.4093.4093.2	controllerType=0 controllerNumber=1 scan=4093	23.3144
02483:2	R.TMNMYER.H		472.702	2	944.398	944.396	0	1.1	299.35	299.35	299.35	5.26	38	>Tanf_02010	201130_paulv_pv-1343_4.4692.4692.2	controllerType=0 controllerNumber=1 scan=4692	24.0481
00848:2	R.TPHPAM[+15.995]AEVK.Y	M[+16]	548.774	2	1096.54	1096.55	0	-4	376.92	239.07	239.07	5.84	30	>Tanf_02010	210128_paul_pv-1630_4.3098.3098.2	controllerType=0 controllerNumber=1 scan=3098	21.2087
01373:2	R.TPHPAM[+15.995]AEVK.Y	M[+16]	548.777	2	1096.55	1096.55	0	1.4	319.26	119.72	119.72	4.15	38	>Tanf_02010	201130_paulv_pv-1343_4.3539.3539.2	controllerType=0 controllerNumber=1 scan=3539	21.7524
00091:2	R.TPHPAM[+15.995]AEVK.Y	M[+16]	548.774	2	1096.54	1096.55	0	-4.4	89.1	18.35	18.35	0.23	30	>Tanf_02010	210128_paul_pv-1630_4.2011.2011.2	controllerType=0 controllerNumber=1 scan=2011	18.0534
01372:2	R.TPHPAMAEVK.Y		540.78	2	1080.55	1080.55	0	1.4	411.82	306.17	306.17	5.67	38	>Tanf_02010	201130_paulv_pv-1343_4.3538.3538.2	controllerType=0 controllerNumber=1 scan=3538	21.7503
00869:2	R.TPHPAMAEVK.Y		540.777	2	1080.55	1080.55	0	-4.4	347.84	325.06	325.06	5.58	30	>Tanf_02010	210128_paul_pv-1630_4.3119.3119.2	controllerType=0 controllerNumber=1 scan=3119	21.2511
01446:2	R.TPHPAMAEVK.Y		540.779	2	1080.55	1080.55	0	0.3	187.42	133.44	133.44	2.78	13	>Tanf_02010	201130_paulv_pv-1343_6.3583.3583.2	controllerType=0 controllerNumber=1 scan=3583	22.0536
03216:2	R.YNIIC[+57.021]R.L	C[+57]	419.714	2	838.42	838.424	0	-4.4	291.28	182.47	182.47	4.49	19	>Tanf_02010	210128_paul_pv-1630_5.5540.5540.2	controllerType=0 controllerNumber=1 scan=5540	25.9393
03915:2	R.YNIIC[+57.021]R.L	C[+57]	419.716	2	838.424	838.424	0	0.4	278.99	173.28	173.28	4.3	13	>Tanf_02010	201130_paulv_pv-1343_6.6051.6051.2	controllerType=0 controllerNumber=1 scan=6051	27.0157
03754:2	R.YNIIC[+57.021]R.L	C[+57]	419.716	2	838.425	838.424	0	1.1	278.55	173.32	173.32	4.16	38	>Tanf_02010	201130_paulv_pv-1343_4.6002.6002.2	controllerType=0 controllerNumber=1 scan=6002	26.6758
03101:2	R.YNIIC[+57.021]R.L	C[+57]	419.714	2	838.422	838.424	0	-2.7	294.75	206.93	206.93	4.14	11	>Tanf_02010	210128_paul_pv-1630_7.5424.5424.2	controllerType=0 controllerNumber=1 scan=5424	25.9041
04096:2	R.YNIIC[+57.021]R.L	C[+57]	419.716	2	838.424	838.424	0	0.4	292.28	141.37	141.37	3.69	13	>Tanf_02010	201130_paulv_pv-1343_5.6239.6239.2	controllerType=0 controllerNumber=1 scan=6239	27.0598
03012:2	R.YNIIC[+57.021]R.L	C[+57]	419.714	2	838.42	838.424	0	-5.1	313.28	155.35	155.35	3.3	30	>Tanf_02010	210128_paul_pv-1630_4.5344.5344.2	controllerType=0 controllerNumber=1 scan=5344	25.9467
03082:2	R.YNIIC[+57.021]R.L	C[+57]	419.714	2	838.42	838.424	0	-5.1	267.99	139.48	139.48	3.23	11	>Tanf_02010	210128_paul_pv-1630_6.5366.5366.2	controllerType=0 controllerNumber=1 scan=5366	25.9444
03550:2	R.YNIIC[+57.021]R.L	C[+57]	419.712	2	838.418	838.424	0	-7.7	234.18	124.75	124.75	1.08	5	>Tanf_02010	201130_paulv_pv-1343_2.6018.6018.2	controllerType=0 controllerNumber=1 scan=6018	26.9126
10473:2	R.EVGYDAAFM[+15.995]FK.Y	M[+16]	647.296	2	1293.59	1293.58	0	2.4	164.59	164.59	164.59	2	3	>Tanf_02015	201130_paulv_pv-1343_6.13328.13328.2	controllerType=0 controllerNumber=1 scan=13328	42.843
07419:3	R.SIAQNVT[+1586.540]GLR.G	T[+1587]	883.052	3	2647.14	2645.14	2	-0.4	0.96	0.61	0.61	0.26	2	>Tanf_02020	210128_paul_pv-1630_6.9798.9798.2	controllerType=0 controllerNumber=1 scan=9798	35.4653
16842:3	K.KNLALPAT[+1225.387]R.V	T[+1225]	737.002	3	2208.99	2208.99	0	2.6	34.37	24.12	24.12	0.75	1	>Tanf_02035	201130_paulv_pv-1343_5.18747.18747.2	controllerType=0 controllerNumber=1 scan=18747	51.1228
02583:2	K.ETVQNM[+15.995]LVTR.F	M[+16]	603.808	2	1206.61	1206.61	0	-5.3	373.7	200.82	200.82	6.2	8	>Tanf_02040	210128_paul_pv-1630_7.4883.4883.2	controllerType=0 controllerNumber=1 scan=4883	24.8282
05300:2	K.ETVQNMLVTR.F		595.811	2	1190.61	1190.62	0	-4.3	282.27	135.81	135.81	5.29	8	>Tanf_02040	210128_paul_pv-1630_7.7689.7689.2	controllerType=0 controllerNumber=1 scan=7689	30.7762
05850:2	K.GVDPAS[+1355.450]K.T	S[+1355]	1015.4	2	2029.8	2028.8	1	-4.3	5.37	2.68	2.68	0.39	1	>Tanf_02040	210128_paul_pv-1630_5.8176.8176.2	controllerType=0 controllerNumber=1 scan=8176	31.3692
08380:2	R.M[+15.995]TAEQVSEYVVR.G	M[+16]	714.845	2	1428.68	1427.68	1	-3.3	167.28	167.28	167.28	3.04	7	>Tanf_02040	201130_paulv_pv-1343_7.10534.10534.2	controllerType=0 controllerNumber=1 scan=10534	36.028
05491:3	K.AAVSLPDT[+1586.540]AFVR.A	T[+1587]	945.077	3	2833.22	2833.22	0	-0.4	252.49	206.97	36.6	5.27	11	>Tanf_02050	201130_paulv_pv-1343_8.10087.10087.3	controllerType=0 controllerNumber=1 scan=10087	42.7041
08869:3	K.AAVSLPDT[+1586.540]AFVR.A	T[+1587]	945.073	3	2833.2	2833.22	0	-5.1	21.43	21.43	19.19	2.64	3	>Tanf_02050	210128_paul_pv-1630_9.11976.11976.3	controllerType=0 controllerNumber=1 scan=11976	41.7791
05573:3	K.AAVSLPDT[+1586.540]AFVR.A	T[+1587]	945.406	3	2834.2	2833.22	1	-6.8	31.91	31.91	18.03	1.94	11	>Tanf_02050	201130_paulv_pv-1343_8.10423.10423.3	controllerType=0 controllerNumber=1 scan=10423	44.0746
05505:3	K.AAVSLPDT[+1716.600]AFVR.A	T[+1717]	988.767	3	2964.29	2963.28	1	1	305.03	250.79	35.39	6.38	11	>Tanf_02050	201130_paulv_pv-1343_8.10122.10122.3	controllerType=0 controllerNumber=1 scan=10122	42.8341
02033:3	K.PT[+1732.600]QVFER.H	T[+1733]	871.022	3	2611.05	2609.06	2	-4.6	47.84	9.73	9.73	0.61	1	>Tanf_02050	210128_paul_pv-1630_4.4320.4320.3	controllerType=0 controllerNumber=1 scan=4320	23.7818
01786:3	K.PT[+1732.600]QVFER.H	T[+1733]	871.023	3	2611.05	2609.06	2	-3.5	43.84	4.33	4.33	0.43	1	>Tanf_02050	210128_paul_pv-1630_3.4156.4156.3	controllerType=0 controllerNumber=1 scan=4156	23.6042
01528:2	K.PTQVFER.H		438.733	2	876.46	876.457	0	2.7	129.57	84.46	84.46	2.52	11	>Tanf_02050	201130_paulv_pv-1343_8.3985.3985.2	controllerType=0 controllerNumber=1 scan=3985	23.86
04233:2	K.QGIM[+15.995]TAEEYDVSK.A	M[+16]	743.842	2	1486.68	1486.67	0	2	377.03	332.86	332.86	7.73	2	>Tanf_02050	201130_paulv_pv-1343_9.6523.6523.2	controllerType=0 controllerNumber=1 scan=6523	28.2631
02955:2	K.QGIM[+15.995]TAEEYDVSK.A	M[+16]	743.841	2	1486.68	1486.67	0	1.4	369.55	306.61	306.61	6.77	11	>Tanf_02050	201130_paulv_pv-1343_8.5686.5686.2	controllerType=0 controllerNumber=1 scan=5686	28.2287
02634:2	K.QGIM[+15.995]TAEEYDVSK.A	M[+16]	743.838	2	1486.67	1486.67	0	-2.9	558.22	398.7	398.7	6.37	11	>Tanf_02050	210128_paul_pv-1630_8.5195.5195.2	controllerType=0 controllerNumber=1 scan=5195	26.8316
03998:2	K.QGIM[+15.995]TAEEYDVSK.A	M[+16]	743.842	2	1486.68	1486.67	0	3.2	138.43	138.43	138.43	3.94	11	>Tanf_02050	201130_paulv_pv-1343_8.7029.7029.2	controllerType=0 controllerNumber=1 scan=7029	31.8443
05118:2	K.QGIMTAEEYDVSK.A		735.84	2	1470.67	1470.68	0	-3.6	385.05	385.05	385.05	8.93	3	>Tanf_02050	210128_paul_pv-1630_9.7501.7501.2	controllerType=0 controllerNumber=1 scan=7501	30.5322
04083:2	K.QGIMTAEEYDVSK.A		735.845	2	1470.68	1470.68	0	3.6	245.22	245.22	245.22	6.58	2	>Tanf_02050	201130_paulv_pv-1343_10.7125.7125.2	controllerType=0 controllerNumber=1 scan=7125	31.8701
03615:2	K.QGIMTAEEYDVSK.A		735.839	2	1470.67	1470.68	0	-5.1	300.92	254.23	254.23	5.99	11	>Tanf_02050	210128_paul_pv-1630_8.6459.6459.2	controllerType=0 controllerNumber=1 scan=6459	30.2503
03486:2	K.VIPEM[+15.995]VQLNSAESR.V	M[+16]	794.9	2	1588.79	1588.8	0	-4.2	169.65	169.65	169.65	3.26	11	>Tanf_02050	210128_paul_pv-1630_8.6295.6295.2	controllerType=0 controllerNumber=1 scan=6295	29.8052
07054:2	K.VIPEMVQLNSAESR.V		786.902	2	1572.8	1572.81	0	-5.1	288.78	288.78	288.78	7.41	3	>Tanf_02050	210128_paul_pv-1630_9.9508.9508.2	controllerType=0 controllerNumber=1 scan=9508	35.027
08037:2	K.VIPEMVQLNSAESR.V		786.907	2	1572.81	1572.81	0	1.5	240.03	240.03	240.03	7.31	2	>Tanf_02050	201130_paulv_pv-1343_9.10482.10482.2	controllerType=0 controllerNumber=1 scan=10482	36.7281
04987:2	K.VIPEMVQLNSAESR.V		786.907	2	1572.81	1572.81	0	1.1	226.12	226.12	226.12	5.39	11	>Tanf_02050	201130_paulv_pv-1343_8.8528.8528.2	controllerType=0 controllerNumber=1 scan=8528	36.5136
04567:2	K.VIPEMVQLNSAESR.V		786.902	2	1572.8	1572.81	0	-4.9	228.98	228.98	228.98	4.53	11	>Tanf_02050	210128_paul_pv-1630_8.7934.7934.2	controllerType=0 controllerNumber=1 scan=7934	34.9683
05045:2	R.GDS[+1225.387]AFVQLVK.Q	S[+1225]	1144.98	2	2288.96	2288.97	0	-3.4	194.6	175.99	175.99	3.97	11	>Tanf_02050	210128_paul_pv-1630_8.9257.9257.2	controllerType=0 controllerNumber=1 scan=9257	40.0052
05041:2	R.GDS[+1355.450]AFVQLVK.Q	S[+1355]	1210.01	2	2419.02	2419.03	0	-5.1	217.9	210.92	210.92	4.45	11	>Tanf_02050	210128_paul_pv-1630_8.9251.9251.2	controllerType=0 controllerNumber=1 scan=9251	39.9778
05170:3	R.GDS[+1586.540]AFVQLVK.Q	S[+1587]	884.039	3	2650.1	2650.12	0	-5.7	399.53	316.43	316.43	6.11	11	>Tanf_02050	210128_paul_pv-1630_8.9671.9671.3	controllerType=0 controllerNumber=1 scan=9671	41.6703
05525:3	R.GDS[+1586.540]AFVQLVK.Q	S[+1587]	884.044	3	2650.12	2650.12	0	-0.8	376.08	328.46	328.46	5.84	11	>Tanf_02050	201130_paulv_pv-1343_8.10193.10193.3	controllerType=0 controllerNumber=1 scan=10193	43.1092
05167:2	R.GDS[+1586.540]AFVQLVK.Q	S[+1587]	1325.55	2	2650.1	2650.12	0	-7.1	404.74	288.99	288.99	4.9	11	>Tanf_02050	210128_paul_pv-1630_8.9665.9665.2	controllerType=0 controllerNumber=1 scan=9665	41.6524
05171:2	R.GDS[+1586.540]AFVQLVK.Q	S[+1587]	1325.55	2	2650.1	2650.12	0	-6.4	164.1	164.1	164.1	2.75	11	>Tanf_02050	210128_paul_pv-1630_8.9672.9672.2	controllerType=0 controllerNumber=1 scan=9672	41.6723
05527:2	R.GDS[+1586.540]AFVQLVK.Q	S[+1587]	1325.56	2	2650.12	2650.12	0	-0.3	51.06	51.06	51.06	2.53	11	>Tanf_02050	201130_paulv_pv-1343_8.10199.10199.2	controllerType=0 controllerNumber=1 scan=10199	43.1312
05164:2	R.GDS[+1586.540]AFVQLVK.Q	S[+1587]	1325.55	2	2650.1	2650.12	0	-7.1	105.05	83.91	83.91	2.47	11	>Tanf_02050	210128_paul_pv-1630_8.9662.9662.2	controllerType=0 controllerNumber=1 scan=9662	41.6371
05161:2	R.GDS[+1716.600]AFVQLVK.Q	S[+1717]	1390.58	2	2780.16	2780.18	0	-6.7	401.63	284.26	284.26	4.9	11	>Tanf_02050	210128_paul_pv-1630_8.9657.9657.2	controllerType=0 controllerNumber=1 scan=9657	41.6222
05575:3	R.GDS[+1716.600]AFVQLVK.Q	S[+1717]	927.726	3	2781.16	2780.18	1	-6.4	248.01	226.9	226.9	4.02	11	>Tanf_02050	201130_paulv_pv-1343_8.10445.10445.3	controllerType=0 controllerNumber=1 scan=10445	44.1764
05528:2	R.GDS[+1716.600]AFVQLVK.Q	S[+1717]	1390.59	2	2780.18	2780.18	0	1.5	11.62	11.62	11.62	2.62	11	>Tanf_02050	201130_paulv_pv-1343_8.10206.10206.2	controllerType=0 controllerNumber=1 scan=10206	43.161
05153:2	R.GDS[+1732.600]AFVQLVK.Q	S[+1733]	1398.58	2	2796.15	2796.18	0	-8.3	189.85	183.67	183.67	3.09	11	>Tanf_02050	210128_paul_pv-1630_8.9647.9647.2	controllerType=0 controllerNumber=1 scan=9647	41.5774
05515:3	R.GDS[+1732.600]AFVQLVK.Q	S[+1733]	932.731	3	2796.18	2796.18	0	0.5	33.18	33.18	33.18	2.65	11	>Tanf_02050	201130_paulv_pv-1343_8.10159.10159.3	controllerType=0 controllerNumber=1 scan=10159	42.9825
05156:2	R.GDS[+1862.650]AFVQLVK.Q	S[+1863]	1463.61	2	2926.22	2926.23	0	-2.1	173.55	133.62	133.62	3	11	>Tanf_02050	210128_paul_pv-1630_8.9650.9650.2	controllerType=0 controllerNumber=1 scan=9650	41.5936
08159:2	K.GALGIWNM[+15.995]GENIR.M	M[+16]	723.862	2	1446.72	1446.72	0	0.5	129.24	129.24	129.24	3.99	7	>Tanf_02060	201130_paulv_pv-1343_9.10615.10615.2	controllerType=0 controllerNumber=1 scan=10615	37.0265
02526:2	R.FVNDIDM[+15.995]R.D	M[+16]	513.238	2	1025.47	1025.47	0	-4	298.23	263.39	263.39	5.12	7	>Tanf_02060	210128_paul_pv-1630_9.4865.4865.2	controllerType=0 controllerNumber=1 scan=4865	24.9261
01914:2	R.FVNDIDM[+15.995]R.D	M[+16]	513.237	2	1025.47	1025.47	0	-4.6	247.5	238.22	238.22	3.88	4	>Tanf_02060	210128_paul_pv-1630_8.4411.4411.2	controllerType=0 controllerNumber=1 scan=4411	24.8646
02374:2	K.DGLIEQRPC[+57.021].-	C[+57]	544.264	2	1087.52	1087.52	0	-0.3	183.69	183.69	183.69	2.54	1	>Tanf_02065	201130_paulv_pv-1343_12.5471.5471.2	controllerType=0 controllerNumber=1 scan=5471	28.817
01693:2	K.DGLIEQRPC[+57.021].-	C[+57]	544.263	2	1087.52	1087.52	0	-2	168.97	168.97	168.97	2.17	1	>Tanf_02065	210128_paul_pv-1630_12.4837.4837.2	controllerType=0 controllerNumber=1 scan=4837	27.3835
02023:2	R.VEPLSWWVR.M		586.317	2	1171.63	1171.63	0	1	35.32	35.32	35.32	1.23	1	>Tanf_02070	210128_paul_pv-1630_11.6076.6076.2	controllerType=0 controllerNumber=1 scan=6076	32.8343
02636:3	K.T[+1716.600]IIGLC[+57.021]GIEK.N	C[+57], T[+1717]	940.735	3	2820.19	2820.21	0	-8.3	51.28	32.06	32.06	0.29	1	>Tanf_02075	210128_paul_pv-1630_4.4955.4955.3	controllerType=0 controllerNumber=1 scan=4955	25.1435
14421:2	K.GLMALT[+792.254]LPKDVR.D	T[+792]	1054.01	2	2107.02	2106.01	1	1.2	54.24	39.6	39.6	0.52	1	>Tanf_02095	201130_paulv_pv-1343_3.17006.17006.3	controllerType=0 controllerNumber=1 scan=17006	48.3876
02011:2	K.LIVSGYTNK.E		497.783	2	994.559	994.557	0	2	232.82	232.82	232.82	2.76	1	>Tanf_02120	201130_paulv_pv-1343_11.4971.4971.2	controllerType=0 controllerNumber=1 scan=4971	27.393
01262:2	K.LIVSGYTNK.E		497.78	2	994.553	994.557	0	-3.7	196.91	196.91	196.91	1.76	1	>Tanf_02120	210128_paul_pv-1630_11.4278.4278.2	controllerType=0 controllerNumber=1 scan=4278	26.0802
03058:2	K.LGVTGLEVGGR.G		529.304	2	1057.6	1057.6	0	1.2	251.63	241.78	241.78	4.28	2	>Tanf_02125	201130_paulv_pv-1343_11.6821.6821.2	controllerType=0 controllerNumber=1 scan=6821	33.5557
00450:2	R.LM[+15.995]PGEDGEADR.Y	M[+16]	603.258	2	1205.51	1205.51	0	-0.6	99.44	99.44	99.44	2.33	2	>Tanf_02125	201130_paulv_pv-1343_11.2734.2734.2	controllerType=0 controllerNumber=1 scan=2734	20.9748
01331:2	R.LMPGEDGEADR.Y		595.259	2	1189.51	1189.52	0	-3.4	373.59	373.59	373.59	5.8	1	>Tanf_02125	210128_paul_pv-1630_10.3776.3776.2	controllerType=0 controllerNumber=1 scan=3776	23.3198
01573:2	K.AGIIGC[+57.021]GGR.G	C[+57]	430.725	2	860.443	860.441	0	2.6	362.52	346.87	346.87	5.46	3	>Tanf_02130	201130_paulv_pv-1343_10.3970.3970.2	controllerType=0 controllerNumber=1 scan=3970	23.7348
01072:2	K.AGIIGC[+57.021]GGR.G	C[+57]	430.722	2	860.436	860.441	0	-5.5	408.76	314.43	314.43	4.82	7	>Tanf_02130	210128_paul_pv-1630_8.3471.3471.2	controllerType=0 controllerNumber=1 scan=3471	22.6206
01481:2	K.AGIIGC[+57.021]GGR.G	C[+57]	430.724	2	860.442	860.441	0	1.2	378.37	237.2	237.2	4.81	10	>Tanf_02130	201130_paulv_pv-1343_8.3923.3923.2	controllerType=0 controllerNumber=1 scan=3923	23.6993
01166:2	K.AGIIGC[+57.021]GGR.G	C[+57]	430.725	2	860.442	860.441	0	1.9	290.56	228.64	228.64	3.77	1	>Tanf_02130	201130_paulv_pv-1343_11.3736.3736.2	controllerType=0 controllerNumber=1 scan=3736	23.7809
01048:2	K.AGIIGC[+57.021]GGR.G	C[+57]	430.722	2	860.437	860.441	0	-4.4	219.51	219.51	219.51	3.49	1	>Tanf_02130	210128_paul_pv-1630_10.3478.3478.2	controllerType=0 controllerNumber=1 scan=3478	22.6567
01829:2	K.AGIIGC[+57.021]GGR.G	C[+57]	430.725	2	860.442	860.441	0	1.7	183	183	183	3.43	10	>Tanf_02130	201130_paulv_pv-1343_8.4326.4326.2	controllerType=0 controllerNumber=1 scan=4326	24.7097
01117:2	K.AGIIGC[+57.021]GGR.G	C[+57]	430.725	2	860.442	860.441	0	1.9	203.06	196.06	196.06	2.72	2	>Tanf_02130	201130_paulv_pv-1343_12.3711.3711.2	controllerType=0 controllerNumber=1 scan=3711	23.8018
02350:2	K.AGIIGC[+57.021]GGR.G	C[+57]	430.725	2	860.443	860.441	0	2.6	226.61	90.19	90.19	1.97	2	>Tanf_02130	201130_paulv_pv-1343_7.4438.4438.2	controllerType=0 controllerNumber=1 scan=4438	23.8212
00554:2	K.AGIIGC[+57.021]GGR.G	C[+57]	430.722	2	860.437	860.441	0	-3.9	208.71	208.71	208.71	1.8	1	>Tanf_02130	210128_paul_pv-1630_11.3185.3185.2	controllerType=0 controllerNumber=1 scan=3185	22.7153
02074:2	K.GSWNSTDM[+15.995]GIK.D	M[+16]	606.273	2	1211.54	1211.54	0	1.7	222.18	222.18	222.18	4.16	10	>Tanf_02130	201130_paulv_pv-1343_8.4626.4626.2	controllerType=0 controllerNumber=1 scan=4626	25.4541
03713:2	K.GSWNSTDM[+15.995]GIK.D	M[+16]	606.271	2	1211.54	1211.54	0	-0.5	173.06	173.06	173.06	3.27	10	>Tanf_02130	201130_paulv_pv-1343_8.6664.6664.2	controllerType=0 controllerNumber=1 scan=6664	30.8223
03347:2	K.GSWNSTDM[+15.995]GIK.D	M[+16]	606.269	2	1211.53	1211.54	0	-4.6	54.58	3.77	3.77	1.13	7	>Tanf_02130	210128_paul_pv-1630_8.6120.6120.2	controllerType=0 controllerNumber=1 scan=6120	29.3455
02596:2	K.GSWNSTDM[+15.995]GIK.D	M[+16]	606.768	2	1212.53	1211.54	1	-8.2	132.72	132.72	132.72	0.94	10	>Tanf_02130	201130_paulv_pv-1343_8.5252.5252.2	controllerType=0 controllerNumber=1 scan=5252	27.0362
03706:2	K.GSWNSTDMGIK.D		598.275	2	1195.54	1195.54	0	1.3	279.05	279.05	279.05	5.72	10	>Tanf_02130	201130_paulv_pv-1343_8.6653.6653.2	controllerType=0 controllerNumber=1 scan=6653	30.7921
04597:2	K.GSWNSTDMGIK.D		598.272	2	1195.54	1195.54	0	-4.1	68.16	68.16	68.16	0.71	2	>Tanf_02130	210128_paul_pv-1630_9.6988.6988.2	controllerType=0 controllerNumber=1 scan=6988	29.4753
00527:2	K.HC[+57.021]FLEK.P	C[+57]	417.201	2	833.395	833.397	0	-3.3	400.82	233.74	233.74	3.18	7	>Tanf_02130	210128_paul_pv-1630_8.2878.2878.2	controllerType=0 controllerNumber=1 scan=2878	21.2074
00925:2	K.HC[+57.021]FLEK.P	C[+57]	417.203	2	833.399	833.397	0	2	397.64	193.15	193.15	2.86	10	>Tanf_02130	201130_paulv_pv-1343_8.3285.3285.2	controllerType=0 controllerNumber=1 scan=3285	22.1418
01026:2	K.HC[+57.021]FLEK.P	C[+57]	417.204	2	833.4	833.397	0	2.7	51.38	51.38	51.38	0.39	3	>Tanf_02130	201130_paulv_pv-1343_10.3328.3328.2	controllerType=0 controllerNumber=1 scan=3328	22.1639
03814:2	K.NLC[+57.021]VITGTQR.H	C[+57]	581.303	2	1161.6	1161.6	0	-4.1	350.36	242.83	242.83	6.61	1	>Tanf_02130	210128_paul_pv-1630_6.6110.6110.2	controllerType=0 controllerNumber=1 scan=6110	27.4298
03687:2	K.NLC[+57.021]VITGTQR.H	C[+57]	581.303	2	1161.6	1161.6	0	-4.6	424.39	313.21	313.21	6.56	2	>Tanf_02130	210128_paul_pv-1630_9.6049.6049.2	controllerType=0 controllerNumber=1 scan=6049	27.3118
03091:2	K.NLC[+57.021]VITGTQR.H	C[+57]	581.307	2	1161.61	1161.6	0	1.9	437.53	358.89	358.89	5.79	10	>Tanf_02130	201130_paulv_pv-1343_8.5850.5850.2	controllerType=0 controllerNumber=1 scan=5850	28.6302
03194:2	K.NLC[+57.021]VITGTQR.H	C[+57]	581.307	2	1161.61	1161.6	0	1.8	309.65	309.65	309.65	5.62	3	>Tanf_02130	201130_paulv_pv-1343_10.5903.5903.2	controllerType=0 controllerNumber=1 scan=5903	28.5719
03375:2	K.NLC[+57.021]VITGTQR.H	C[+57]	581.307	2	1161.61	1161.6	0	1.8	337	285.43	285.43	5.53	10	>Tanf_02130	201130_paulv_pv-1343_8.6229.6229.2	controllerType=0 controllerNumber=1 scan=6229	29.6492
03734:2	K.NLC[+57.021]VITGTQR.H	C[+57]	581.303	2	1161.6	1161.6	0	-5.1	310.59	149.95	149.95	4.76	3	>Tanf_02130	210128_paul_pv-1630_7.6081.6081.2	controllerType=0 controllerNumber=1 scan=6081	27.3178
01680:2	K.NLC[+57.021]VITGTQR.H	C[+57]	581.303	2	1161.6	1161.6	0	-4.6	185.82	185.82	185.82	2.35	1	>Tanf_02130	210128_paul_pv-1630_12.4816.4816.2	controllerType=0 controllerNumber=1 scan=4816	27.3295
00407:2	K.SKHC[+57.021]FLEK.P	C[+57]	524.766	2	1048.53	1048.52	0	1.2	533.96	288.48	288.48	4.28	10	>Tanf_02130	201130_paulv_pv-1343_8.2597.2597.2	controllerType=0 controllerNumber=1 scan=2597	20.3263
00110:2	K.SKHC[+57.021]FLEK.P	C[+57]	524.763	2	1048.52	1048.52	0	-4.9	238.59	100.47	100.47	2.45	7	>Tanf_02130	210128_paul_pv-1630_8.2264.2264.2	controllerType=0 controllerNumber=1 scan=2264	19.3804
00688:2	K.M[+15.995]GSPDKEDFR.R	M[+16]	599.265	2	1197.52	1197.52	0	1.2	317.77	317.77	317.77	5.47	6	>Tanf_02135	201130_paulv_pv-1343_6.2769.2769.2	controllerType=0 controllerNumber=1 scan=2769	20.3775
04831:3	R.VVC[+57.021]EPDS[+1716.600]SLK.A	C[+57], S[+1717]	950.723	3	2850.16	2850.15	0	1.7	64.44	64.44	1.6	3.25	6	>Tanf_02135	201130_paulv_pv-1343_6.6945.6945.3	controllerType=0 controllerNumber=1 scan=6945	28.9182
03890:3	R.VVC[+57.021]EPDS[+1716.600]SLK.A	C[+57], S[+1717]	950.717	3	2850.14	2850.15	0	-5.4	87.05	87.05	1.6	3.17	3	>Tanf_02135	210128_paul_pv-1630_6.6191.6191.3	controllerType=0 controllerNumber=1 scan=6191	27.7085
03741:3	R.VVC[+57.021]EPDS[+1716.600]SLK.A	C[+57], S[+1717]	950.716	3	2850.13	2850.15	0	-5.6	1.44	1.44	1.44	2.89	5	>Tanf_02135	210128_paul_pv-1630_4.6106.6106.3	controllerType=0 controllerNumber=1 scan=6106	27.719
04637:3	R.VVC[+57.021]EPDS[+1716.600]SLK.A	C[+57], S[+1717]	950.721	3	2850.15	2850.15	0	-0.3	7.83	7.83	1.6	2.06	4	>Tanf_02135	201130_paulv_pv-1343_4.6927.6927.3	controllerType=0 controllerNumber=1 scan=6927	28.6436
01906:2	K.ESLTLM[+15.995]R.L	M[+16]	433.224	2	865.441	865.445	0	-4.7	149.36	141.76	141.76	2.58	6	>Tanf_02145	210128_paul_pv-1630_10.4400.4400.2	controllerType=0 controllerNumber=1 scan=4400	24.782
02376:2	K.ESLTLM[+15.995]R.L	M[+16]	433.227	2	865.446	865.445	0	1.8	121.88	23.72	23.72	1.09	4	>Tanf_02145	201130_paulv_pv-1343_10.4912.4912.2	controllerType=0 controllerNumber=1 scan=4912	25.9608
04245:2	K.FIC[+57.021]GLDDK.A	C[+57]	484.229	2	967.452	967.455	0	-3.9	324.3	152.61	152.61	4.6	4	>Tanf_02145	210128_paul_pv-1630_9.6649.6649.2	controllerType=0 controllerNumber=1 scan=6649	28.7549
05079:2	K.FIC[+57.021]GLDDK.A	C[+57]	484.232	2	967.457	967.455	0	1.4	308.07	125.21	125.21	4.45	3	>Tanf_02145	201130_paulv_pv-1343_9.7408.7408.2	controllerType=0 controllerNumber=1 scan=7408	30.1533
03611:2	K.FIC[+57.021]GLDDK.A	C[+57]	484.233	2	967.458	967.455	0	3.3	346.96	161.4	161.4	4.08	4	>Tanf_02145	201130_paulv_pv-1343_10.6488.6488.2	controllerType=0 controllerNumber=1 scan=6488	30.1411
03018:2	K.FIC[+57.021]GLDDK.A	C[+57]	484.229	2	967.451	967.455	0	-4.2	356.99	170.63	170.63	3.2	6	>Tanf_02145	210128_paul_pv-1630_10.5835.5835.2	controllerType=0 controllerNumber=1 scan=5835	28.6639
02770:2	K.NAIDT[+1586.540]LR.M	T[+1587]	1194.99	2	2388.97	2388.98	0	-5.1	82.82	64.5	64.5	2.55	6	>Tanf_02145	210128_paul_pv-1630_10.5477.5477.2	controllerType=0 controllerNumber=1 scan=5477	27.659
03804:2	K.NAIDT[+1586.540]LR.M	T[+1587]	1194.99	2	2388.98	2388.98	0	-1.4	129.23	64.2	64.2	1.27	4	>Tanf_02145	210128_paul_pv-1630_9.6185.6185.2	controllerType=0 controllerNumber=1 scan=6185	27.7213
02888:2	K.NAIDT[+1716.600]LR.M	T[+1717]	1260.02	2	2519.03	2519.04	0	-4.6	102.05	76.5	76.5	2.53	6	>Tanf_02145	210128_paul_pv-1630_10.5640.5640.2	controllerType=0 controllerNumber=1 scan=5640	28.0841
11033:3	R.NIAFC[+57.021]DS[+1586.540]MIPIR.A	C[+57], S[+1587]	1008.42	3	3023.25	3023.24	0	1.2	180.5	180.5	180.5	5.22	3	>Tanf_02145	201130_paulv_pv-1343_9.14942.14942.3	controllerType=0 controllerNumber=1 scan=14942	48.8475
03105:2	K.AEEILHM[+15.995]LR.F	M[+16]	564.296	2	1127.58	1127.59	0	-3.4	538.91	387.04	387.04	7.36	7	>Tanf_02150	210128_paul_pv-1630_7.5428.5428.2	controllerType=0 controllerNumber=1 scan=5428	25.9106
03970:2	K.AEEILHM[+15.995]LR.F	M[+16]	564.298	2	1127.59	1127.59	0	1.4	489.72	305.39	305.39	6.38	7	>Tanf_02150	201130_paulv_pv-1343_7.6075.6075.2	controllerType=0 controllerNumber=1 scan=6075	27.1153
03528:2	R.ST[+1876.660]NPR.V	T[+1877]	1225.98	2	2450.95	2450.95	0	0	52.88	48.3	0	0.39	1	>Tanf_02150	201130_paulv_pv-1343_2.5995.5995.3	controllerType=0 controllerNumber=1 scan=5995	26.8631
05416:3	K.GQLPLC[+57.021]QDTGTAIIHGEK.G	C[+57]	646.661	3	1937.97	1937.97	0	-3.5	366.86	366.86	366.86	7.49	13	>Tanf_02165	210128_paul_pv-1630_7.7807.7807.3	controllerType=0 controllerNumber=1 scan=7807	31.0794
05633:2	K.PS[+1716.600]C[+57.021]AC[+57.021]K.-	C[+57]*2, S[+1717]	1219.94	2	2438.88	2438.9	0	-6.2	17.3	17.3	17.3	1.41	6	>Tanf_02165	210128_paul_pv-1630_9.8016.8016.2	controllerType=0 controllerNumber=1 scan=8016	31.6311
05636:2	K.PS[+1716.600]C[+57.021]AC[+57.021]K.-	C[+57]*2, S[+1717]	1219.94	2	2438.88	2438.9	0	-6.2	6.96	6.96	6.96	1.41	6	>Tanf_02165	210128_paul_pv-1630_9.8019.8019.2	controllerType=0 controllerNumber=1 scan=8019	31.6459
06880:3	R.SLDVFVT[+922.317]QLR.K	T[+922]	700.993	3	2100.96	2099.97	1	-6.6	41.29	28.53	28.53	0.34	1	>Tanf_02175	210128_paul_pv-1630_5.9195.9195.3	controllerType=0 controllerNumber=1 scan=9195	33.5794
01537:6	K.KHFDIIENS[+1862.650]C[+57.021]C[+57.021]R.L	C[+57]*2, S[+1863]	574.571	6	3442.39	3441.37	1	6.4	11.93	3.27	3.27	0.57	2	>Tanf_02180	210128_paul_pv-1630_8.3961.3961.2	controllerType=0 controllerNumber=1 scan=3961	23.7694
10884:2	R.DS[+922.317]TEAIR.A	S[+922]	857.358	2	1713.71	1713.71	0	1.9	130.33	76.73	1.6	0.55	3	>Tanf_02180	201130_paulv_pv-1343_2.13419.13419.2	controllerType=0 controllerNumber=1 scan=13419	41.2444
09178:2	R.DS[+922.317]TEAIR.A	S[+922]	857.353	2	1713.7	1713.71	0	-4.2	105.93	69.22	1.6	0.28	1	>Tanf_02180	210128_paul_pv-1630_2.11342.11342.2	controllerType=0 controllerNumber=1 scan=11342	39.8409
15799:2	R.GS[+1716.600]SIR.A	S[+1717]	1118.45	2	2235.89	2235.89	0	-1.2	56.64	8.99	4	0.2	2	>Tanf_02205	201130_paulv_pv-1343_4.19072.19072.3	controllerType=0 controllerNumber=1 scan=19072	54.7389
04182:2	R.S[+1586.540]EQAQAR.Y	S[+1587]	1188.48	2	2375.95	2375.93	0	9.2	59.16	59.16	59.16	0.56	4	>Tanf_02215	201130_paulv_pv-1343_5.6321.6321.2	controllerType=0 controllerNumber=1 scan=6321	27.2209
03710:2	R.S[+1716.600]EQAQAR.Y	S[+1717]	1253.99	2	2506.98	2505.99	1	-2.8	76.52	44.6	44.6	1	2	>Tanf_02215	210128_paul_pv-1630_4.6073.6073.2	controllerType=0 controllerNumber=1 scan=6073	27.655
02974:2	R.S[+1716.600]EQAQAR.Y	S[+1717]	1253.51	2	2506.01	2505.99	0	8.4	85.91	80.21	80.21	0.61	4	>Tanf_02215	201130_paulv_pv-1343_5.5097.5097.2	controllerType=0 controllerNumber=1 scan=5097	24.7777
04443:2	R.S[+1716.600]EQAQAR.Y	S[+1717]	1253.5	2	2506	2505.99	0	7	89.47	81.96	81.96	0.32	4	>Tanf_02215	201130_paulv_pv-1343_2.6970.6970.2	controllerType=0 controllerNumber=1 scan=6970	28.9332
02820:2	R.S[+1716.600]EQAQAR.Y	S[+1717]	1253.51	2	2506.01	2505.99	0	8.1	19.21	19.21	19.21	0.27	1	>Tanf_02215	201130_paulv_pv-1343_1.5599.5599.2	controllerType=0 controllerNumber=1 scan=5599	27.7123
08433:2	R.S[+1878.650]EQAQAR.Y	S[+1879]	1334.52	2	2668.04	2668.03	0	0.3	37.78	37.78	6.23	1.1	4	>Tanf_02215	201130_paulv_pv-1343_5.10503.10503.2	controllerType=0 controllerNumber=1 scan=10503	35.2961
07156:2	R.S[+1878.650]EQAQAR.Y	S[+1879]	1334.52	2	2668.02	2668.03	0	-4.5	23	23	7	0.5	3	>Tanf_02215	210128_paul_pv-1630_5.9465.9465.2	controllerType=0 controllerNumber=1 scan=9465	34.1251
11020:2	K.NFLDALLT[+792.254]AAAEPEAVK.I	T[+792]	1283.61	2	2566.21	2565.2	1	4.2	13.11	13.11	13.11	0.97	2	>Tanf_02240	201130_paulv_pv-1343_3.13757.13757.2	controllerType=0 controllerNumber=1 scan=13757	42.0519
04226:3	K.T[+1862.650]AATETK.S	T[+1863]	862.35	3	2585.04	2584.02	1	3.9	4.46	4.46	4.46	0.8	1	>Tanf_02240	201130_paulv_pv-1343_1.7368.7368.3	controllerType=0 controllerNumber=1 scan=7368	32.0113
02168:2	K.YLLPEGGM[+15.995]HK.T	M[+16]	580.789	2	1160.57	1160.58	0	-4.9	353.93	241.15	241.15	5.36	17	>Tanf_02245	210128_paul_pv-1630_4.4458.4458.2	controllerType=0 controllerNumber=1 scan=4458	24.061
03258:2	K.YLLPEGGM[+15.995]HK.T	M[+16]	580.789	2	1160.57	1160.58	0	-4.6	247.59	247.59	247.59	4.44	17	>Tanf_02245	210128_paul_pv-1630_4.5603.5603.2	controllerType=0 controllerNumber=1 scan=5603	26.4936
04093:2	K.YLLPEGGM[+15.995]HK.T	M[+16]	580.793	2	1160.58	1160.58	0	2	271.36	171.43	171.43	3.86	18	>Tanf_02245	201130_paulv_pv-1343_4.6352.6352.2	controllerType=0 controllerNumber=1 scan=6352	27.385
03239:2	K.YLLPEGGMHK.T		572.791	2	1144.57	1144.58	0	-6.1	424.8	277.19	277.19	5.91	17	>Tanf_02245	210128_paul_pv-1630_4.5582.5582.2	controllerType=0 controllerNumber=1 scan=5582	26.4523
14906:2	R.GTASLNGTQDPLWVM[+15.995]DGMPLEGTDIPR.I	M[+16]	1444.68	2	2888.35	2887.36	1	-3.6	8.7	8.7	8.7	1.05	18	>Tanf_02245	201130_paulv_pv-1343_4.17521.17521.2	controllerType=0 controllerNumber=1 scan=17521	50.1659
15402:2	R.GTASLNGTQDPLWVMDGMPLEGTDIPR.I		1436.19	2	2871.37	2871.37	0	0.6	173.54	173.54	173.54	5.66	18	>Tanf_02245	201130_paulv_pv-1343_4.18302.18302.2	controllerType=0 controllerNumber=1 scan=18302	52.3725
15815:2	R.GTASLNGTQDPLWVMDGMPLEGTDIPR.I		1436.68	2	2872.35	2871.37	1	-5.4	37.65	37.65	37.65	1.96	18	>Tanf_02245	201130_paulv_pv-1343_4.19101.19101.2	controllerType=0 controllerNumber=1 scan=19101	54.822
14387:4	R.RLT[+1716.600]AAVS[+1876.660]K.I	S[+1877], T[+1717]	1110.46	4	4438.82	4438.78	0	8.9	84.26	28.99	0	0.25	10	>Tanf_02245	201130_paulv_pv-1343_5.16299.16299.2	controllerType=0 controllerNumber=1 scan=16299	46.2883
02796:2	R.YVGQETFSM[+15.995]R.N	M[+16]	617.279	2	1233.55	1233.56	0	-5	364.25	309.59	309.59	6.23	17	>Tanf_02245	210128_paul_pv-1630_4.5124.5124.2	controllerType=0 controllerNumber=1 scan=5124	25.5081
03851:2	R.YVGQETFSM[+15.995]R.N	M[+16]	617.282	2	1233.56	1233.56	0	0.4	277.64	206.1	206.1	4.93	10	>Tanf_02245	201130_paulv_pv-1343_5.5996.5996.2	controllerType=0 controllerNumber=1 scan=5996	26.5643
04809:2	R.YVGQETFSMR.N		609.283	2	1217.56	1217.56	0	-3.1	273.44	236.42	236.42	5.4	6	>Tanf_02245	210128_paul_pv-1630_6.7126.7126.2	controllerType=0 controllerNumber=1 scan=7126	29.6543
04998:3	K.QT[+1716.600]WDSAHMYR.F	T[+1717]	1004.73	3	3012.17	3011.16	1	1.3	27.83	27.83	9.6	2.81	15	>Tanf_02250	201130_paulv_pv-1343_7.7138.7138.3	controllerType=0 controllerNumber=1 scan=7138	29.3347
05142:4	K.QTWDS[+1586.540]AHMYR.F	S[+1587]	721.031	4	2881.1	2881.1	0	-0.4	33.5	33.5	10.9	0.98	15	>Tanf_02250	201130_paulv_pv-1343_7.7284.7284.4	controllerType=0 controllerNumber=1 scan=7284	29.6545
05016:3	K.QTWDS[+1716.600]AHMYR.F	S[+1717]	1004.39	3	3011.16	3011.16	0	0	63.28	55.9	9.48	2.85	15	>Tanf_02250	201130_paulv_pv-1343_7.7159.7159.3	controllerType=0 controllerNumber=1 scan=7159	29.381
07495:3	K.YDT[+1586.540]LGDLR.V	T[+1587]	847.01	3	2539.01	2539.01	0	0.6	261.73	184.11	184.11	5.86	15	>Tanf_02250	201130_paulv_pv-1343_7.9657.9657.3	controllerType=0 controllerNumber=1 scan=9657	34.3163
06427:3	K.YDT[+1586.540]LGDLR.V	T[+1587]	847.004	3	2539	2539.01	0	-6.1	307.56	179.47	179.47	5.81	9	>Tanf_02250	210128_paul_pv-1630_7.8797.8797.3	controllerType=0 controllerNumber=1 scan=8797	33.1291
07536:2	K.YDT[+1586.540]LGDLR.V	T[+1587]	1270.01	2	2539.02	2539.01	0	1.1	47.15	44.66	44.66	2.81	15	>Tanf_02250	201130_paulv_pv-1343_7.9697.9697.2	controllerType=0 controllerNumber=1 scan=9697	34.3918
06422:2	K.YDT[+1586.540]LGDLR.V	T[+1587]	1270	2	2539	2539.01	0	-6.7	219.43	75.85	75.85	1.78	9	>Tanf_02250	210128_paul_pv-1630_7.8792.8792.2	controllerType=0 controllerNumber=1 scan=8792	33.1173
06419:2	K.YDT[+1586.540]LGDLR.V	T[+1587]	1270	2	2539	2539.01	0	-6.7	41.05	21.14	21.14	0.97	9	>Tanf_02250	210128_paul_pv-1630_7.8789.8789.2	controllerType=0 controllerNumber=1 scan=8789	33.1011
06623:2	K.YDT[+1716.600]LGDLR.V	T[+1717]	1335.03	2	2669.06	2669.07	0	-4.1	263.39	124.61	124.61	4.52	9	>Tanf_02250	210128_paul_pv-1630_7.8993.8993.2	controllerType=0 controllerNumber=1 scan=8993	33.559
07751:2	K.YDT[+1716.600]LGDLR.V	T[+1717]	1335.04	2	2669.07	2669.07	0	-0.5	73.97	45.2	45.2	2.09	15	>Tanf_02250	201130_paulv_pv-1343_7.9916.9916.2	controllerType=0 controllerNumber=1 scan=9916	34.8267
06617:2	K.YDT[+1716.600]LGDLR.V	T[+1717]	1335.03	2	2669.06	2669.07	0	-4.1	93.92	66.31	66.31	1.96	9	>Tanf_02250	210128_paul_pv-1630_7.8990.8990.2	controllerType=0 controllerNumber=1 scan=8990	33.5436
04779:2	R.IHLYM[+15.995]GEWQK.A	M[+16]	660.825	2	1320.64	1320.64	0	1.8	238.33	238.33	238.33	4.93	15	>Tanf_02250	201130_paulv_pv-1343_7.6919.6919.2	controllerType=0 controllerNumber=1 scan=6919	28.8867
11393:2	R.SVEM[+15.995]ITPC[+57.021]EMIYSSSTIR.A	C[+57], M[+16]	1060.49	2	2119.97	2119.97	0	0.3	13.71	13.71	13.71	2.85	15	>Tanf_02250	201130_paulv_pv-1343_7.13634.13634.2	controllerType=0 controllerNumber=1 scan=13634	42.0413
12839:2	R.SVEMITPC[+57.021]EMIYSSSTIR.A	C[+57]	1052.49	2	2103.98	2103.98	0	2.4	221.28	221.28	221.28	7.1	15	>Tanf_02250	201130_paulv_pv-1343_7.15148.15148.2	controllerType=0 controllerNumber=1 scan=15148	45.1165
02597:2	R.EQIESM[+15.995]TR.T	M[+16]	505.738	2	1010.47	1009.46	1	3.6	212.97	88.49	88.49	0.65	1	>Tanf_02295	201130_paulv_pv-1343_6.4739.4739.2	controllerType=0 controllerNumber=1 scan=4739	24.3463
05841:2	K.C[+57.021]NTDFTGIQYK.G	C[+57]	673.806	2	1346.61	1346.6	0	0.4	497.14	497.14	497.14	9.45	20	>Tanf_02330	201130_paulv_pv-1343_4.8170.8170.2	controllerType=0 controllerNumber=1 scan=8170	31.1052
05237:2	K.C[+57.021]NTDFTGIQYK.G	C[+57]	673.807	2	1346.61	1346.6	0	0.9	537.89	455.02	455.02	7.92	20	>Tanf_02330	201130_paulv_pv-1343_3.8043.8043.2	controllerType=0 controllerNumber=1 scan=8043	31.1365
02921:2	K.DHDT[+1225.387]LFVK.G	T[+1225]	1100.44	2	2199.87	2199.88	0	-4.9	275.4	247.52	247.52	5.43	39	>Tanf_02330	210128_paul_pv-1630_tfm1.5700.5700.2	controllerType=0 controllerNumber=1 scan=5700	28.242
03146:2	K.DHDT[+1355.450]LFVK.G	T[+1355]	1165.47	2	2329.94	2329.94	0	-2.9	138.98	138.98	138.98	2.93	39	>Tanf_02330	210128_paul_pv-1630_tfm1.5970.5970.2	controllerType=0 controllerNumber=1 scan=5970	28.9069
03519:2	K.DHDT[+1355.450]LFVK.G	T[+1355]	1165.48	2	2329.94	2329.94	0	0	84.06	84.06	84.06	2.69	38	>Tanf_02330	201130_paulv_pv-1343_1.6463.6463.2	controllerType=0 controllerNumber=1 scan=6463	29.7561
04864:3	K.DHDT[+1586.540]LFVK.G	T[+1587]	854.344	3	2561.02	2561.03	0	-7	396.55	338.05	338.05	7.52	14	>Tanf_02330	210128_paul_pv-1630_5.7217.7217.3	controllerType=0 controllerNumber=1 scan=7217	29.335
04519:3	K.DHDT[+1586.540]LFVK.G	T[+1587]	854.344	3	2561.02	2561.03	0	-6.5	392.45	327.42	327.42	7.33	20	>Tanf_02330	210128_paul_pv-1630_4.6885.6885.3	controllerType=0 controllerNumber=1 scan=6885	29.3931
04932:3	K.DHDT[+1586.540]LFVK.G	T[+1587]	854.348	3	2561.03	2561.03	0	-1.5	378.2	270.96	270.96	6.92	20	>Tanf_02330	201130_paulv_pv-1343_3.7675.7675.3	controllerType=0 controllerNumber=1 scan=7675	30.3719
03334:3	K.DHDT[+1586.540]LFVK.G	T[+1587]	854.345	3	2561.02	2561.03	0	-5.9	399.74	336.9	336.9	6.19	39	>Tanf_02330	210128_paul_pv-1630_tfm1.6186.6186.3	controllerType=0 controllerNumber=1 scan=6186	29.4971
03330:2	K.DHDT[+1586.540]LFVK.G	T[+1587]	1281.01	2	2561.02	2561.03	0	-5.6	402.85	311.36	311.36	5.7	39	>Tanf_02330	210128_paul_pv-1630_tfm1.6181.6181.2	controllerType=0 controllerNumber=1 scan=6181	29.4739
05159:3	K.DHDT[+1586.540]LFVK.G	T[+1587]	854.349	3	2561.03	2561.03	0	-1.1	333.51	179.43	179.43	5.52	23	>Tanf_02330	201130_paulv_pv-1343_2.7736.7736.3	controllerType=0 controllerNumber=1 scan=7736	30.4611
04542:3	K.DHDT[+1586.540]LFVK.G	T[+1587]	854.345	3	2561.02	2561.03	0	-5.9	275.47	186.38	186.38	5.45	16	>Tanf_02330	210128_paul_pv-1630_2.6903.6903.3	controllerType=0 controllerNumber=1 scan=6903	29.3179
03326:2	K.DHDT[+1586.540]LFVK.G	T[+1587]	1281.01	2	2561.02	2561.03	0	-5.6	292.58	263.94	263.94	5.28	39	>Tanf_02330	210128_paul_pv-1630_tfm1.6177.6177.2	controllerType=0 controllerNumber=1 scan=6177	29.4588
03535:2	K.DHDT[+1586.540]LFVK.G	T[+1587]	1281.01	2	2561.02	2561.03	0	-6.3	219.28	206.28	206.28	4.26	39	>Tanf_02330	210128_paul_pv-1630_tfm1.6405.6405.2	controllerType=0 controllerNumber=1 scan=6405	30.0532
04534:2	K.DHDT[+1586.540]LFVK.G	T[+1587]	1281.01	2	2561.01	2561.03	0	-8.4	215.06	195.66	195.66	3.27	16	>Tanf_02330	210128_paul_pv-1630_2.6894.6894.2	controllerType=0 controllerNumber=1 scan=6894	29.287
03711:2	K.DHDT[+1586.540]LFVK.G	T[+1587]	1281.02	2	2561.03	2561.03	0	-1.1	117.63	66.56	66.56	2.67	38	>Tanf_02330	201130_paulv_pv-1343_1.6699.6699.2	controllerType=0 controllerNumber=1 scan=6699	30.3085
05419:3	K.DHDT[+1716.600]LFVK.G	T[+1717]	897.702	3	2691.09	2691.09	0	-0.5	403.9	290.59	290.59	7.54	23	>Tanf_02330	201130_paulv_pv-1343_2.8014.8014.3	controllerType=0 controllerNumber=1 scan=8014	31.0156
03522:2	K.DHDT[+1716.600]LFVK.G	T[+1717]	1346.04	2	2691.08	2691.09	0	-4.8	403.62	304.14	304.14	5.92	39	>Tanf_02330	210128_paul_pv-1630_tfm1.6391.6391.2	controllerType=0 controllerNumber=1 scan=6391	30.0256
03519:2	K.DHDT[+1716.600]LFVK.G	T[+1717]	1346.04	2	2691.08	2691.09	0	-4.8	286.15	251.11	251.11	5.5	39	>Tanf_02330	210128_paul_pv-1630_tfm1.6388.6388.2	controllerType=0 controllerNumber=1 scan=6388	30.0093
03873:3	K.DHDT[+1716.600]LFVK.G	T[+1717]	897.701	3	2691.09	2691.09	0	-2.5	204.51	192.95	192.95	4.51	38	>Tanf_02330	201130_paulv_pv-1343_1.6901.6901.3	controllerType=0 controllerNumber=1 scan=6901	30.808
04773:3	K.DHDT[+1716.600]LFVK.G	T[+1717]	897.698	3	2691.08	2691.09	0	-5	128.64	128.64	128.64	3.59	20	>Tanf_02330	210128_paul_pv-1630_4.7148.7148.3	controllerType=0 controllerNumber=1 scan=7148	30.0303
06276:3	K.DHDT[+1716.600]LFVK.G	T[+1717]	897.703	3	2691.1	2691.09	0	0.5	126.16	126.16	126.16	3.44	16	>Tanf_02330	201130_paulv_pv-1343_5.8336.8336.3	controllerType=0 controllerNumber=1 scan=8336	31.1269
04150:3	K.DHDT[+1716.600]LFVK.G	T[+1717]	898.032	3	2692.08	2691.09	1	-6.5	186.22	182.95	182.95	3.38	38	>Tanf_02330	201130_paulv_pv-1343_1.7266.7266.3	controllerType=0 controllerNumber=1 scan=7266	31.739
04810:3	K.DHDT[+1716.600]LFVK.G	T[+1717]	897.698	3	2691.08	2691.09	0	-5	107.31	91.05	91.05	3.24	16	>Tanf_02330	210128_paul_pv-1630_2.7168.7168.3	controllerType=0 controllerNumber=1 scan=7168	29.959
03478:3	K.DHDT[+1716.600]LFVK.G	T[+1717]	897.696	3	2691.07	2691.09	0	-7.8	117.63	117.63	117.63	2.84	39	>Tanf_02330	210128_paul_pv-1630_tfm1.6341.6341.3	controllerType=0 controllerNumber=1 scan=6341	29.8969
03902:2	K.DHDT[+1716.600]LFVK.G	T[+1717]	1346.05	2	2691.09	2691.09	0	-0.8	115.31	71.68	71.68	2.67	38	>Tanf_02330	201130_paulv_pv-1343_1.6936.6936.2	controllerType=0 controllerNumber=1 scan=6936	30.8914
02281:2	K.DHDT[+792.254]LFVK.G	T[+792]	883.873	2	1766.74	1766.75	0	-5.2	86.95	86.95	86.95	2.83	39	>Tanf_02330	210128_paul_pv-1630_tfm1.4964.4964.2	controllerType=0 controllerNumber=1 scan=4964	26.4213
07055:2	K.DS[+1586.540]IGLFTAK.E	S[+1587]	1269.52	2	2538.03	2538.05	0	-8.2	17.99	17.99	5.6	0.59	39	>Tanf_02330	210128_paul_pv-1630_tfm1.10792.10792.2	controllerType=0 controllerNumber=1 scan=10792	43.1235
06986:2	K.DS[+1716.600]IGLFTAK.E	S[+1717]	1334.55	2	2668.1	2668.11	0	-4.6	231.16	185.37	8	4.5	39	>Tanf_02330	210128_paul_pv-1630_tfm1.10649.10649.2	controllerType=0 controllerNumber=1 scan=10649	42.5079
06557:2	K.DS[+1716.600]IGLFTAK.E	S[+1717]	1334.56	2	2668.11	2668.11	0	-2	50.97	42.16	8	2.19	38	>Tanf_02330	201130_paulv_pv-1343_1.11231.11231.2	controllerType=0 controllerNumber=1 scan=11231	43.4129
05990:2	K.DS[+1716.600]SAFFR.V	S[+1717]	1273.49	2	2545.97	2545.98	0	-3.8	60.29	33.7	1.6	0.54	39	>Tanf_02330	210128_paul_pv-1630_tfm1.9187.9187.2	controllerType=0 controllerNumber=1 scan=9187	37.849
07058:2	K.DSIGLFT[+1586.540]AK.E	T[+1587]	1269.52	2	2538.03	2538.05	0	-8.2	364.2	257.37	15.14	5.25	39	>Tanf_02330	210128_paul_pv-1630_tfm1.10795.10795.2	controllerType=0 controllerNumber=1 scan=10795	43.1381
06620:2	K.DSIGLFT[+1586.540]AK.E	T[+1587]	1269.53	2	2538.05	2538.05	0	-0.8	94.95	48.14	2.4	2.88	38	>Tanf_02330	201130_paulv_pv-1343_1.11414.11414.2	controllerType=0 controllerNumber=1 scan=11414	44.0714
06990:2	K.DSIGLFT[+1716.600]AK.E	T[+1717]	1334.55	2	2668.1	2668.11	0	-4.6	451.72	327.61	19.67	6.39	39	>Tanf_02330	210128_paul_pv-1630_tfm1.10653.10653.2	controllerType=0 controllerNumber=1 scan=10653	42.5231
[truncated: 12,946 more rows]
