# Supplementary material for: Characterization of the O-Glycoproteome of Tannerella forsythia
Source: mSphere. 2021 Sep 15;6(5):e00649-21. doi: 10.1128/mSphere.00649-21 (PMC8550257; doi:10.1128/mSphere.00649-21)
Supplement: TABLE S4 [file msphere.00649-21-st004.xlsx]

## Sheet: Table S4
Table S4. Mascot output of TFMS-treated samples
prot_acc	prot_desc	prot_score	prot_matches	prot_matches_sig	prot_sequences	prot_sequences_sig	pep_query	pep_rank	pep_isbold	pep_isunique	pep_exp_mz	pep_exp_mr	pep_exp_z	pep_calc_mr	pep_delta	pep_miss	pep_score	pep_expect	pep_seq	pep_var_mod	pep_var_mod_pos	pep_scan_title
Tanf_03370	Tanf_03370|Tanf_03370|hypothetical protein|~~Similar proteins in strain 92A2: TF2662 and BFO_1652; ~~|EXISTENCE: similar to AA sequence:RefSeq:WP_007654837.1|KK	99003	3499	2735	361	122	5082	1	1	1	380.719	759.424	2	759.424	-0.0002	1	25.55	0.0028	TAVGKER			C:\Data\Orbitrap\TF Membrane - DG\200928_PaulV_PV-1152_TFM_3.raw
Tanf_03370	Tanf_03370|Tanf_03370|hypothetical protein|~~Similar proteins in strain 92A2: TF2662 and BFO_1652; ~~|EXISTENCE: similar to AA sequence:RefSeq:WP_007654837.1|KK	99003	3499	2735	361	122	7392	1	1	1	399.732	797.45	2	797.451	-0.0009	0	13.71	0.043	NKPANVR			C:\Data\Orbitrap\TF Membrane - DG\200928_PaulV_PV-1152_TFM_3.raw
Tanf_03370	Tanf_03370|Tanf_03370|hypothetical protein|~~Similar proteins in strain 92A2: TF2662 and BFO_1652; ~~|EXISTENCE: similar to AA sequence:RefSeq:WP_007654837.1|KK	99003	3499	2735	361	122	7628	1	1	1	401.227	800.439	2	800.439	-0.0006	0	38.19		PITDTVR			C:\Data\Orbitrap\TF Membrane - DG\200928_PaulV_PV-1152_TFM_8.raw
Tanf_03370	Tanf_03370|Tanf_03370|hypothetical protein|~~Similar proteins in strain 92A2: TF2662 and BFO_1652; ~~|EXISTENCE: similar to AA sequence:RefSeq:WP_007654837.1|KK	99003	3499	2735	361	122	8934	1	1	1	410.738	819.46	2	819.46	0.0002	0	40.37		FTLVNAR			C:\Data\Orbitrap\TF Membrane - DG\200928_PaulV_PV-1152_TFM_11.raw
Tanf_03370	Tanf_03370|Tanf_03370|hypothetical protein|~~Similar proteins in strain 92A2: TF2662 and BFO_1652; ~~|EXISTENCE: similar to AA sequence:RefSeq:WP_007654837.1|KK	99003	3499	2735	361	122	9299	1	1	1	413.256	824.498	2	824.498	-0.0002	0	28.75		LVNARPR			C:\Data\Orbitrap\TF Membrane - DG\200928_PaulV_PV-1152_TFM_3.raw
Tanf_03370	Tanf_03370|Tanf_03370|hypothetical protein|~~Similar proteins in strain 92A2: TF2662 and BFO_1652; ~~|EXISTENCE: similar to AA sequence:RefSeq:WP_007654837.1|KK	99003	3499	2735	361	122	11975	1	1	1	428.238	854.461	2	854.461	-0.0002	0	49.51		PEVVANAR			C:\Data\Orbitrap\TF Membrane - DG\200928_PaulV_PV-1152_TFM_3.raw
Tanf_03370	Tanf_03370|Tanf_03370|hypothetical protein|~~Similar proteins in strain 92A2: TF2662 and BFO_1652; ~~|EXISTENCE: similar to AA sequence:RefSeq:WP_007654837.1|KK	99003	3499	2735	361	122	12539	1	1	1	431.245	860.476	2	860.476	0.0001	0	30.46		YIAPLER			C:\Data\Orbitrap\TF Membrane - DG\200928_PaulV_PV-1152_TFM_7.raw
Tanf_03370	Tanf_03370|Tanf_03370|hypothetical protein|~~Similar proteins in strain 92A2: TF2662 and BFO_1652; ~~|EXISTENCE: similar to AA sequence:RefSeq:WP_007654837.1|KK	99003	3499	2735	361	122	14357	1	1	1	440.232	878.449	2	878.45	-0.0003	0	30.5	0.00098	QLEFSQK			C:\Data\Orbitrap\TF Membrane - DG\200928_PaulV_PV-1152_TFM_5.raw
Tanf_03370	Tanf_03370|Tanf_03370|hypothetical protein|~~Similar proteins in strain 92A2: TF2662 and BFO_1652; ~~|EXISTENCE: similar to AA sequence:RefSeq:WP_007654837.1|KK	99003	3499	2735	361	122	14512	1	1	1	441.23	880.445	2	880.444	0.0003	0	54.92		PGFAFTNK			C:\Data\Orbitrap\TF Membrane - DG\200928_PaulV_PV-1152_TFM_15.raw
Tanf_03370	Tanf_03370|Tanf_03370|hypothetical protein|~~Similar proteins in strain 92A2: TF2662 and BFO_1652; ~~|EXISTENCE: similar to AA sequence:RefSeq:WP_007654837.1|KK	99003	3499	2735	361	122	15857	2	1	1	447.723	893.431	2	893.432	-0.0006	0	25.25	0.0036	YLPEGMGK			C:\Data\Orbitrap\TF Membrane - DG\200928_PaulV_PV-1152_TFM_15.raw
Tanf_03370	Tanf_03370|Tanf_03370|hypothetical protein|~~Similar proteins in strain 92A2: TF2662 and BFO_1652; ~~|EXISTENCE: similar to AA sequence:RefSeq:WP_007654837.1|KK	99003	3499	2735	361	122	16086	1	1	1	448.753	895.492	2	895.492	0.0007	1	35.3		LGYRYPK			C:\Data\Orbitrap\TF Membrane - DG\200928_PaulV_PV-1152_TFM_3.raw
Tanf_03370	Tanf_03370|Tanf_03370|hypothetical protein|~~Similar proteins in strain 92A2: TF2662 and BFO_1652; ~~|EXISTENCE: similar to AA sequence:RefSeq:WP_007654837.1|KK	99003	3499	2735	361	122	17051	1	1	1	452.766	903.518	2	903.518	0.0005	0	50.4	9.1e-06	IVFLGNNK			C:\Data\Orbitrap\TF Membrane - DG\200928_PaulV_PV-1152_TFM_1.raw
Tanf_03370	Tanf_03370|Tanf_03370|hypothetical protein|~~Similar proteins in strain 92A2: TF2662 and BFO_1652; ~~|EXISTENCE: similar to AA sequence:RefSeq:WP_007654837.1|KK	99003	3499	2735	361	122	17781	1	1	1	455.721	909.427	2	909.427	0.0009	0	42.86	5.2e-05	YLPEGMGK	Oxidation (M)	0.00000100.0	C:\Data\Orbitrap\TF Membrane - DG\200928_PaulV_PV-1152_TFM_5.raw
Tanf_03370	Tanf_03370|Tanf_03370|hypothetical protein|~~Similar proteins in strain 92A2: TF2662 and BFO_1652; ~~|EXISTENCE: similar to AA sequence:RefSeq:WP_007654837.1|KK	99003	3499	2735	361	122	22054	1	1	1	315.191	942.552	3	942.551	0.0006	1	27.42		RVPRPYR			C:\Data\Orbitrap\TF Membrane - DG\200928_PaulV_PV-1152_TFM_12.raw
Tanf_03370	Tanf_03370|Tanf_03370|hypothetical protein|~~Similar proteins in strain 92A2: TF2662 and BFO_1652; ~~|EXISTENCE: similar to AA sequence:RefSeq:WP_007654837.1|KK	99003	3499	2735	361	122	22133	1	1	1	472.745	943.476	2	943.476	0.0001	1	51.72		YSYDIKR			C:\Data\Orbitrap\TF Membrane - DG\200928_PaulV_PV-1152_TFM_11.raw
Tanf_03370	Tanf_03370|Tanf_03370|hypothetical protein|~~Similar proteins in strain 92A2: TF2662 and BFO_1652; ~~|EXISTENCE: similar to AA sequence:RefSeq:WP_007654837.1|KK	99003	3499	2735	361	122	22541	1	1	1	474.259	946.503	2	946.503	0.0006	0	23.94		FTPQWLR			C:\Data\Orbitrap\TF Membrane - DG\200928_PaulV_PV-1152_TFM_5.raw
Tanf_03370	Tanf_03370|Tanf_03370|hypothetical protein|~~Similar proteins in strain 92A2: TF2662 and BFO_1652; ~~|EXISTENCE: similar to AA sequence:RefSeq:WP_007654837.1|KK	99003	3499	2735	361	122	22971	1	1	1	475.289	948.564	2	948.564	-0.0003	1	41.19		LYVLKGEK			C:\Data\Orbitrap\TF Membrane - DG\200928_PaulV_PV-1152_TFM_3.raw
Tanf_03370	Tanf_03370|Tanf_03370|hypothetical protein|~~Similar proteins in strain 92A2: TF2662 and BFO_1652; ~~|EXISTENCE: similar to AA sequence:RefSeq:WP_007654837.1|KK	99003	3499	2735	361	122	24067	1	1	1	479.238	956.462	2	956.46	0.0017	0	45.78	2.6e-05	FTYQVDGK			C:\Data\Orbitrap\TF Membrane - DG\200928_PaulV_PV-1152_TFM_4.raw
Tanf_03370	Tanf_03370|Tanf_03370|hypothetical protein|~~Similar proteins in strain 92A2: TF2662 and BFO_1652; ~~|EXISTENCE: similar to AA sequence:RefSeq:WP_007654837.1|KK	99003	3499	2735	361	122	25841	1	1	0	485.278	968.541	2	968.54	0.0003	0	55.44		QNGVPVISR			C:\Data\Orbitrap\TF Membrane - DG\200928_PaulV_PV-1152_TFM_12.raw
Tanf_03370	Tanf_03370|Tanf_03370|hypothetical protein|~~Similar proteins in strain 92A2: TF2662 and BFO_1652; ~~|EXISTENCE: similar to AA sequence:RefSeq:WP_007654837.1|KK	99003	3499	2735	361	122	27215	1	1	1	489.767	977.519	2	977.518	0.0009	1	15.3		QLEFSQKV			C:\Data\Orbitrap\TF Membrane - DG\200928_PaulV_PV-1152_TFM_12.raw
Tanf_03370	Tanf_03370|Tanf_03370|hypothetical protein|~~Similar proteins in strain 92A2: TF2662 and BFO_1652; ~~|EXISTENCE: similar to AA sequence:RefSeq:WP_007654837.1|KK	99003	3499	2735	361	122	27517	1	1	1	490.764	979.513	2	979.513	0.0007	0	70.08	9.8e-08	VPGFAFTNK			C:\Data\Orbitrap\TF Membrane - DG\200928_PaulV_PV-1152_TFM_3.raw
Tanf_03370	Tanf_03370|Tanf_03370|hypothetical protein|~~Similar proteins in strain 92A2: TF2662 and BFO_1652; ~~|EXISTENCE: similar to AA sequence:RefSeq:WP_007654837.1|KK	99003	3499	2735	361	122	27618	1	1	1	490.804	979.594	2	979.593	0.0012	1	29.35		SKIHLINR			C:\Data\Orbitrap\TF Membrane - DG\200928_PaulV_PV-1152_TFM_6.raw
Tanf_03370	Tanf_03370|Tanf_03370|hypothetical protein|~~Similar proteins in strain 92A2: TF2662 and BFO_1652; ~~|EXISTENCE: similar to AA sequence:RefSeq:WP_007654837.1|KK	99003	3499	2735	361	122	28271	1	1	1	492.761	983.508	2	983.508	0.0004	1	44.01		VNADFYKK			C:\Data\Orbitrap\TF Membrane - DG\200928_PaulV_PV-1152_TFM_3.raw
Tanf_03370	Tanf_03370|Tanf_03370|hypothetical protein|~~Similar proteins in strain 92A2: TF2662 and BFO_1652; ~~|EXISTENCE: similar to AA sequence:RefSeq:WP_007654837.1|KK	99003	3499	2735	361	122	29989	1	1	1	498.243	994.472	2	994.472	0.0005	0	54.05	4.3e-06	FTEVGGGSNK			C:\Data\Orbitrap\TF Membrane - DG\200928_PaulV_PV-1152_TFM_1.raw
Tanf_03370	Tanf_03370|Tanf_03370|hypothetical protein|~~Similar proteins in strain 92A2: TF2662 and BFO_1652; ~~|EXISTENCE: similar to AA sequence:RefSeq:WP_007654837.1|KK	99003	3499	2735	361	122	30313	1	1	1	499.241	996.467	2	996.466	0.001	0	37.7	0.00017	NDPYLGYR			C:\Data\Orbitrap\TF Membrane - DG\200928_PaulV_PV-1152_TFM_3.raw
Tanf_03370	Tanf_03370|Tanf_03370|hypothetical protein|~~Similar proteins in strain 92A2: TF2662 and BFO_1652; ~~|EXISTENCE: similar to AA sequence:RefSeq:WP_007654837.1|KK	99003	3499	2735	361	122	30820	1	1	0	500.764	999.514	2	999.514	0.0005	0	28.62		GTGHIKPQY			C:\Data\Orbitrap\TF Membrane - DG\200928_PaulV_PV-1152_TFM_3.raw
Tanf_03370	Tanf_03370|Tanf_03370|hypothetical protein|~~Similar proteins in strain 92A2: TF2662 and BFO_1652; ~~|EXISTENCE: similar to AA sequence:RefSeq:WP_007654837.1|KK	99003	3499	2735	361	122	31723	1	1	1	503.735	1005.45	2	1005.45	-0.0003	0	48.18	1.5e-05	MQDLSAGER			C:\Data\Orbitrap\TF Membrane - DG\200928_PaulV_PV-1152_TFM_4.raw
Tanf_03370	Tanf_03370|Tanf_03370|hypothetical protein|~~Similar proteins in strain 92A2: TF2662 and BFO_1652; ~~|EXISTENCE: similar to AA sequence:RefSeq:WP_007654837.1|KK	99003	3499	2735	361	122	32077	1	1	1	504.744	1007.47	2	1007.47	0.0024	1	25.68		HKDEVFSF			C:\Data\Orbitrap\TF Membrane - DG\200928_PaulV_PV-1152_TFM_3.raw
Tanf_03370	Tanf_03370|Tanf_03370|hypothetical protein|~~Similar proteins in strain 92A2: TF2662 and BFO_1652; ~~|EXISTENCE: similar to AA sequence:RefSeq:WP_007654837.1|KK	99003	3499	2735	361	122	32662	1	1	1	506.267	1010.52	2	1010.52	0.0007	1	18.78		DLGYRYPK			C:\Data\Orbitrap\TF Membrane - DG\200928_PaulV_PV-1152_TFM_6.raw
Tanf_03370	Tanf_03370|Tanf_03370|hypothetical protein|~~Similar proteins in strain 92A2: TF2662 and BFO_1652; ~~|EXISTENCE: similar to AA sequence:RefSeq:WP_007654837.1|KK	99003	3499	2735	361	122	33037	1	1	1	507.279	1012.54	2	1012.55	-0.0014	1	16.29		PDTLKFHR			C:\Data\Orbitrap\TF Membrane - DG\200928_PaulV_PV-1152_TFM_10.raw
Tanf_03370	Tanf_03370|Tanf_03370|hypothetical protein|~~Similar proteins in strain 92A2: TF2662 and BFO_1652; ~~|EXISTENCE: similar to AA sequence:RefSeq:WP_007654837.1|KK	99003	3499	2735	361	122	34737	1	1	1	511.78	1021.55	2	1021.55	-0.0003	0	40.39		NRPFVYAR			C:\Data\Orbitrap\TF Membrane - DG\200928_PaulV_PV-1152_TFM_2.raw
Tanf_03370	Tanf_03370|Tanf_03370|hypothetical protein|~~Similar proteins in strain 92A2: TF2662 and BFO_1652; ~~|EXISTENCE: similar to AA sequence:RefSeq:WP_007654837.1|KK	99003	3499	2735	361	122	35280	1	1	1	513.721	1025.43	2	1025.43	0.0002	0	20.99		HYMGFDEK			C:\Data\Orbitrap\TF Membrane - DG\200928_PaulV_PV-1152_TFM_4.raw
Tanf_03370	Tanf_03370|Tanf_03370|hypothetical protein|~~Similar proteins in strain 92A2: TF2662 and BFO_1652; ~~|EXISTENCE: similar to AA sequence:RefSeq:WP_007654837.1|KK	99003	3499	2735	361	122	35582	1	1	1	514.264	1026.51	2	1026.51	0.001	0	32.33	0.00058	NYYALLDR			C:\Data\Orbitrap\TF Membrane - DG\200928_PaulV_PV-1152_TFM_3.raw
Tanf_03370	Tanf_03370|Tanf_03370|hypothetical protein|~~Similar proteins in strain 92A2: TF2662 and BFO_1652; ~~|EXISTENCE: similar to AA sequence:RefSeq:WP_007654837.1|KK	99003	3499	2735	361	122	35926	1	1	1	515.281	1028.55	2	1028.55	-0.0036	0	20.96		LQTATGPVDK			C:\Data\Orbitrap\TF Membrane - DG\200928_PaulV_PV-1152_TFM_7.raw
Tanf_03370	Tanf_03370|Tanf_03370|hypothetical protein|~~Similar proteins in strain 92A2: TF2662 and BFO_1652; ~~|EXISTENCE: similar to AA sequence:RefSeq:WP_007654837.1|KK	99003	3499	2735	361	122	36537	1	1	1	516.814	1031.61	2	1031.61	0.0001	1	57.44		KIVFLGNNK			C:\Data\Orbitrap\TF Membrane - DG\200928_PaulV_PV-1152_TFM_4.raw
Tanf_03370	Tanf_03370|Tanf_03370|hypothetical protein|~~Similar proteins in strain 92A2: TF2662 and BFO_1652; ~~|EXISTENCE: similar to AA sequence:RefSeq:WP_007654837.1|KK	99003	3499	2735	361	122	36952	1	1	1	517.798	1033.58	2	1033.58	0.0003	0	41.85		VTKPELYGK			C:\Data\Orbitrap\TF Membrane - DG\200928_PaulV_PV-1152_TFM_3.raw
Tanf_03370	Tanf_03370|Tanf_03370|hypothetical protein|~~Similar proteins in strain 92A2: TF2662 and BFO_1652; ~~|EXISTENCE: similar to AA sequence:RefSeq:WP_007654837.1|KK	99003	3499	2735	361	122	37145	1	1	1	345.858	1034.55	3	1034.55	0.0004	2	43.08	4.9e-05	DKDQVFKR			C:\Data\Orbitrap\TF Membrane - DG\200928_PaulV_PV-1152_TFM_3.raw
Tanf_03370	Tanf_03370|Tanf_03370|hypothetical protein|~~Similar proteins in strain 92A2: TF2662 and BFO_1652; ~~|EXISTENCE: similar to AA sequence:RefSeq:WP_007654837.1|KK	99003	3499	2735	361	122	37149	1	1	1	518.283	1034.55	2	1034.55	0.0008	2	47.2	1.9e-05	DKDQVFKR			C:\Data\Orbitrap\TF Membrane - DG\200928_PaulV_PV-1152_TFM_4.raw
Tanf_03370	Tanf_03370|Tanf_03370|hypothetical protein|~~Similar proteins in strain 92A2: TF2662 and BFO_1652; ~~|EXISTENCE: similar to AA sequence:RefSeq:WP_007654837.1|KK	99003	3499	2735	361	122	37596	1	1	1	519.766	1037.52	2	1037.52	-0.0009	1	44.91		KDYIWDAK			C:\Data\Orbitrap\TF Membrane - DG\200928_PaulV_PV-1152_TFM_15.raw
Tanf_03370	Tanf_03370|Tanf_03370|hypothetical protein|~~Similar proteins in strain 92A2: TF2662 and BFO_1652; ~~|EXISTENCE: similar to AA sequence:RefSeq:WP_007654837.1|KK	99003	3499	2735	361	122	38617	1	1	1	522.772	1043.53	2	1043.53	0.0013	1	36.27		TEYVNYKK			C:\Data\Orbitrap\TF Membrane - DG\200928_PaulV_PV-1152_TFM_16.raw
Tanf_03370	Tanf_03370|Tanf_03370|hypothetical protein|~~Similar proteins in strain 92A2: TF2662 and BFO_1652; ~~|EXISTENCE: similar to AA sequence:RefSeq:WP_007654837.1|KK	99003	3499	2735	361	122	39172	1	1	1	523.798	1045.58	2	1045.58	0.0009	0	54.29		QYLLAVDPK			C:\Data\Orbitrap\TF Membrane - DG\200928_PaulV_PV-1152_TFM_3.raw
Tanf_03370	Tanf_03370|Tanf_03370|hypothetical protein|~~Similar proteins in strain 92A2: TF2662 and BFO_1652; ~~|EXISTENCE: similar to AA sequence:RefSeq:WP_007654837.1|KK	99003	3499	2735	361	122	40486	1	1	1	526.78	1051.55	2	1051.55	0.0006	0	56.82		RPFYGDAVK			C:\Data\Orbitrap\TF Membrane - DG\200928_PaulV_PV-1152_TFM_16.raw
Tanf_03370	Tanf_03370|Tanf_03370|hypothetical protein|~~Similar proteins in strain 92A2: TF2662 and BFO_1652; ~~|EXISTENCE: similar to AA sequence:RefSeq:WP_007654837.1|KK	99003	3499	2735	361	122	41253	1	1	1	352.886	1055.64	3	1055.64	0.0001	1	24.55		IRVPRPYR			C:\Data\Orbitrap\TF Membrane - DG\200928_PaulV_PV-1152_TFM_3.raw
Tanf_03370	Tanf_03370|Tanf_03370|hypothetical protein|~~Similar proteins in strain 92A2: TF2662 and BFO_1652; ~~|EXISTENCE: similar to AA sequence:RefSeq:WP_007654837.1|KK	99003	3499	2735	361	122	41334	1	1	1	529.288	1056.56	2	1056.56	0.0001	1	40.61		LVVAHKDEF			C:\Data\Orbitrap\TF Membrane - DG\200928_PaulV_PV-1152_TFM_14.raw
Tanf_03370	Tanf_03370|Tanf_03370|hypothetical protein|~~Similar proteins in strain 92A2: TF2662 and BFO_1652; ~~|EXISTENCE: similar to AA sequence:RefSeq:WP_007654837.1|KK	99003	3499	2735	361	122	41337	1	1	1	529.291	1056.57	2	1056.57	-0.0002	1	19.53	0.011	SQPKTVGGQR			C:\Data\Orbitrap\TF Membrane - DG\200928_PaulV_PV-1152_TFM_3.raw
Tanf_03370	Tanf_03370|Tanf_03370|hypothetical protein|~~Similar proteins in strain 92A2: TF2662 and BFO_1652; ~~|EXISTENCE: similar to AA sequence:RefSeq:WP_007654837.1|KK	99003	3499	2735	361	122	44340	1	1	1	536.786	1071.56	2	1071.55	0.0031	0	17.56		IAPMNGGWVK			C:\Data\Orbitrap\TF Membrane - DG\200928_PaulV_PV-1152_TFM_10.raw
Tanf_03370	Tanf_03370|Tanf_03370|hypothetical protein|~~Similar proteins in strain 92A2: TF2662 and BFO_1652; ~~|EXISTENCE: similar to AA sequence:RefSeq:WP_007654837.1|KK	99003	3499	2735	361	122	44726	1	1	1	537.314	1072.61	2	1072.61	0.0003	0	46.29	2.9e-05	FTLVNARPR			C:\Data\Orbitrap\TF Membrane - DG\200928_PaulV_PV-1152_TFM_9.raw
Tanf_03370	Tanf_03370|Tanf_03370|hypothetical protein|~~Similar proteins in strain 92A2: TF2662 and BFO_1652; ~~|EXISTENCE: similar to AA sequence:RefSeq:WP_007654837.1|KK	99003	3499	2735	361	122	44745	1	1	1	358.546	1072.62	3	1072.61	0.0011	0	28.11	0.0019	FTLVNARPR			C:\Data\Orbitrap\TF Membrane - DG\200928_PaulV_PV-1152_TFM_2.raw
Tanf_03370	Tanf_03370|Tanf_03370|hypothetical protein|~~Similar proteins in strain 92A2: TF2662 and BFO_1652; ~~|EXISTENCE: similar to AA sequence:RefSeq:WP_007654837.1|KK	99003	3499	2735	361	122	45955	1	1	1	540.28	1078.55	2	1078.54	0.0013	0	26.06		LQINDYWK			C:\Data\Orbitrap\TF Membrane - DG\200928_PaulV_PV-1152_TFM_7.raw
Tanf_03370	Tanf_03370|Tanf_03370|hypothetical protein|~~Similar proteins in strain 92A2: TF2662 and BFO_1652; ~~|EXISTENCE: similar to AA sequence:RefSeq:WP_007654837.1|KK	99003	3499	2735	361	122	46113	1	1	1	540.775	1079.54	2	1079.54	0.0001	0	17.98	0.018	VHDTSHGSIK			C:\Data\Orbitrap\TF Membrane - DG\200928_PaulV_PV-1152_TFM_4.raw
Tanf_03370	Tanf_03370|Tanf_03370|hypothetical protein|~~Similar proteins in strain 92A2: TF2662 and BFO_1652; ~~|EXISTENCE: similar to AA sequence:RefSeq:WP_007654837.1|KK	99003	3499	2735	361	122	46612	1	1	0	541.819	1081.62	2	1081.62	-0.0001	0	55.33	2.9e-06	IQNGVPVISR			C:\Data\Orbitrap\TF Membrane - DG\200928_PaulV_PV-1152_TFM_2.raw
Tanf_03370	Tanf_03370|Tanf_03370|hypothetical protein|~~Similar proteins in strain 92A2: TF2662 and BFO_1652; ~~|EXISTENCE: similar to AA sequence:RefSeq:WP_007654837.1|KK	99003	3499	2735	361	122	49246	1	1	1	547.778	1093.54	2	1093.54	0.0018	0	34.12		LAGHPDGTIVD			C:\Data\Orbitrap\TF Membrane - DG\200928_PaulV_PV-1152_TFM_3.raw
Tanf_03370	Tanf_03370|Tanf_03370|hypothetical protein|~~Similar proteins in strain 92A2: TF2662 and BFO_1652; ~~|EXISTENCE: similar to AA sequence:RefSeq:WP_007654837.1|KK	99003	3499	2735	361	122	50234	1	1	1	550.275	1098.53	2	1098.53	0.0003	1	45.27		DVNADFYKK			C:\Data\Orbitrap\TF Membrane - DG\200928_PaulV_PV-1152_TFM_3.raw
Tanf_03370	Tanf_03370|Tanf_03370|hypothetical protein|~~Similar proteins in strain 92A2: TF2662 and BFO_1652; ~~|EXISTENCE: similar to AA sequence:RefSeq:WP_007654837.1|KK	99003	3499	2735	361	122	50473	1	1	0	550.772	1099.53	2	1099.53	-0.0006	0	25.26		YVDTAYVNR			C:\Data\Orbitrap\TF Membrane - DG\200928_PaulV_PV-1152_TFM_2.raw
Tanf_03370	Tanf_03370|Tanf_03370|hypothetical protein|~~Similar proteins in strain 92A2: TF2662 and BFO_1652; ~~|EXISTENCE: similar to AA sequence:RefSeq:WP_007654837.1|KK	99003	3499	2735	361	122	51188	1	1	1	552.247	1102.48	2	1102.48	0.0007	0	41.66	6.8e-05	STSQHSDWR			C:\Data\Orbitrap\TF Membrane - DG\200928_PaulV_PV-1152_TFM_3.raw
Tanf_03370	Tanf_03370|Tanf_03370|hypothetical protein|~~Similar proteins in strain 92A2: TF2662 and BFO_1652; ~~|EXISTENCE: similar to AA sequence:RefSeq:WP_007654837.1|KK	99003	3499	2735	361	122	51257	1	1	1	552.286	1102.56	2	1102.56	0.0017	1	42.93		IWDAKWER			C:\Data\Orbitrap\TF Membrane - DG\200928_PaulV_PV-1152_TFM_15.raw
Tanf_03370	Tanf_03370|Tanf_03370|hypothetical protein|~~Similar proteins in strain 92A2: TF2662 and BFO_1652; ~~|EXISTENCE: similar to AA sequence:RefSeq:WP_007654837.1|KK	99003	3499	2735	361	122	52140	1	1	1	554.275	1106.53	2	1106.54	-0.001	0	77.22		VDDLNNYVR			C:\Data\Orbitrap\TF Membrane - DG\200928_PaulV_PV-1152_TFM_9.raw
Tanf_03370	Tanf_03370|Tanf_03370|hypothetical protein|~~Similar proteins in strain 92A2: TF2662 and BFO_1652; ~~|EXISTENCE: similar to AA sequence:RefSeq:WP_007654837.1|KK	99003	3499	2735	361	122	52488	1	1	1	554.812	1107.61	2	1107.61	0.0024	1	67.51		KVPGFAFTNK			C:\Data\Orbitrap\TF Membrane - DG\200928_PaulV_PV-1152_TFM_8.raw
Tanf_03370	Tanf_03370|Tanf_03370|hypothetical protein|~~Similar proteins in strain 92A2: TF2662 and BFO_1652; ~~|EXISTENCE: similar to AA sequence:RefSeq:WP_007654837.1|KK	99003	3499	2735	361	122	52623	1	1	1	555.285	1108.56	2	1108.56	0.0007	1	55.46		VPGFAFTNKE			C:\Data\Orbitrap\TF Membrane - DG\200928_PaulV_PV-1152_TFM_16.raw
Tanf_03370	Tanf_03370|Tanf_03370|hypothetical protein|~~Similar proteins in strain 92A2: TF2662 and BFO_1652; ~~|EXISTENCE: similar to AA sequence:RefSeq:WP_007654837.1|KK	99003	3499	2735	361	122	52826	1	1	1	555.757	1109.5	2	1109.5	0.0011	1	46.27		FTEVGGGSNKD			C:\Data\Orbitrap\TF Membrane - DG\200928_PaulV_PV-1152_TFM_13.raw
Tanf_03370	Tanf_03370|Tanf_03370|hypothetical protein|~~Similar proteins in strain 92A2: TF2662 and BFO_1652; ~~|EXISTENCE: similar to AA sequence:RefSeq:WP_007654837.1|KK	99003	3499	2735	361	122	53425	1	1	1	557.266	1112.52	2	1112.52	0.0009	0	22.86		FMIESETTR			C:\Data\Orbitrap\TF Membrane - DG\200928_PaulV_PV-1152_TFM_3.raw
Tanf_03370	Tanf_03370|Tanf_03370|hypothetical protein|~~Similar proteins in strain 92A2: TF2662 and BFO_1652; ~~|EXISTENCE: similar to AA sequence:RefSeq:WP_007654837.1|KK	99003	3499	2735	361	122	54111	1	1	1	558.746	1115.48	2	1115.48	0.001	1	24.92		EREYLYED			C:\Data\Orbitrap\TF Membrane - DG\200928_PaulV_PV-1152_TFM_3.raw
Tanf_03370	Tanf_03370|Tanf_03370|hypothetical protein|~~Similar proteins in strain 92A2: TF2662 and BFO_1652; ~~|EXISTENCE: similar to AA sequence:RefSeq:WP_007654837.1|KK	99003	3499	2735	361	122	54719	1	1	1	559.791	1117.57	2	1117.57	0.0012	0	36.28		GNFTPQWLR			C:\Data\Orbitrap\TF Membrane - DG\200928_PaulV_PV-1152_TFM_3.raw
Tanf_03370	Tanf_03370|Tanf_03370|hypothetical protein|~~Similar proteins in strain 92A2: TF2662 and BFO_1652; ~~|EXISTENCE: similar to AA sequence:RefSeq:WP_007654837.1|KK	99003	3499	2735	361	122	54948	1	1	1	560.295	1118.58	2	1118.57	0.003	0	21.61		YTPEVVANAR			C:\Data\Orbitrap\TF Membrane - DG\200928_PaulV_PV-1152_TFM_3.raw
Tanf_03370	Tanf_03370|Tanf_03370|hypothetical protein|~~Similar proteins in strain 92A2: TF2662 and BFO_1652; ~~|EXISTENCE: similar to AA sequence:RefSeq:WP_007654837.1|KK	99003	3499	2735	361	122	56643	1	1	1	563.799	1125.58	2	1125.58	0.001	0	37.91		LSFVPAIHAGD			C:\Data\Orbitrap\TF Membrane - DG\200928_PaulV_PV-1152_TFM_3.raw
Tanf_03370	Tanf_03370|Tanf_03370|hypothetical protein|~~Similar proteins in strain 92A2: TF2662 and BFO_1652; ~~|EXISTENCE: similar to AA sequence:RefSeq:WP_007654837.1|KK	99003	3499	2735	361	122	57095	1	1	1	565.228	1128.44	2	1128.44	-0.0004	0	19.34	0.012	NQTDSAR	Hex(1)HexA(1) (ST)	0.0020000.0	C:\Data\Orbitrap\TF Membrane - DG\200928_PaulV_PV-1152_TFM_4.raw
Tanf_03370	Tanf_03370|Tanf_03370|hypothetical protein|~~Similar proteins in strain 92A2: TF2662 and BFO_1652; ~~|EXISTENCE: similar to AA sequence:RefSeq:WP_007654837.1|KK	99003	3499	2735	361	122	58000	1	1	1	566.348	1130.68	2	1130.68	0.0013	1	61.86	6.5e-07	VKIVFLGNNK			C:\Data\Orbitrap\TF Membrane - DG\200928_PaulV_PV-1152_TFM_12.raw
Tanf_03370	Tanf_03370|Tanf_03370|hypothetical protein|~~Similar proteins in strain 92A2: TF2662 and BFO_1652; ~~|EXISTENCE: similar to AA sequence:RefSeq:WP_007654837.1|KK	99003	3499	2735	361	122	58902	1	1	1	568.322	1134.63	2	1134.63	0.0003	0	37.83		LNRPFVYAR			C:\Data\Orbitrap\TF Membrane - DG\200928_PaulV_PV-1152_TFM_3.raw
Tanf_03370	Tanf_03370|Tanf_03370|hypothetical protein|~~Similar proteins in strain 92A2: TF2662 and BFO_1652; ~~|EXISTENCE: similar to AA sequence:RefSeq:WP_007654837.1|KK	99003	3499	2735	361	122	59544	1	1	1	569.795	1137.57	2	1137.58	-0.0018	0	15.89		SLVINVR	Hex(1)HexA(1) (ST)	0.2000000.0	C:\Data\Orbitrap\TF Membrane - DG\200928_PaulV_PV-1152_TFM_4.raw
Tanf_03370	Tanf_03370|Tanf_03370|hypothetical protein|~~Similar proteins in strain 92A2: TF2662 and BFO_1652; ~~|EXISTENCE: similar to AA sequence:RefSeq:WP_007654837.1|KK	99003	3499	2735	361	122	59651	1	1	1	570.268	1138.52	2	1138.52	-0.0023	0	26.17		PITDTVR	Hex(1)HexA(1) (ST)	0.0000200.0	C:\Data\Orbitrap\TF Membrane - DG\200928_PaulV_PV-1152_TFM_2.raw
Tanf_03370	Tanf_03370|Tanf_03370|hypothetical protein|~~Similar proteins in strain 92A2: TF2662 and BFO_1652; ~~|EXISTENCE: similar to AA sequence:RefSeq:WP_007654837.1|KK	99003	3499	2735	361	122	59653	1	1	1	570.269	1138.52	2	1138.52	-0.0003	0	33.45		PITDTVR	Hex(1)HexA(1) (ST)	0.0020000.0	C:\Data\Orbitrap\TF Membrane - DG\200928_PaulV_PV-1152_TFM_8.raw
Tanf_03370	Tanf_03370|Tanf_03370|hypothetical protein|~~Similar proteins in strain 92A2: TF2662 and BFO_1652; ~~|EXISTENCE: similar to AA sequence:RefSeq:WP_007654837.1|KK	99003	3499	2735	361	122	60774	1	1	1	572.324	1142.63	2	1142.63	0.0001	0	76.3		PQYLLAVDPK			C:\Data\Orbitrap\TF Membrane - DG\200928_PaulV_PV-1152_TFM_5.raw
Tanf_03370	Tanf_03370|Tanf_03370|hypothetical protein|~~Similar proteins in strain 92A2: TF2662 and BFO_1652; ~~|EXISTENCE: similar to AA sequence:RefSeq:WP_007654837.1|KK	99003	3499	2735	361	122	61896	1	1	1	574.819	1147.62	2	1147.62	0.0003	0	32.42		NVTKPELYGK			C:\Data\Orbitrap\TF Membrane - DG\200928_PaulV_PV-1152_TFM_4.raw
Tanf_03370	Tanf_03370|Tanf_03370|hypothetical protein|~~Similar proteins in strain 92A2: TF2662 and BFO_1652; ~~|EXISTENCE: similar to AA sequence:RefSeq:WP_007654837.1|KK	99003	3499	2735	361	122	62555	1	1	1	576.294	1150.57	2	1150.57	0.0006	1	60.37		RFTEVGGGSNK			C:\Data\Orbitrap\TF Membrane - DG\200928_PaulV_PV-1152_TFM_3.raw
Tanf_03370	Tanf_03370|Tanf_03370|hypothetical protein|~~Similar proteins in strain 92A2: TF2662 and BFO_1652; ~~|EXISTENCE: similar to AA sequence:RefSeq:WP_007654837.1|KK	99003	3499	2735	361	122	63140	1	1	1	577.341	1152.67	2	1152.67	0.0009	0	44.78		PLVGGNLGIWK			C:\Data\Orbitrap\TF Membrane - DG\200928_PaulV_PV-1152_TFM_3.raw
Tanf_03370	Tanf_03370|Tanf_03370|hypothetical protein|~~Similar proteins in strain 92A2: TF2662 and BFO_1652; ~~|EXISTENCE: similar to AA sequence:RefSeq:WP_007654837.1|KK	99003	3499	2735	361	122	63215	1	1	1	577.762	1153.51	2	1153.51	0.0015	0	69.52		SCETEPLYR			C:\Data\Orbitrap\TF Membrane - DG\200928_PaulV_PV-1152_TFM_10.raw
Tanf_03370	Tanf_03370|Tanf_03370|hypothetical protein|~~Similar proteins in strain 92A2: TF2662 and BFO_1652; ~~|EXISTENCE: similar to AA sequence:RefSeq:WP_007654837.1|KK	99003	3499	2735	361	122	63277	1	1	1	577.785	1153.56	2	1153.56	0.0011	1	70.3		SCVLYDKNR			C:\Data\Orbitrap\TF Membrane - DG\200928_PaulV_PV-1152_TFM_4.raw
Tanf_03370	Tanf_03370|Tanf_03370|hypothetical protein|~~Similar proteins in strain 92A2: TF2662 and BFO_1652; ~~|EXISTENCE: similar to AA sequence:RefSeq:WP_007654837.1|KK	99003	3499	2735	361	122	63814	3	1	1	386.216	1155.63	3	1155.62	0.0073	1	14.29		GVWWRLDPK			C:\Data\Orbitrap\TF Membrane - DG\200928_PaulV_PV-1152_TFM_16.raw
Tanf_03370	Tanf_03370|Tanf_03370|hypothetical protein|~~Similar proteins in strain 92A2: TF2662 and BFO_1652; ~~|EXISTENCE: similar to AA sequence:RefSeq:WP_007654837.1|KK	99003	3499	2735	361	122	64416	1	1	1	580.309	1158.6	2	1158.6	0.0005	0	39.43		GIGWTSNSPLK			C:\Data\Orbitrap\TF Membrane - DG\200928_PaulV_PV-1152_TFM_3.raw
Tanf_03370	Tanf_03370|Tanf_03370|hypothetical protein|~~Similar proteins in strain 92A2: TF2662 and BFO_1652; ~~|EXISTENCE: similar to AA sequence:RefSeq:WP_007654837.1|KK	99003	3499	2735	361	122	64591	1	1	1	580.75	1159.48	2	1159.49	-0.0012	0	32.1		CAGMDVHSQR			C:\Data\Orbitrap\TF Membrane - DG\200928_PaulV_PV-1152_TFM_1.raw
Tanf_03370	Tanf_03370|Tanf_03370|hypothetical protein|~~Similar proteins in strain 92A2: TF2662 and BFO_1652; ~~|EXISTENCE: similar to AA sequence:RefSeq:WP_007654837.1|KK	99003	3499	2735	361	122	64688	1	1	1	580.802	1159.59	2	1159.59	0.0013	0	63.97		IAEAETWNVK			C:\Data\Orbitrap\TF Membrane - DG\200928_PaulV_PV-1152_TFM_3.raw
Tanf_03370	Tanf_03370|Tanf_03370|hypothetical protein|~~Similar proteins in strain 92A2: TF2662 and BFO_1652; ~~|EXISTENCE: similar to AA sequence:RefSeq:WP_007654837.1|KK	99003	3499	2735	361	122	65560	1	1	1	582.33	1162.65	2	1162.65	0.0002	3	52.68		KDKDQVFKR			C:\Data\Orbitrap\TF Membrane - DG\200928_PaulV_PV-1152_TFM_2.raw
Tanf_03370	Tanf_03370|Tanf_03370|hypothetical protein|~~Similar proteins in strain 92A2: TF2662 and BFO_1652; ~~|EXISTENCE: similar to AA sequence:RefSeq:WP_007654837.1|KK	99003	3499	2735	361	122	65803	1	1	1	582.794	1163.57	2	1163.57	0.0011	1	57.03	2.2e-06	HKDEVFSFR			C:\Data\Orbitrap\TF Membrane - DG\200928_PaulV_PV-1152_TFM_13.raw
Tanf_03370	Tanf_03370|Tanf_03370|hypothetical protein|~~Similar proteins in strain 92A2: TF2662 and BFO_1652; ~~|EXISTENCE: similar to AA sequence:RefSeq:WP_007654837.1|KK	99003	3499	2735	361	122	65837	1	1	1	388.865	1163.57	3	1163.57	0.0011	1	46.49	2.5e-05	HKDEVFSFR			C:\Data\Orbitrap\TF Membrane - DG\200928_PaulV_PV-1152_TFM_7.raw
Tanf_03370	Tanf_03370|Tanf_03370|hypothetical protein|~~Similar proteins in strain 92A2: TF2662 and BFO_1652; ~~|EXISTENCE: similar to AA sequence:RefSeq:WP_007654837.1|KK	99003	3499	2735	361	122	66291	1	1	1	583.323	1164.63	2	1164.63	0.0019	1	37.89		GKVPGFAFTNK			C:\Data\Orbitrap\TF Membrane - DG\200928_PaulV_PV-1152_TFM_3.raw
Tanf_03370	Tanf_03370|Tanf_03370|hypothetical protein|~~Similar proteins in strain 92A2: TF2662 and BFO_1652; ~~|EXISTENCE: similar to AA sequence:RefSeq:WP_007654837.1|KK	99003	3499	2735	361	122	67832	1	1	1	586.801	1171.59	2	1171.59	0.0003	1	43.36		LVVAHKDEFD			C:\Data\Orbitrap\TF Membrane - DG\200928_PaulV_PV-1152_TFM_14.raw
Tanf_03370	Tanf_03370|Tanf_03370|hypothetical protein|~~Similar proteins in strain 92A2: TF2662 and BFO_1652; ~~|EXISTENCE: similar to AA sequence:RefSeq:WP_007654837.1|KK	99003	3499	2735	361	122	68019	1	1	1	587.293	1172.57	2	1172.57	0.0007	1	29.91		ETEYVNYKK			C:\Data\Orbitrap\TF Membrane - DG\200928_PaulV_PV-1152_TFM_16.raw
Tanf_03370	Tanf_03370|Tanf_03370|hypothetical protein|~~Similar proteins in strain 92A2: TF2662 and BFO_1652; ~~|EXISTENCE: similar to AA sequence:RefSeq:WP_007654837.1|KK	99003	3499	2735	361	122	68778	1	1	1	588.806	1175.6	2	1175.59	0.0038	0	34.3		GYTPEVVANAR			C:\Data\Orbitrap\TF Membrane - DG\200928_PaulV_PV-1152_TFM_7.raw
Tanf_03370	Tanf_03370|Tanf_03370|hypothetical protein|~~Similar proteins in strain 92A2: TF2662 and BFO_1652; ~~|EXISTENCE: similar to AA sequence:RefSeq:WP_007654837.1|KK	99003	3499	2735	361	122	69919	1	1	1	590.811	1179.61	2	1179.61	0.001	2	60.27	1.3e-06	KKDYSPVMGR			C:\Data\Orbitrap\TF Membrane - DG\200928_PaulV_PV-1152_TFM_3.raw
Tanf_03370	Tanf_03370|Tanf_03370|hypothetical protein|~~Similar proteins in strain 92A2: TF2662 and BFO_1652; ~~|EXISTENCE: similar to AA sequence:RefSeq:WP_007654837.1|KK	99003	3499	2735	361	122	70841	1	1	1	592.778	1183.54	2	1183.54	0.0007	1	47.47		RLNHMVEGDN			C:\Data\Orbitrap\TF Membrane - DG\200928_PaulV_PV-1152_TFM_9.raw
Tanf_03370	Tanf_03370|Tanf_03370|hypothetical protein|~~Similar proteins in strain 92A2: TF2662 and BFO_1652; ~~|EXISTENCE: similar to AA sequence:RefSeq:WP_007654837.1|KK	99003	3499	2735	361	122	71321	1	1	1	593.348	1184.68	2	1184.68	0.0046	0	38.39		ITGLPITDTVR			C:\Data\Orbitrap\TF Membrane - DG\200928_PaulV_PV-1152_TFM_8.raw
Tanf_03370	Tanf_03370|Tanf_03370|hypothetical protein|~~Similar proteins in strain 92A2: TF2662 and BFO_1652; ~~|EXISTENCE: similar to AA sequence:RefSeq:WP_007654837.1|KK	99003	3499	2735	361	122	72180	1	1	1	595.308	1188.6	2	1188.6	-0.0019	0	29.54		AGNFTPQWLR			C:\Data\Orbitrap\TF Membrane - DG\200928_PaulV_PV-1152_TFM_7.raw
Tanf_03370	Tanf_03370|Tanf_03370|hypothetical protein|~~Similar proteins in strain 92A2: TF2662 and BFO_1652; ~~|EXISTENCE: similar to AA sequence:RefSeq:WP_007654837.1|KK	99003	3499	2735	361	122	73047	1	1	1	596.797	1191.58	2	1191.58	0.0019	0	38.34		TDDYIAPLER			C:\Data\Orbitrap\TF Membrane - DG\200928_PaulV_PV-1152_TFM_7.raw
Tanf_03370	Tanf_03370|Tanf_03370|hypothetical protein|~~Similar proteins in strain 92A2: TF2662 and BFO_1652; ~~|EXISTENCE: similar to AA sequence:RefSeq:WP_007654837.1|KK	99003	3499	2735	361	122	73146	1	1	1	596.82	1191.62	2	1191.62	0.0003	2	30.91		ANKDKDQVFK			C:\Data\Orbitrap\TF Membrane - DG\200928_PaulV_PV-1152_TFM_2.raw
Tanf_03370	Tanf_03370|Tanf_03370|hypothetical protein|~~Similar proteins in strain 92A2: TF2662 and BFO_1652; ~~|EXISTENCE: similar to AA sequence:RefSeq:WP_007654837.1|KK	99003	3499	2735	361	122	73478	1	1	1	597.792	1193.57	2	1193.57	0.001	0	65.28		SVDDLNNYVR			C:\Data\Orbitrap\TF Membrane - DG\200928_PaulV_PV-1152_TFM_3.raw
Tanf_03370	Tanf_03370|Tanf_03370|hypothetical protein|~~Similar proteins in strain 92A2: TF2662 and BFO_1652; ~~|EXISTENCE: similar to AA sequence:RefSeq:WP_007654837.1|KK	99003	3499	2735	361	122	74093	1	1	1	598.809	1195.6	2	1195.6	0.0009	2	48.08	3e-05	KKDYSPVMGR	Oxidation (M)	0.0000000100.0	C:\Data\Orbitrap\TF Membrane - DG\200928_PaulV_PV-1152_TFM_6.raw
Tanf_03370	Tanf_03370|Tanf_03370|hypothetical protein|~~Similar proteins in strain 92A2: TF2662 and BFO_1652; ~~|EXISTENCE: similar to AA sequence:RefSeq:WP_007654837.1|KK	99003	3499	2735	361	122	74964	1	1	1	600.774	1199.53	2	1199.54	-0.0009	1	27.35		RLNHMVEGDN	Oxidation (M)	0.0000100000.0	C:\Data\Orbitrap\TF Membrane - DG\200928_PaulV_PV-1152_TFM_9.raw
Tanf_03370	Tanf_03370|Tanf_03370|hypothetical protein|~~Similar proteins in strain 92A2: TF2662 and BFO_1652; ~~|EXISTENCE: similar to AA sequence:RefSeq:WP_007654837.1|KK	99003	3499	2735	361	122	75868	1	1	1	602.304	1202.59	2	1202.59	0.0004	0	61.09	7.8e-07	MIAPMNGGWVK			C:\Data\Orbitrap\TF Membrane - DG\200928_PaulV_PV-1152_TFM_11.raw
Tanf_03370	Tanf_03370|Tanf_03370|hypothetical protein|~~Similar proteins in strain 92A2: TF2662 and BFO_1652; ~~|EXISTENCE: similar to AA sequence:RefSeq:WP_007654837.1|KK	99003	3499	2735	361	122	77763	1	1	0	605.867	1209.72	2	1209.72	0.0009	1	59.91		KIQNGVPVISR			C:\Data\Orbitrap\TF Membrane - DG\200928_PaulV_PV-1152_TFM_3.raw
Tanf_03370	Tanf_03370|Tanf_03370|hypothetical protein|~~Similar proteins in strain 92A2: TF2662 and BFO_1652; ~~|EXISTENCE: similar to AA sequence:RefSeq:WP_007654837.1|KK	99003	3499	2735	361	122	78214	1	1	1	606.823	1211.63	2	1211.63	0.0008	1	52.27		GKNYYALLDR			C:\Data\Orbitrap\TF Membrane - DG\200928_PaulV_PV-1152_TFM_8.raw
Tanf_03370	Tanf_03370|Tanf_03370|hypothetical protein|~~Similar proteins in strain 92A2: TF2662 and BFO_1652; ~~|EXISTENCE: similar to AA sequence:RefSeq:WP_007654837.1|KK	99003	3499	2735	361	122	79861	1	1	1	610.302	1218.59	2	1218.59	0.0007	0	39.81	0.0001	MIAPMNGGWVK	Oxidation (M)	0.10000000000.0	C:\Data\Orbitrap\TF Membrane - DG\200928_PaulV_PV-1152_TFM_13.raw
Tanf_03370	Tanf_03370|Tanf_03370|hypothetical protein|~~Similar proteins in strain 92A2: TF2662 and BFO_1652; ~~|EXISTENCE: similar to AA sequence:RefSeq:WP_007654837.1|KK	99003	3499	2735	361	122	79873	1	1	1	610.302	1218.59	2	1218.59	0.0009	0	55.38	2.9e-06	MIAPMNGGWVK	Oxidation (M)	0.00001000000.0	C:\Data\Orbitrap\TF Membrane - DG\200928_PaulV_PV-1152_TFM_13.raw
Tanf_03370	Tanf_03370|Tanf_03370|hypothetical protein|~~Similar proteins in strain 92A2: TF2662 and BFO_1652; ~~|EXISTENCE: similar to AA sequence:RefSeq:WP_007654837.1|KK	99003	3499	2735	361	122	80796	1	1	1	408.219	1221.64	3	1221.64	0.0001	0	24.44	0.0038	LAGHPDGTIVDK			C:\Data\Orbitrap\TF Membrane - DG\200928_PaulV_PV-1152_TFM_3.raw
Tanf_03370	Tanf_03370|Tanf_03370|hypothetical protein|~~Similar proteins in strain 92A2: TF2662 and BFO_1652; ~~|EXISTENCE: similar to AA sequence:RefSeq:WP_007654837.1|KK	99003	3499	2735	361	122	80798	1	1	1	611.825	1221.64	2	1221.64	0.0003	0	57.9	1.7e-06	LAGHPDGTIVDK			C:\Data\Orbitrap\TF Membrane - DG\200928_PaulV_PV-1152_TFM_2.raw
Tanf_03370	Tanf_03370|Tanf_03370|hypothetical protein|~~Similar proteins in strain 92A2: TF2662 and BFO_1652; ~~|EXISTENCE: similar to AA sequence:RefSeq:WP_007654837.1|KK	99003	3499	2735	361	122	82180	1	1	1	614.78	1227.55	2	1227.54	0.0017	0	51.64	9.9e-06	DFMIESETTR			C:\Data\Orbitrap\TF Membrane - DG\200928_PaulV_PV-1152_TFM_3.raw
Tanf_03370	Tanf_03370|Tanf_03370|hypothetical protein|~~Similar proteins in strain 92A2: TF2662 and BFO_1652; ~~|EXISTENCE: similar to AA sequence:RefSeq:WP_007654837.1|KK	99003	3499	2735	361	122	82593	1	1	1	615.342	1228.67	2	1228.67	0.0025	0	80.98	1.1e-08	VTLQTATGPVDK			C:\Data\Orbitrap\TF Membrane - DG\200928_PaulV_PV-1152_TFM_5.raw
Tanf_03370	Tanf_03370|Tanf_03370|hypothetical protein|~~Similar proteins in strain 92A2: TF2662 and BFO_1652; ~~|EXISTENCE: similar to AA sequence:RefSeq:WP_007654837.1|KK	99003	3499	2735	361	122	84113	1	1	1	618.3	1234.59	2	1234.58	0.0014	0	56.65	2.2e-06	MIAPMNGGWVK	2 Oxidation (M)	0.10001000000.0	C:\Data\Orbitrap\TF Membrane - DG\200928_PaulV_PV-1152_TFM_7.raw
Tanf_03370	Tanf_03370|Tanf_03370|hypothetical protein|~~Similar proteins in strain 92A2: TF2662 and BFO_1652; ~~|EXISTENCE: similar to AA sequence:RefSeq:WP_007654837.1|KK	99003	3499	2735	361	122	85193	1	1	1	620.327	1238.64	2	1238.64	-0.0004	0	52.7	7.8e-06	TTVEGDLYTIK			C:\Data\Orbitrap\TF Membrane - DG\200928_PaulV_PV-1152_TFM_5.raw
Tanf_03370	Tanf_03370|Tanf_03370|hypothetical protein|~~Similar proteins in strain 92A2: TF2662 and BFO_1652; ~~|EXISTENCE: similar to AA sequence:RefSeq:WP_007654837.1|KK	99003	3499	2735	361	122	85293	1	1	1	620.771	1239.53	2	1239.53	-0.0005	0	50.08		MAEDVTGTTGDK	Oxidation (M)	0.100000000000.0	C:\Data\Orbitrap\TF Membrane - DG\200928_PaulV_PV-1152_TFM_2.raw
Tanf_03370	Tanf_03370|Tanf_03370|hypothetical protein|~~Similar proteins in strain 92A2: TF2662 and BFO_1652; ~~|EXISTENCE: similar to AA sequence:RefSeq:WP_007654837.1|KK	99003	3499	2735	361	122	85854	1	1	1	621.81	1241.6	2	1241.62	-0.0106	1	36.93		DNPDTLKFHR			C:\Data\Orbitrap\TF Membrane - DG\200928_PaulV_PV-1152_TFM_3.raw
Tanf_03370	Tanf_03370|Tanf_03370|hypothetical protein|~~Similar proteins in strain 92A2: TF2662 and BFO_1652; ~~|EXISTENCE: similar to AA sequence:RefSeq:WP_007654837.1|KK	99003	3499	2735	361	122	86371	1	1	1	622.776	1243.54	2	1243.54	-0.001	0	30.05	0.0012	DFMIESETTR	Oxidation (M)	0.0010000000.0	C:\Data\Orbitrap\TF Membrane - DG\200928_PaulV_PV-1152_TFM_13.raw
Tanf_03370	Tanf_03370|Tanf_03370|hypothetical protein|~~Similar proteins in strain 92A2: TF2662 and BFO_1652; ~~|EXISTENCE: similar to AA sequence:RefSeq:WP_007654837.1|KK	99003	3499	2735	361	122	86598	1	1	1	623.297	1244.58	2	1244.58	0.0015	0	33.7		NNSFGVVHASVD			C:\Data\Orbitrap\TF Membrane - DG\200928_PaulV_PV-1152_TFM_3.raw
Tanf_03370	Tanf_03370|Tanf_03370|hypothetical protein|~~Similar proteins in strain 92A2: TF2662 and BFO_1652; ~~|EXISTENCE: similar to AA sequence:RefSeq:WP_007654837.1|KK	99003	3499	2735	361	122	87607	1	1	1	625.307	1248.6	2	1248.6	0.0004	0	50.21	9.5e-06	GTDDYIAPLER			C:\Data\Orbitrap\TF Membrane - DG\200928_PaulV_PV-1152_TFM_1.raw
Tanf_03370	Tanf_03370|Tanf_03370|hypothetical protein|~~Similar proteins in strain 92A2: TF2662 and BFO_1652; ~~|EXISTENCE: similar to AA sequence:RefSeq:WP_007654837.1|KK	99003	3499	2735	361	122	88717	1	1	1	627.336	1252.66	2	1252.66	0.0018	1	60.73	1.1e-06	NFVNKESFIR			C:\Data\Orbitrap\TF Membrane - DG\200928_PaulV_PV-1152_TFM_15.raw
Tanf_03370	Tanf_03370|Tanf_03370|hypothetical protein|~~Similar proteins in strain 92A2: TF2662 and BFO_1652; ~~|EXISTENCE: similar to AA sequence:RefSeq:WP_007654837.1|KK	99003	3499	2735	361	122	88904	1	1	1	627.796	1253.58	2	1253.58	0.0005	1	42.95		DTLKFHR	Hex(1)HexA(1) (ST)	0.0200000.0	C:\Data\Orbitrap\TF Membrane - DG\200928_PaulV_PV-1152_TFM_16.raw
Tanf_03370	Tanf_03370|Tanf_03370|hypothetical protein|~~Similar proteins in strain 92A2: TF2662 and BFO_1652; ~~|EXISTENCE: similar to AA sequence:RefSeq:WP_007654837.1|KK	99003	3499	2735	361	122	91395	1	1	1	421.904	1262.69	3	1262.69	0.0009	0	41.49		QLNRPFVYAR			C:\Data\Orbitrap\TF Membrane - DG\200928_PaulV_PV-1152_TFM_13.raw
Tanf_03370	Tanf_03370|Tanf_03370|hypothetical protein|~~Similar proteins in strain 92A2: TF2662 and BFO_1652; ~~|EXISTENCE: similar to AA sequence:RefSeq:WP_007654837.1|KK	99003	3499	2735	361	122	91398	1	1	1	632.352	1262.69	2	1262.69	0.0015	0	50.69		QLNRPFVYAR			C:\Data\Orbitrap\TF Membrane - DG\200928_PaulV_PV-1152_TFM_13.raw
Tanf_03370	Tanf_03370|Tanf_03370|hypothetical protein|~~Similar proteins in strain 92A2: TF2662 and BFO_1652; ~~|EXISTENCE: similar to AA sequence:RefSeq:WP_007654837.1|KK	99003	3499	2735	361	122	91744	1	1	1	633.311	1264.61	2	1264.6	0.0017	0	89.92		ASVDDLNNYVR			C:\Data\Orbitrap\TF Membrane - DG\200928_PaulV_PV-1152_TFM_9.raw
Tanf_03370	Tanf_03370|Tanf_03370|hypothetical protein|~~Similar proteins in strain 92A2: TF2662 and BFO_1652; ~~|EXISTENCE: similar to AA sequence:RefSeq:WP_007654837.1|KK	99003	3499	2735	361	122	92151	1	1	1	633.883	1265.75	2	1265.75	0.0013	0	70.87		LPLVGGNLGIWK			C:\Data\Orbitrap\TF Membrane - DG\200928_PaulV_PV-1152_TFM_4.raw
Tanf_03370	Tanf_03370|Tanf_03370|hypothetical protein|~~Similar proteins in strain 92A2: TF2662 and BFO_1652; ~~|EXISTENCE: similar to AA sequence:RefSeq:WP_007654837.1|KK	99003	3499	2735	361	122	92270	1	1	1	634.302	1266.59	2	1266.59	-0.002	0	37.5		ISCETEPLYR			C:\Data\Orbitrap\TF Membrane - DG\200928_PaulV_PV-1152_TFM_3.raw
Tanf_03370	Tanf_03370|Tanf_03370|hypothetical protein|~~Similar proteins in strain 92A2: TF2662 and BFO_1652; ~~|EXISTENCE: similar to AA sequence:RefSeq:WP_007654837.1|KK	99003	3499	2735	361	122	93461	1	1	1	636.336	1270.66	2	1270.66	0.0009	1	19.07		LVVAHKDEFDV			C:\Data\Orbitrap\TF Membrane - DG\200928_PaulV_PV-1152_TFM_14.raw
Tanf_03370	Tanf_03370|Tanf_03370|hypothetical protein|~~Similar proteins in strain 92A2: TF2662 and BFO_1652; ~~|EXISTENCE: similar to AA sequence:RefSeq:WP_007654837.1|KK	99003	3499	2735	361	122	93572	1	1	1	636.372	1270.73	2	1270.73	0.0015	0	64.53		KPQYLLAVDPK			C:\Data\Orbitrap\TF Membrane - DG\200928_PaulV_PV-1152_TFM_13.raw
Tanf_03370	Tanf_03370|Tanf_03370|hypothetical protein|~~Similar proteins in strain 92A2: TF2662 and BFO_1652; ~~|EXISTENCE: similar to AA sequence:RefSeq:WP_007654837.1|KK	99003	3499	2735	361	122	93615	1	1	1	636.763	1271.51	2	1271.51	0.0024	0	48.12		LNHMVEGDNED			C:\Data\Orbitrap\TF Membrane - DG\200928_PaulV_PV-1152_TFM_3.raw
Tanf_03370	Tanf_03370|Tanf_03370|hypothetical protein|~~Similar proteins in strain 92A2: TF2662 and BFO_1652; ~~|EXISTENCE: similar to AA sequence:RefSeq:WP_007654837.1|KK	99003	3499	2735	361	122	93739	1	1	1	636.818	1271.62	2	1271.62	0.0036	1	38.11		VPGFAFTNKEY			C:\Data\Orbitrap\TF Membrane - DG\200928_PaulV_PV-1152_TFM_16.raw
Tanf_03370	Tanf_03370|Tanf_03370|hypothetical protein|~~Similar proteins in strain 92A2: TF2662 and BFO_1652; ~~|EXISTENCE: similar to AA sequence:RefSeq:WP_007654837.1|KK	99003	3499	2735	361	122	93840	1	1	1	636.857	1271.7	2	1271.7	0.0013	0	35.24		NGRPIEAFIQK			C:\Data\Orbitrap\TF Membrane - DG\200928_PaulV_PV-1152_TFM_3.raw
Tanf_03370	Tanf_03370|Tanf_03370|hypothetical protein|~~Similar proteins in strain 92A2: TF2662 and BFO_1652; ~~|EXISTENCE: similar to AA sequence:RefSeq:WP_007654837.1|KK	99003	3499	2735	361	122	93912	1	1	1	637.304	1272.59	2	1272.59	-0.0003	0	102		GVQNEDDAIANK			C:\Data\Orbitrap\TF Membrane - DG\200928_PaulV_PV-1152_TFM_3.raw
Tanf_03370	Tanf_03370|Tanf_03370|hypothetical protein|~~Similar proteins in strain 92A2: TF2662 and BFO_1652; ~~|EXISTENCE: similar to AA sequence:RefSeq:WP_007654837.1|KK	99003	3499	2735	361	122	94175	1	1	1	637.817	1273.62	2	1273.62	0.001	1	54.93		TETEYVNYKK			C:\Data\Orbitrap\TF Membrane - DG\200928_PaulV_PV-1152_TFM_7.raw
Tanf_03370	Tanf_03370|Tanf_03370|hypothetical protein|~~Similar proteins in strain 92A2: TF2662 and BFO_1652; ~~|EXISTENCE: similar to AA sequence:RefSeq:WP_007654837.1|KK	99003	3499	2735	361	122	94317	1	1	0	638.284	1274.55	2	1274.55	0.0018	0	43.13		VDTAYVNR	Hex(1)HexA(1) (ST)	0.00200000.0	C:\Data\Orbitrap\TF Membrane - DG\200928_PaulV_PV-1152_TFM_3.raw
Tanf_03370	Tanf_03370|Tanf_03370|hypothetical protein|~~Similar proteins in strain 92A2: TF2662 and BFO_1652; ~~|EXISTENCE: similar to AA sequence:RefSeq:WP_007654837.1|KK	99003	3499	2735	361	122	94644	1	1	1	638.824	1275.63	2	1275.63	0.0024	0	76.18		VEQVNEGSSISK			C:\Data\Orbitrap\TF Membrane - DG\200928_PaulV_PV-1152_TFM_3.raw
Tanf_03370	Tanf_03370|Tanf_03370|hypothetical protein|~~Similar proteins in strain 92A2: TF2662 and BFO_1652; ~~|EXISTENCE: similar to AA sequence:RefSeq:WP_007654837.1|KK	99003	3499	2735	361	122	95041	1	1	1	639.352	1276.69	2	1276.69	0.0011	3	19.79		NKDKDQVFKR			C:\Data\Orbitrap\TF Membrane - DG\200928_PaulV_PV-1152_TFM_12.raw
Tanf_03370	Tanf_03370|Tanf_03370|hypothetical protein|~~Similar proteins in strain 92A2: TF2662 and BFO_1652; ~~|EXISTENCE: similar to AA sequence:RefSeq:WP_007654837.1|KK	99003	3499	2735	361	122	95592	1	1	1	640.846	1279.68	2	1279.68	0.0012	1	56.03		TTGDKQYLNLK			C:\Data\Orbitrap\TF Membrane - DG\200928_PaulV_PV-1152_TFM_3.raw
Tanf_03370	Tanf_03370|Tanf_03370|hypothetical protein|~~Similar proteins in strain 92A2: TF2662 and BFO_1652; ~~|EXISTENCE: similar to AA sequence:RefSeq:WP_007654837.1|KK	99003	3499	2735	361	122	96579	1	1	1	642.769	1283.52	2	1283.52	0	0	51		SGNHYMGFDEK			C:\Data\Orbitrap\TF Membrane - DG\200928_PaulV_PV-1152_TFM_5.raw
Tanf_03370	Tanf_03370|Tanf_03370|hypothetical protein|~~Similar proteins in strain 92A2: TF2662 and BFO_1652; ~~|EXISTENCE: similar to AA sequence:RefSeq:WP_007654837.1|KK	99003	3499	2735	361	122	97993	1	1	1	645.383	1288.75	2	1288.75	0.0013	1	63.07		DLLKFTLVNAR			C:\Data\Orbitrap\TF Membrane - DG\200928_PaulV_PV-1152_TFM_6.raw
Tanf_03370	Tanf_03370|Tanf_03370|hypothetical protein|~~Similar proteins in strain 92A2: TF2662 and BFO_1652; ~~|EXISTENCE: similar to AA sequence:RefSeq:WP_007654837.1|KK	99003	3499	2735	361	122	98007	1	1	1	645.755	1289.49	2	1289.49	0.0015	0	29.89	0.001	TCGASDSVR	Hex(1)HexA(1) (ST)	0.000000200.0	C:\Data\Orbitrap\TF Membrane - DG\200928_PaulV_PV-1152_TFM_4.raw
Tanf_03370	Tanf_03370|Tanf_03370|hypothetical protein|~~Similar proteins in strain 92A2: TF2662 and BFO_1652; ~~|EXISTENCE: similar to AA sequence:RefSeq:WP_007654837.1|KK	99003	3499	2735	361	122	100385	1	1	1	650.766	1299.52	2	1299.52	-0.0007	0	37.28		SGNHYMGFDEK	Oxidation (M)	0.00000100000.0	C:\Data\Orbitrap\TF Membrane - DG\200928_PaulV_PV-1152_TFM_3.raw
Tanf_03370	Tanf_03370|Tanf_03370|hypothetical protein|~~Similar proteins in strain 92A2: TF2662 and BFO_1652; ~~|EXISTENCE: similar to AA sequence:RefSeq:WP_007654837.1|KK	99003	3499	2735	361	122	102206	1	1	1	654.268	1306.52	2	1306.52	-0.001	0	76.98	2e-08	MCAGMDVHSQR	Oxidation (M)	0.10000000000.0	C:\Data\Orbitrap\TF Membrane - DG\200928_PaulV_PV-1152_TFM_3.raw
Tanf_03370	Tanf_03370|Tanf_03370|hypothetical protein|~~Similar proteins in strain 92A2: TF2662 and BFO_1652; ~~|EXISTENCE: similar to AA sequence:RefSeq:WP_007654837.1|KK	99003	3499	2735	361	122	102208	1	1	1	654.268	1306.52	2	1306.52	0	0	46.66	2.2e-05	MCAGMDVHSQR	Oxidation (M)	0.00001000000.0	C:\Data\Orbitrap\TF Membrane - DG\200928_PaulV_PV-1152_TFM_2.raw
Tanf_03370	Tanf_03370|Tanf_03370|hypothetical protein|~~Similar proteins in strain 92A2: TF2662 and BFO_1652; ~~|EXISTENCE: similar to AA sequence:RefSeq:WP_007654837.1|KK	99003	3499	2735	361	122	102740	1	1	1	655.322	1308.63	2	1308.63	0.0006	0	23.36		GLPITDTVR	Hex(1)HexA(1) (ST)	0.000000200.0	C:\Data\Orbitrap\TF Membrane - DG\200928_PaulV_PV-1152_TFM_8.raw
Tanf_03370	Tanf_03370|Tanf_03370|hypothetical protein|~~Similar proteins in strain 92A2: TF2662 and BFO_1652; ~~|EXISTENCE: similar to AA sequence:RefSeq:WP_007654837.1|KK	99003	3499	2735	361	122	104180	1	1	1	658.324	1314.63	2	1314.63	0.0026	0	61.67		NHSSVNFLGVQN			C:\Data\Orbitrap\TF Membrane - DG\200928_PaulV_PV-1152_TFM_4.raw
Tanf_03370	Tanf_03370|Tanf_03370|hypothetical protein|~~Similar proteins in strain 92A2: TF2662 and BFO_1652; ~~|EXISTENCE: similar to AA sequence:RefSeq:WP_007654837.1|KK	99003	3499	2735	361	122	105591	1	1	1	661.341	1320.67	2	1320.67	0.0009	1	20.46		QLEFSQKVSAGQ			C:\Data\Orbitrap\TF Membrane - DG\200928_PaulV_PV-1152_TFM_10.raw
Tanf_03370	Tanf_03370|Tanf_03370|hypothetical protein|~~Similar proteins in strain 92A2: TF2662 and BFO_1652; ~~|EXISTENCE: similar to AA sequence:RefSeq:WP_007654837.1|KK	99003	3499	2735	361	122	105854	1	1	1	661.841	1321.67	2	1321.67	0.0012	0	88.2	2.1e-09	YGIGWTSNSPLK			C:\Data\Orbitrap\TF Membrane - DG\200928_PaulV_PV-1152_TFM_4.raw
Tanf_03370	Tanf_03370|Tanf_03370|hypothetical protein|~~Similar proteins in strain 92A2: TF2662 and BFO_1652; ~~|EXISTENCE: similar to AA sequence:RefSeq:WP_007654837.1|KK	99003	3499	2735	361	122	105951	1	1	1	662.265	1322.51	2	1322.52	-0.0019	0	39.97	0.0001	MCAGMDVHSQR	2 Oxidation (M)	0.10001000000.0	C:\Data\Orbitrap\TF Membrane - DG\200928_PaulV_PV-1152_TFM_3.raw
Tanf_03370	Tanf_03370|Tanf_03370|hypothetical protein|~~Similar proteins in strain 92A2: TF2662 and BFO_1652; ~~|EXISTENCE: similar to AA sequence:RefSeq:WP_007654837.1|KK	99003	3499	2735	361	122	106127	1	1	1	662.349	1322.68	2	1322.68	-0.0002	2	67.59		DLYTIKDKDGR			C:\Data\Orbitrap\TF Membrane - DG\200928_PaulV_PV-1152_TFM_3.raw
Tanf_03370	Tanf_03370|Tanf_03370|hypothetical protein|~~Similar proteins in strain 92A2: TF2662 and BFO_1652; ~~|EXISTENCE: similar to AA sequence:RefSeq:WP_007654837.1|KK	99003	3499	2735	361	122	106191	1	1	1	662.794	1323.57	2	1323.57	0.0011	1	51.56		EREYLYEDAH			C:\Data\Orbitrap\TF Membrane - DG\200928_PaulV_PV-1152_TFM_3.raw
Tanf_03370	Tanf_03370|Tanf_03370|hypothetical protein|~~Similar proteins in strain 92A2: TF2662 and BFO_1652; ~~|EXISTENCE: similar to AA sequence:RefSeq:WP_007654837.1|KK	99003	3499	2735	361	122	107116	1	1	1	664.336	1326.66	2	1326.66	0.0005	1	31.42		DGKNYYALLDR			C:\Data\Orbitrap\TF Membrane - DG\200928_PaulV_PV-1152_TFM_8.raw
Tanf_03370	Tanf_03370|Tanf_03370|hypothetical protein|~~Similar proteins in strain 92A2: TF2662 and BFO_1652; ~~|EXISTENCE: similar to AA sequence:RefSeq:WP_007654837.1|KK	99003	3499	2735	361	122	107345	1	1	1	664.859	1327.7	2	1327.7	0.0005	1	22.18	0.0064	FFSRKPSQFGK			C:\Data\Orbitrap\TF Membrane - DG\200928_PaulV_PV-1152_TFM_3.raw
Tanf_03370	Tanf_03370|Tanf_03370|hypothetical protein|~~Similar proteins in strain 92A2: TF2662 and BFO_1652; ~~|EXISTENCE: similar to AA sequence:RefSeq:WP_007654837.1|KK	99003	3499	2735	361	122	108150	1	1	1	666.828	1331.64	2	1331.64	0.0009	0	24.8		QIYNDYELFK			C:\Data\Orbitrap\TF Membrane - DG\200928_PaulV_PV-1152_TFM_3.raw
Tanf_03370	Tanf_03370|Tanf_03370|hypothetical protein|~~Similar proteins in strain 92A2: TF2662 and BFO_1652; ~~|EXISTENCE: similar to AA sequence:RefSeq:WP_007654837.1|KK	99003	3499	2735	361	122	108933	1	1	1	668.36	1334.71	2	1334.71	0.0001	1	16.34		VRVHDTSHGSIK			C:\Data\Orbitrap\TF Membrane - DG\200928_PaulV_PV-1152_TFM_3.raw
Tanf_03370	Tanf_03370|Tanf_03370|hypothetical protein|~~Similar proteins in strain 92A2: TF2662 and BFO_1652; ~~|EXISTENCE: similar to AA sequence:RefSeq:WP_007654837.1|KK	99003	3499	2735	361	122	109252	1	1	1	669.338	1336.66	2	1336.66	-0.0003	1	32.44		LAGHPDGTIVDKD			C:\Data\Orbitrap\TF Membrane - DG\200928_PaulV_PV-1152_TFM_3.raw
Tanf_03370	Tanf_03370|Tanf_03370|hypothetical protein|~~Similar proteins in strain 92A2: TF2662 and BFO_1652; ~~|EXISTENCE: similar to AA sequence:RefSeq:WP_007654837.1|KK	99003	3499	2735	361	122	109473	1	1	1	669.821	1337.63	2	1337.63	-0.0015	0	46.14		AISCETEPLYR			C:\Data\Orbitrap\TF Membrane - DG\200928_PaulV_PV-1152_TFM_3.raw
Tanf_03370	Tanf_03370|Tanf_03370|hypothetical protein|~~Similar proteins in strain 92A2: TF2662 and BFO_1652; ~~|EXISTENCE: similar to AA sequence:RefSeq:WP_007654837.1|KK	99003	3499	2735	361	122	109779	1	1	1	670.336	1338.66	2	1338.66	0.0004	0	68.46	2.4e-07	YGYTPEVVANAR			C:\Data\Orbitrap\TF Membrane - DG\200928_PaulV_PV-1152_TFM_1.raw
Tanf_03370	Tanf_03370|Tanf_03370|hypothetical protein|~~Similar proteins in strain 92A2: TF2662 and BFO_1652; ~~|EXISTENCE: similar to AA sequence:RefSeq:WP_007654837.1|KK	99003	3499	2735	361	122	112069	1	1	1	674.87	1347.72	2	1347.73	-0.0008	3	33.09		ANKDKDQVFKR			C:\Data\Orbitrap\TF Membrane - DG\200928_PaulV_PV-1152_TFM_12.raw
Tanf_03370	Tanf_03370|Tanf_03370|hypothetical protein|~~Similar proteins in strain 92A2: TF2662 and BFO_1652; ~~|EXISTENCE: similar to AA sequence:RefSeq:WP_007654837.1|KK	99003	3499	2735	361	122	112486	1	1	1	451.218	1350.63	3	1350.63	0.0009	1	49.86		PDTLKFHR	Hex(1)HexA(1) (ST)	0.00200000.0	C:\Data\Orbitrap\TF Membrane - DG\200928_PaulV_PV-1152_TFM_10.raw
Tanf_03370	Tanf_03370|Tanf_03370|hypothetical protein|~~Similar proteins in strain 92A2: TF2662 and BFO_1652; ~~|EXISTENCE: similar to AA sequence:RefSeq:WP_007654837.1|KK	99003	3499	2735	361	122	112488	1	1	1	676.323	1350.63	2	1350.63	0.0013	1	54.55		PDTLKFHR	Hex(1)HexA(1) (ST)	0.00200000.0	C:\Data\Orbitrap\TF Membrane - DG\200928_PaulV_PV-1152_TFM_11.raw
Tanf_03370	Tanf_03370|Tanf_03370|hypothetical protein|~~Similar proteins in strain 92A2: TF2662 and BFO_1652; ~~|EXISTENCE: similar to AA sequence:RefSeq:WP_007654837.1|KK	99003	3499	2735	361	122	112762	1	1	1	676.841	1351.67	2	1351.67	0.0001	0	80.2		YAGNFTPQWLR			C:\Data\Orbitrap\TF Membrane - DG\200928_PaulV_PV-1152_TFM_1.raw
Tanf_03370	Tanf_03370|Tanf_03370|hypothetical protein|~~Similar proteins in strain 92A2: TF2662 and BFO_1652; ~~|EXISTENCE: similar to AA sequence:RefSeq:WP_007654837.1|KK	99003	3499	2735	361	122	112859	1	1	1	451.609	1351.81	3	1351.8	0.0016	1	32.56	0.00055	VVTVRNKPANVR			C:\Data\Orbitrap\TF Membrane - DG\200928_PaulV_PV-1152_TFM_4.raw
Tanf_03370	Tanf_03370|Tanf_03370|hypothetical protein|~~Similar proteins in strain 92A2: TF2662 and BFO_1652; ~~|EXISTENCE: similar to AA sequence:RefSeq:WP_007654837.1|KK	99003	3499	2735	361	122	113654	1	1	1	678.826	1355.64	2	1355.64	-0.0025	1	51.28		KDFMIESETTR			C:\Data\Orbitrap\TF Membrane - DG\200928_PaulV_PV-1152_TFM_16.raw
Tanf_03370	Tanf_03370|Tanf_03370|hypothetical protein|~~Similar proteins in strain 92A2: TF2662 and BFO_1652; ~~|EXISTENCE: similar to AA sequence:RefSeq:WP_007654837.1|KK	99003	3499	2735	361	122	114111	1	1	1	679.389	1356.76	2	1356.76	0.0016	1	100.04		KVTLQTATGPVDK			C:\Data\Orbitrap\TF Membrane - DG\200928_PaulV_PV-1152_TFM_6.raw
Tanf_03370	Tanf_03370|Tanf_03370|hypothetical protein|~~Similar proteins in strain 92A2: TF2662 and BFO_1652; ~~|EXISTENCE: similar to AA sequence:RefSeq:WP_007654837.1|KK	99003	3499	2735	361	122	115003	1	1	1	681.797	1361.58	2	1361.58	0.0021	0	61.27	7.8e-07	DEFDVNADFYK			C:\Data\Orbitrap\TF Membrane - DG\200928_PaulV_PV-1152_TFM_3.raw
Tanf_03370	Tanf_03370|Tanf_03370|hypothetical protein|~~Similar proteins in strain 92A2: TF2662 and BFO_1652; ~~|EXISTENCE: similar to AA sequence:RefSeq:WP_007654837.1|KK	99003	3499	2735	361	122	115692	1	1	1	682.893	1363.77	2	1363.77	0.0008	1	84	4e-09	ASNKDTILYVLK			C:\Data\Orbitrap\TF Membrane - DG\200928_PaulV_PV-1152_TFM_5.raw
Tanf_03370	Tanf_03370|Tanf_03370|hypothetical protein|~~Similar proteins in strain 92A2: TF2662 and BFO_1652; ~~|EXISTENCE: similar to AA sequence:RefSeq:WP_007654837.1|KK	99003	3499	2735	361	122	117441	1	1	1	686.825	1371.63	2	1371.63	0.001	1	51.88		KDFMIESETTR	Oxidation (M)	0.00010000000.0	C:\Data\Orbitrap\TF Membrane - DG\200928_PaulV_PV-1152_TFM_16.raw
Tanf_03370	Tanf_03370|Tanf_03370|hypothetical protein|~~Similar proteins in strain 92A2: TF2662 and BFO_1652; ~~|EXISTENCE: similar to AA sequence:RefSeq:WP_007654837.1|KK	99003	3499	2735	361	122	118201	1	1	1	688.33	1374.65	2	1374.65	0.0001	1	37.97		EFDVNADFYKK			C:\Data\Orbitrap\TF Membrane - DG\200928_PaulV_PV-1152_TFM_7.raw
Tanf_03370	Tanf_03370|Tanf_03370|hypothetical protein|~~Similar proteins in strain 92A2: TF2662 and BFO_1652; ~~|EXISTENCE: similar to AA sequence:RefSeq:WP_007654837.1|KK	99003	3499	2735	361	122	118767	1	1	1	689.355	1376.7	2	1376.69	0.0023	1	87.5	2.9e-09	KGTDDYIAPLER			C:\Data\Orbitrap\TF Membrane - DG\200928_PaulV_PV-1152_TFM_4.raw
Tanf_03370	Tanf_03370|Tanf_03370|hypothetical protein|~~Similar proteins in strain 92A2: TF2662 and BFO_1652; ~~|EXISTENCE: similar to AA sequence:RefSeq:WP_007654837.1|KK	99003	3499	2735	361	122	118945	1	1	1	689.82	1377.63	2	1377.63	-0.0014	0	34.37		PDYYMTFAINK	Oxidation (M)	0.00001000000.0	C:\Data\Orbitrap\TF Membrane - DG\200928_PaulV_PV-1152_TFM_3.raw
Tanf_03370	Tanf_03370|Tanf_03370|hypothetical protein|~~Similar proteins in strain 92A2: TF2662 and BFO_1652; ~~|EXISTENCE: similar to AA sequence:RefSeq:WP_007654837.1|KK	99003	3499	2735	361	122	119089	1	1	1	689.865	1377.71	2	1377.72	-0.0005	0	31.86		DQLNRPFVYAR			C:\Data\Orbitrap\TF Membrane - DG\200928_PaulV_PV-1152_TFM_13.raw
Tanf_03370	Tanf_03370|Tanf_03370|hypothetical protein|~~Similar proteins in strain 92A2: TF2662 and BFO_1652; ~~|EXISTENCE: similar to AA sequence:RefSeq:WP_007654837.1|KK	99003	3499	2735	361	122	119486	1	1	1	460.909	1379.71	3	1379.7	0.001	2	17.62		GDLYTIKDKDGR			C:\Data\Orbitrap\TF Membrane - DG\200928_PaulV_PV-1152_TFM_3.raw
Tanf_03370	Tanf_03370|Tanf_03370|hypothetical protein|~~Similar proteins in strain 92A2: TF2662 and BFO_1652; ~~|EXISTENCE: similar to AA sequence:RefSeq:WP_007654837.1|KK	99003	3499	2735	361	122	119493	1	1	1	690.862	1379.71	2	1379.7	0.0054	2	63.21		GDLYTIKDKDGR			C:\Data\Orbitrap\TF Membrane - DG\200928_PaulV_PV-1152_TFM_4.raw
Tanf_03370	Tanf_03370|Tanf_03370|hypothetical protein|~~Similar proteins in strain 92A2: TF2662 and BFO_1652; ~~|EXISTENCE: similar to AA sequence:RefSeq:WP_007654837.1|KK	99003	3499	2735	361	122	119601	1	1	1	691.33	1380.65	2	1380.65	-0.0006	1	36.48	0.0003	DYIWDAKWER			C:\Data\Orbitrap\TF Membrane - DG\200928_PaulV_PV-1152_TFM_3.raw
Tanf_03370	Tanf_03370|Tanf_03370|hypothetical protein|~~Similar proteins in strain 92A2: TF2662 and BFO_1652; ~~|EXISTENCE: similar to AA sequence:RefSeq:WP_007654837.1|KK	99003	3499	2735	361	122	119736	1	1	1	691.396	1380.78	2	1380.78	0.0013	0	65.83	2.6e-07	DLPLVGGNLGIWK			C:\Data\Orbitrap\TF Membrane - DG\200928_PaulV_PV-1152_TFM_3.raw
Tanf_03370	Tanf_03370|Tanf_03370|hypothetical protein|~~Similar proteins in strain 92A2: TF2662 and BFO_1652; ~~|EXISTENCE: similar to AA sequence:RefSeq:WP_007654837.1|KK	99003	3499	2735	361	122	120366	1	1	1	692.83	1383.65	2	1383.65	0.0008	1	25.68	0.0042	DFMIESETTRR			C:\Data\Orbitrap\TF Membrane - DG\200928_PaulV_PV-1152_TFM_3.raw
Tanf_03370	Tanf_03370|Tanf_03370|hypothetical protein|~~Similar proteins in strain 92A2: TF2662 and BFO_1652; ~~|EXISTENCE: similar to AA sequence:RefSeq:WP_007654837.1|KK	99003	3499	2735	361	122	120509	1	1	1	692.914	1383.81	2	1383.81	0.0011	0	53.71		IKPQYLLAVDPK			C:\Data\Orbitrap\TF Membrane - DG\200928_PaulV_PV-1152_TFM_10.raw
Tanf_03370	Tanf_03370|Tanf_03370|hypothetical protein|~~Similar proteins in strain 92A2: TF2662 and BFO_1652; ~~|EXISTENCE: similar to AA sequence:RefSeq:WP_007654837.1|KK	99003	3499	2735	361	122	120712	1	1	1	693.4	1384.78	2	1384.78	0.0022	0	18.76		LNGRPIEAFIQK			C:\Data\Orbitrap\TF Membrane - DG\200928_PaulV_PV-1152_TFM_3.raw
Tanf_03370	Tanf_03370|Tanf_03370|hypothetical protein|~~Similar proteins in strain 92A2: TF2662 and BFO_1652; ~~|EXISTENCE: similar to AA sequence:RefSeq:WP_007654837.1|KK	99003	3499	2735	361	122	120727	1	1	1	693.784	1385.55	2	1385.55	0.0015	0	59.06		LNHMVEGDNEDN			C:\Data\Orbitrap\TF Membrane - DG\200928_PaulV_PV-1152_TFM_9.raw
Tanf_03370	Tanf_03370|Tanf_03370|hypothetical protein|~~Similar proteins in strain 92A2: TF2662 and BFO_1652; ~~|EXISTENCE: similar to AA sequence:RefSeq:WP_007654837.1|KK	99003	3499	2735	361	122	120796	1	1	1	693.841	1385.67	2	1385.67	-0.0015	1	92.77		GSDNPDTLKFHR			C:\Data\Orbitrap\TF Membrane - DG\200928_PaulV_PV-1152_TFM_3.raw
Tanf_03370	Tanf_03370|Tanf_03370|hypothetical protein|~~Similar proteins in strain 92A2: TF2662 and BFO_1652; ~~|EXISTENCE: similar to AA sequence:RefSeq:WP_007654837.1|KK	99003	3499	2735	361	122	123043	1	1	1	698.379	1394.74	2	1394.74	0.0023	1	49.43		RTTVEGDLYTIK			C:\Data\Orbitrap\TF Membrane - DG\200928_PaulV_PV-1152_TFM_3.raw
Tanf_03370	Tanf_03370|Tanf_03370|hypothetical protein|~~Similar proteins in strain 92A2: TF2662 and BFO_1652; ~~|EXISTENCE: similar to AA sequence:RefSeq:WP_007654837.1|KK	99003	3499	2735	361	122	123327	1	1	1	698.901	1395.79	2	1395.79	0.0002	0	28.38		GTGHIKPQYLLAV			C:\Data\Orbitrap\TF Membrane - DG\200928_PaulV_PV-1152_TFM_4.raw
Tanf_03370	Tanf_03370|Tanf_03370|hypothetical protein|~~Similar proteins in strain 92A2: TF2662 and BFO_1652; ~~|EXISTENCE: similar to AA sequence:RefSeq:WP_007654837.1|KK	99003	3499	2735	361	122	123359	1	1	1	699.306	1396.6	2	1396.6	0.0002	1	51.63		MYEYSKEEYR			C:\Data\Orbitrap\TF Membrane - DG\200928_PaulV_PV-1152_TFM_4.raw
Tanf_03370	Tanf_03370|Tanf_03370|hypothetical protein|~~Similar proteins in strain 92A2: TF2662 and BFO_1652; ~~|EXISTENCE: similar to AA sequence:RefSeq:WP_007654837.1|KK	99003	3499	2735	361	122	124209	1	1	1	700.847	1399.68	2	1399.68	0.003	1	26		VPGFAFTNKEYGA			C:\Data\Orbitrap\TF Membrane - DG\200928_PaulV_PV-1152_TFM_16.raw
Tanf_03370	Tanf_03370|Tanf_03370|hypothetical protein|~~Similar proteins in strain 92A2: TF2662 and BFO_1652; ~~|EXISTENCE: similar to AA sequence:RefSeq:WP_007654837.1|KK	99003	3499	2735	361	122	124411	1	1	1	701.364	1400.71	2	1400.71	-0.0013	0	69.94	1.5e-07	SPLANAEASVTDVK			C:\Data\Orbitrap\TF Membrane - DG\200928_PaulV_PV-1152_TFM_3.raw
Tanf_03370	Tanf_03370|Tanf_03370|hypothetical protein|~~Similar proteins in strain 92A2: TF2662 and BFO_1652; ~~|EXISTENCE: similar to AA sequence:RefSeq:WP_007654837.1|KK	99003	3499	2735	361	122	124557	1	1	1	701.84	1401.66	2	1401.66	0.0014	0	87.8		HASVDDLNNYVR			C:\Data\Orbitrap\TF Membrane - DG\200928_PaulV_PV-1152_TFM_9.raw
Tanf_03370	Tanf_03370|Tanf_03370|hypothetical protein|~~Similar proteins in strain 92A2: TF2662 and BFO_1652; ~~|EXISTENCE: similar to AA sequence:RefSeq:WP_007654837.1|KK	99003	3499	2735	361	122	125494	1	1	1	703.862	1405.71	2	1405.71	-0.0004	2	30.97		NKHKDEVFSFR			C:\Data\Orbitrap\TF Membrane - DG\200928_PaulV_PV-1152_TFM_16.raw
Tanf_03370	Tanf_03370|Tanf_03370|hypothetical protein|~~Similar proteins in strain 92A2: TF2662 and BFO_1652; ~~|EXISTENCE: similar to AA sequence:RefSeq:WP_007654837.1|KK	99003	3499	2735	361	122	125695	1	1	1	704.369	1406.72	2	1406.72	0.0007	0	66.72		CVNVTKPELYGK			C:\Data\Orbitrap\TF Membrane - DG\200928_PaulV_PV-1152_TFM_1.raw
Tanf_03370	Tanf_03370|Tanf_03370|hypothetical protein|~~Similar proteins in strain 92A2: TF2662 and BFO_1652; ~~|EXISTENCE: similar to AA sequence:RefSeq:WP_007654837.1|KK	99003	3499	2735	361	122	126721	1	1	1	706.819	1411.62	2	1411.62	0.0019	1	44.41		RFNTTDESAIGSD			C:\Data\Orbitrap\TF Membrane - DG\200928_PaulV_PV-1152_TFM_2.raw
Tanf_03370	Tanf_03370|Tanf_03370|hypothetical protein|~~Similar proteins in strain 92A2: TF2662 and BFO_1652; ~~|EXISTENCE: similar to AA sequence:RefSeq:WP_007654837.1|KK	99003	3499	2735	361	122	126905	1	1	1	707.309	1412.6	2	1412.6	0.0014	0	16.65		LSGNHYMGFDEK	Oxidation (M)	0.000000100000.0	C:\Data\Orbitrap\TF Membrane - DG\200928_PaulV_PV-1152_TFM_3.raw
Tanf_03370	Tanf_03370|Tanf_03370|hypothetical protein|~~Similar proteins in strain 92A2: TF2662 and BFO_1652; ~~|EXISTENCE: similar to AA sequence:RefSeq:WP_007654837.1|KK	99003	3499	2735	361	122	126992	1	1	1	707.349	1412.68	2	1412.68	0.0002	1	51.4		PYRNDPYLGYR			C:\Data\Orbitrap\TF Membrane - DG\200928_PaulV_PV-1152_TFM_5.raw
Tanf_03370	Tanf_03370|Tanf_03370|hypothetical protein|~~Similar proteins in strain 92A2: TF2662 and BFO_1652; ~~|EXISTENCE: similar to AA sequence:RefSeq:WP_007654837.1|KK	99003	3499	2735	361	122	128160	1	1	1	710.319	1418.62	2	1418.62	0.0013	1	90.49	1.1e-09	KMCAGMDVHSQR			C:\Data\Orbitrap\TF Membrane - DG\200928_PaulV_PV-1152_TFM_13.raw
Tanf_03370	Tanf_03370|Tanf_03370|hypothetical protein|~~Similar proteins in strain 92A2: TF2662 and BFO_1652; ~~|EXISTENCE: similar to AA sequence:RefSeq:WP_007654837.1|KK	99003	3499	2735	361	122	129906	1	1	1	714.795	1427.58	2	1427.57	0.0015	0	74.13	3.9e-08	DFNTMMYEYSK			C:\Data\Orbitrap\TF Membrane - DG\200928_PaulV_PV-1152_TFM_10.raw
Tanf_03370	Tanf_03370|Tanf_03370|hypothetical protein|~~Similar proteins in strain 92A2: TF2662 and BFO_1652; ~~|EXISTENCE: similar to AA sequence:RefSeq:WP_007654837.1|KK	99003	3499	2735	361	122	129928	1	1	1	714.813	1427.61	2	1427.61	0.0009	1	60.35		RLNHMVEGDNED			C:\Data\Orbitrap\TF Membrane - DG\200928_PaulV_PV-1152_TFM_3.raw
Tanf_03370	Tanf_03370|Tanf_03370|hypothetical protein|~~Similar proteins in strain 92A2: TF2662 and BFO_1652; ~~|EXISTENCE: similar to AA sequence:RefSeq:WP_007654837.1|KK	99003	3499	2735	361	122	130443	1	1	1	715.879	1429.74	2	1429.74	0.0003	1	45.93		KDTILYVLK	Hex(1)HexA(1) (ST)	0.002000000.0	C:\Data\Orbitrap\TF Membrane - DG\200928_PaulV_PV-1152_TFM_5.raw
Tanf_03370	Tanf_03370|Tanf_03370|hypothetical protein|~~Similar proteins in strain 92A2: TF2662 and BFO_1652; ~~|EXISTENCE: similar to AA sequence:RefSeq:WP_007654837.1|KK	99003	3499	2735	361	122	131397	1	1	1	718.316	1434.62	2	1434.62	0.0006	1	88.07	1.6e-09	KMCAGMDVHSQR	Oxidation (M)	0.000001000000.0	C:\Data\Orbitrap\TF Membrane - DG\200928_PaulV_PV-1152_TFM_2.raw
Tanf_03370	Tanf_03370|Tanf_03370|hypothetical protein|~~Similar proteins in strain 92A2: TF2662 and BFO_1652; ~~|EXISTENCE: similar to AA sequence:RefSeq:WP_007654837.1|KK	99003	3499	2735	361	122	131399	1	1	1	718.316	1434.62	2	1434.62	0.0008	1	92.25	6e-10	KMCAGMDVHSQR	Oxidation (M)	0.010000000000.0	C:\Data\Orbitrap\TF Membrane - DG\200928_PaulV_PV-1152_TFM_8.raw
Tanf_03370	Tanf_03370|Tanf_03370|hypothetical protein|~~Similar proteins in strain 92A2: TF2662 and BFO_1652; ~~|EXISTENCE: similar to AA sequence:RefSeq:WP_007654837.1|KK	99003	3499	2735	361	122	131993	1	1	0	719.814	1437.61	2	1437.61	-0.0017	0	46.23		YVDTAYVNR	Hex(1)HexA(1) (ST)	0.000200000.0	C:\Data\Orbitrap\TF Membrane - DG\200928_PaulV_PV-1152_TFM_4.raw
Tanf_03370	Tanf_03370|Tanf_03370|hypothetical protein|~~Similar proteins in strain 92A2: TF2662 and BFO_1652; ~~|EXISTENCE: similar to AA sequence:RefSeq:WP_007654837.1|KK	99003	3499	2735	361	122	132281	1	1	1	720.354	1438.69	2	1438.69	-0.0003	0	90.93		YVEQVNEGSSISK			C:\Data\Orbitrap\TF Membrane - DG\200928_PaulV_PV-1152_TFM_2.raw
Tanf_03370	Tanf_03370|Tanf_03370|hypothetical protein|~~Similar proteins in strain 92A2: TF2662 and BFO_1652; ~~|EXISTENCE: similar to AA sequence:RefSeq:WP_007654837.1|KK	99003	3499	2735	361	122	132453	1	1	1	720.836	1439.66	2	1439.66	0.0008	0	39.57		EDAHSIYSYDIK			C:\Data\Orbitrap\TF Membrane - DG\200928_PaulV_PV-1152_TFM_11.raw
Tanf_03370	Tanf_03370|Tanf_03370|hypothetical protein|~~Similar proteins in strain 92A2: TF2662 and BFO_1652; ~~|EXISTENCE: similar to AA sequence:RefSeq:WP_007654837.1|KK	99003	3499	2735	361	122	133243	1	1	1	722.791	1443.57	2	1443.57	-0.0006	0	68.38	1.5e-07	DFNTMMYEYSK	Oxidation (M)	0.00000100000.0	C:\Data\Orbitrap\TF Membrane - DG\200928_PaulV_PV-1152_TFM_10.raw
Tanf_03370	Tanf_03370|Tanf_03370|hypothetical protein|~~Similar proteins in strain 92A2: TF2662 and BFO_1652; ~~|EXISTENCE: similar to AA sequence:RefSeq:WP_007654837.1|KK	99003	3499	2735	361	122	133275	1	1	1	722.792	1443.57	2	1443.57	0.0016	0	72.27	5.9e-08	DFNTMMYEYSK	Oxidation (M)	0.00001000000.0	C:\Data\Orbitrap\TF Membrane - DG\200928_PaulV_PV-1152_TFM_1.raw
Tanf_03370	Tanf_03370|Tanf_03370|hypothetical protein|~~Similar proteins in strain 92A2: TF2662 and BFO_1652; ~~|EXISTENCE: similar to AA sequence:RefSeq:WP_007654837.1|KK	99003	3499	2735	361	122	133290	1	1	1	722.809	1443.6	2	1443.6	-0.0012	1	32.63		RLNHMVEGDNED	Oxidation (M)	0.000010000000.0	C:\Data\Orbitrap\TF Membrane - DG\200928_PaulV_PV-1152_TFM_3.raw
Tanf_03370	Tanf_03370|Tanf_03370|hypothetical protein|~~Similar proteins in strain 92A2: TF2662 and BFO_1652; ~~|EXISTENCE: similar to AA sequence:RefSeq:WP_007654837.1|KK	99003	3499	2735	361	122	133713	1	1	1	723.841	1445.67	2	1445.67	0.0006	1	61.25		DGTETEYVNYKK			C:\Data\Orbitrap\TF Membrane - DG\200928_PaulV_PV-1152_TFM_3.raw
Tanf_03370	Tanf_03370|Tanf_03370|hypothetical protein|~~Similar proteins in strain 92A2: TF2662 and BFO_1652; ~~|EXISTENCE: similar to AA sequence:RefSeq:WP_007654837.1|KK	99003	3499	2735	361	122	134664	1	1	1	726.313	1450.61	2	1450.61	-0.0001	1	74.87	5.5e-08	KMCAGMDVHSQR	2 Oxidation (M)	0.010001000000.0	C:\Data\Orbitrap\TF Membrane - DG\200928_PaulV_PV-1152_TFM_3.raw
Tanf_03370	Tanf_03370|Tanf_03370|hypothetical protein|~~Similar proteins in strain 92A2: TF2662 and BFO_1652; ~~|EXISTENCE: similar to AA sequence:RefSeq:WP_007654837.1|KK	99003	3499	2735	361	122	134765	1	1	1	726.354	1450.69	2	1450.68	0.0111	0	15.06		GTGHIKPQYL	Hex(1)HexA(1) (ST)	0.0200000000.0	C:\Data\Orbitrap\TF Membrane - DG\200928_PaulV_PV-1152_TFM_3.raw
Tanf_03370	Tanf_03370|Tanf_03370|hypothetical protein|~~Similar proteins in strain 92A2: TF2662 and BFO_1652; ~~|EXISTENCE: similar to AA sequence:RefSeq:WP_007654837.1|KK	99003	3499	2735	361	122	134888	1	1	1	726.399	1450.78	2	1450.78	0.0018	0	54.77	4e-06	TYFQLVIPDSLR			C:\Data\Orbitrap\TF Membrane - DG\200928_PaulV_PV-1152_TFM_3.raw
Tanf_03370	Tanf_03370|Tanf_03370|hypothetical protein|~~Similar proteins in strain 92A2: TF2662 and BFO_1652; ~~|EXISTENCE: similar to AA sequence:RefSeq:WP_007654837.1|KK	99003	3499	2735	361	122	135679	1	1	1	728.857	1455.7	2	1455.7	0.0011	1	50.76	2.1e-05	EEYRQLEFSQK			C:\Data\Orbitrap\TF Membrane - DG\200928_PaulV_PV-1152_TFM_1.raw
Tanf_03370	Tanf_03370|Tanf_03370|hypothetical protein|~~Similar proteins in strain 92A2: TF2662 and BFO_1652; ~~|EXISTENCE: similar to AA sequence:RefSeq:WP_007654837.1|KK	99003	3499	2735	361	122	136434	1	1	1	730.79	1459.56	2	1459.56	0.0011	0	59.58	1.1e-06	DFNTMMYEYSK	2 Oxidation (M)	0.00001100000.0	C:\Data\Orbitrap\TF Membrane - DG\200928_PaulV_PV-1152_TFM_1.raw
Tanf_03370	Tanf_03370|Tanf_03370|hypothetical protein|~~Similar proteins in strain 92A2: TF2662 and BFO_1652; ~~|EXISTENCE: similar to AA sequence:RefSeq:WP_007654837.1|KK	99003	3499	2735	361	122	136920	1	1	1	731.865	1461.71	2	1461.71	0.0047	1	20.84		KPSQFGKEDGGIAE			C:\Data\Orbitrap\TF Membrane - DG\200928_PaulV_PV-1152_TFM_5.raw
Tanf_03370	Tanf_03370|Tanf_03370|hypothetical protein|~~Similar proteins in strain 92A2: TF2662 and BFO_1652; ~~|EXISTENCE: similar to AA sequence:RefSeq:WP_007654837.1|KK	99003	3499	2735	361	122	137494	1	1	1	733.344	1464.67	2	1464.67	0	1	64.28		NPDTLKFHR	Hex(1)HexA(1) (ST)	0.000200000.0	C:\Data\Orbitrap\TF Membrane - DG\200928_PaulV_PV-1152_TFM_4.raw
Tanf_03370	Tanf_03370|Tanf_03370|hypothetical protein|~~Similar proteins in strain 92A2: TF2662 and BFO_1652; ~~|EXISTENCE: similar to AA sequence:RefSeq:WP_007654837.1|KK	99003	3499	2735	361	122	137762	1	1	1	733.879	1465.74	2	1465.75	-0.001	1	66.11		TIVDKDYIWDAK			C:\Data\Orbitrap\TF Membrane - DG\200928_PaulV_PV-1152_TFM_3.raw
Tanf_03370	Tanf_03370|Tanf_03370|hypothetical protein|~~Similar proteins in strain 92A2: TF2662 and BFO_1652; ~~|EXISTENCE: similar to AA sequence:RefSeq:WP_007654837.1|KK	99003	3499	2735	361	122	138130	1	1	1	734.831	1467.65	2	1467.65	0.0014	0	65.66		AIGSDNPDTLK	Hex(1)HexA(1) (ST)	0.00000000200.0	C:\Data\Orbitrap\TF Membrane - DG\200928_PaulV_PV-1152_TFM_10.raw
Tanf_03370	Tanf_03370|Tanf_03370|hypothetical protein|~~Similar proteins in strain 92A2: TF2662 and BFO_1652; ~~|EXISTENCE: similar to AA sequence:RefSeq:WP_007654837.1|KK	99003	3499	2735	361	122	138284	1	1	1	735.347	1468.68	2	1468.68	0.0018	0	48.92		SEDSLVINVR	Hex(1)HexA(1) (ST)	0.0002000000.0	C:\Data\Orbitrap\TF Membrane - DG\200928_PaulV_PV-1152_TFM_3.raw
Tanf_03370	Tanf_03370|Tanf_03370|hypothetical protein|~~Similar proteins in strain 92A2: TF2662 and BFO_1652; ~~|EXISTENCE: similar to AA sequence:RefSeq:WP_007654837.1|KK	99003	3499	2735	361	122	138433	1	1	1	735.822	1469.63	2	1469.62	0.0055	0	28.51		GLSGNHYMGFDEK	Oxidation (M)	0.0000000100000.0	C:\Data\Orbitrap\TF Membrane - DG\200928_PaulV_PV-1152_TFM_3.raw
Tanf_03370	Tanf_03370|Tanf_03370|hypothetical protein|~~Similar proteins in strain 92A2: TF2662 and BFO_1652; ~~|EXISTENCE: similar to AA sequence:RefSeq:WP_007654837.1|KK	99003	3499	2735	361	122	138475	1	1	1	735.847	1469.68	2	1469.68	0.0018	0	77.92	2.5e-08	NEYYLVLDDNGR			C:\Data\Orbitrap\TF Membrane - DG\200928_PaulV_PV-1152_TFM_13.raw
Tanf_03370	Tanf_03370|Tanf_03370|hypothetical protein|~~Similar proteins in strain 92A2: TF2662 and BFO_1652; ~~|EXISTENCE: similar to AA sequence:RefSeq:WP_007654837.1|KK	99003	3499	2735	361	122	138839	1	1	1	736.446	1470.88	2	1470.88	0.0003	1	88.72	1.3e-09	KVTVSNILGQTIAK			C:\Data\Orbitrap\TF Membrane - DG\200928_PaulV_PV-1152_TFM_3.raw
Tanf_03370	Tanf_03370|Tanf_03370|hypothetical protein|~~Similar proteins in strain 92A2: TF2662 and BFO_1652; ~~|EXISTENCE: similar to AA sequence:RefSeq:WP_007654837.1|KK	99003	3499	2735	361	122	138873	1	1	1	736.836	1471.66	2	1471.66	-0.0007	0	37.78		TEENYVNDLGYR			C:\Data\Orbitrap\TF Membrane - DG\200928_PaulV_PV-1152_TFM_3.raw
Tanf_03370	Tanf_03370|Tanf_03370|hypothetical protein|~~Similar proteins in strain 92A2: TF2662 and BFO_1652; ~~|EXISTENCE: similar to AA sequence:RefSeq:WP_007654837.1|KK	99003	3499	2735	361	122	140342	1	1	1	740.292	1478.57	2	1478.57	-0.002	0	23.96		SVPADSSYCR	Hex(1)HexA(1) (ST)	0.0000002000.0	C:\Data\Orbitrap\TF Membrane - DG\200928_PaulV_PV-1152_TFM_1.raw
Tanf_03370	Tanf_03370|Tanf_03370|hypothetical protein|~~Similar proteins in strain 92A2: TF2662 and BFO_1652; ~~|EXISTENCE: similar to AA sequence:RefSeq:WP_007654837.1|KK	99003	3499	2735	361	122	140994	1	1	1	494.928	1481.76	3	1481.76	0.0005	1	25.43	0.0049	TTVEGDLYTIKDK			C:\Data\Orbitrap\TF Membrane - DG\200928_PaulV_PV-1152_TFM_4.raw
Tanf_03370	Tanf_03370|Tanf_03370|hypothetical protein|~~Similar proteins in strain 92A2: TF2662 and BFO_1652; ~~|EXISTENCE: similar to AA sequence:RefSeq:WP_007654837.1|KK	99003	3499	2735	361	122	141162	1	1	1	742.35	1482.69	2	1482.68	0.0023	2	42.38		KKEADGTETEYVN			C:\Data\Orbitrap\TF Membrane - DG\200928_PaulV_PV-1152_TFM_4.raw
Tanf_03370	Tanf_03370|Tanf_03370|hypothetical protein|~~Similar proteins in strain 92A2: TF2662 and BFO_1652; ~~|EXISTENCE: similar to AA sequence:RefSeq:WP_007654837.1|KK	99003	3499	2735	361	122	141590	1	1	1	743.356	1484.7	2	1484.7	0.0013	0	73.15		FAISCETEPLYR			C:\Data\Orbitrap\TF Membrane - DG\200928_PaulV_PV-1152_TFM_10.raw
Tanf_03370	Tanf_03370|Tanf_03370|hypothetical protein|~~Similar proteins in strain 92A2: TF2662 and BFO_1652; ~~|EXISTENCE: similar to AA sequence:RefSeq:WP_007654837.1|KK	99003	3499	2735	361	122	142366	1	1	1	745.844	1489.67	2	1489.67	0.0013	1	83.95	4.8e-09	DEFDVNADFYKK			C:\Data\Orbitrap\TF Membrane - DG\200928_PaulV_PV-1152_TFM_10.raw
Tanf_03370	Tanf_03370|Tanf_03370|hypothetical protein|~~Similar proteins in strain 92A2: TF2662 and BFO_1652; ~~|EXISTENCE: similar to AA sequence:RefSeq:WP_007654837.1|KK	99003	3499	2735	361	122	142368	1	1	1	745.844	1489.67	2	1489.67	0.0017	1	76.74		KDEFDVNADFYK			C:\Data\Orbitrap\TF Membrane - DG\200928_PaulV_PV-1152_TFM_3.raw
Tanf_03370	Tanf_03370|Tanf_03370|hypothetical protein|~~Similar proteins in strain 92A2: TF2662 and BFO_1652; ~~|EXISTENCE: similar to AA sequence:RefSeq:WP_007654837.1|KK	99003	3499	2735	361	122	142667	1	1	1	746.392	1490.77	2	1490.77	-0.0034	2	58		DAIANKDKDQVFK			C:\Data\Orbitrap\TF Membrane - DG\200928_PaulV_PV-1152_TFM_3.raw
Tanf_03370	Tanf_03370|Tanf_03370|hypothetical protein|~~Similar proteins in strain 92A2: TF2662 and BFO_1652; ~~|EXISTENCE: similar to AA sequence:RefSeq:WP_007654837.1|KK	99003	3499	2735	361	122	143279	1	1	1	748.387	1494.76	2	1494.76	0.0011	1	76.91		RYGYTPEVVANAR			C:\Data\Orbitrap\TF Membrane - DG\200928_PaulV_PV-1152_TFM_4.raw
Tanf_03370	Tanf_03370|Tanf_03370|hypothetical protein|~~Similar proteins in strain 92A2: TF2662 and BFO_1652; ~~|EXISTENCE: similar to AA sequence:RefSeq:WP_007654837.1|KK	99003	3499	2735	361	122	144345	1	1	1	751.374	1500.73	2	1500.73	0.0009	0	85.67		VHASVDDLNNYVR			C:\Data\Orbitrap\TF Membrane - DG\200928_PaulV_PV-1152_TFM_3.raw
Tanf_03370	Tanf_03370|Tanf_03370|hypothetical protein|~~Similar proteins in strain 92A2: TF2662 and BFO_1652; ~~|EXISTENCE: similar to AA sequence:RefSeq:WP_007654837.1|KK	99003	3499	2735	361	122	145067	1	1	1	753.401	1504.79	2	1504.79	-0.0013	2	84.15		KKGTDDYIAPLER			C:\Data\Orbitrap\TF Membrane - DG\200928_PaulV_PV-1152_TFM_3.raw
Tanf_03370	Tanf_03370|Tanf_03370|hypothetical protein|~~Similar proteins in strain 92A2: TF2662 and BFO_1652; ~~|EXISTENCE: similar to AA sequence:RefSeq:WP_007654837.1|KK	99003	3499	2735	361	122	145350	1	1	1	754.387	1506.76	2	1506.76	0.0011	0	32.82		EDQLNRPFVYAR			C:\Data\Orbitrap\TF Membrane - DG\200928_PaulV_PV-1152_TFM_13.raw
Tanf_03370	Tanf_03370|Tanf_03370|hypothetical protein|~~Similar proteins in strain 92A2: TF2662 and BFO_1652; ~~|EXISTENCE: similar to AA sequence:RefSeq:WP_007654837.1|KK	99003	3499	2735	361	122	145684	1	1	1	755.381	1508.75	2	1508.75	0.0004	2	77.77		EGDLYTIKDKDGR			C:\Data\Orbitrap\TF Membrane - DG\200928_PaulV_PV-1152_TFM_4.raw
Tanf_03370	Tanf_03370|Tanf_03370|hypothetical protein|~~Similar proteins in strain 92A2: TF2662 and BFO_1652; ~~|EXISTENCE: similar to AA sequence:RefSeq:WP_007654837.1|KK	99003	3499	2735	361	122	145743	1	1	1	755.4	1508.79	2	1508.78	0.0018	1	39.51	0.00025	NRTTVEGDLYTIK			C:\Data\Orbitrap\TF Membrane - DG\200928_PaulV_PV-1152_TFM_3.raw
Tanf_03370	Tanf_03370|Tanf_03370|hypothetical protein|~~Similar proteins in strain 92A2: TF2662 and BFO_1652; ~~|EXISTENCE: similar to AA sequence:RefSeq:WP_007654837.1|KK	99003	3499	2735	361	122	146072	1	1	1	756.415	1510.82	2	1510.81	0.0009	0	53.05		GTGHIKPQYLLAVD			C:\Data\Orbitrap\TF Membrane - DG\200928_PaulV_PV-1152_TFM_9.raw
Tanf_03370	Tanf_03370|Tanf_03370|hypothetical protein|~~Similar proteins in strain 92A2: TF2662 and BFO_1652; ~~|EXISTENCE: similar to AA sequence:RefSeq:WP_007654837.1|KK	99003	3499	2735	361	122	147050	1	1	1	759.362	1516.71	2	1516.7	0.0051	1	35.38		ADGTETEYVNYKK			C:\Data\Orbitrap\TF Membrane - DG\200928_PaulV_PV-1152_TFM_4.raw
Tanf_03370	Tanf_03370|Tanf_03370|hypothetical protein|~~Similar proteins in strain 92A2: TF2662 and BFO_1652; ~~|EXISTENCE: similar to AA sequence:RefSeq:WP_007654837.1|KK	99003	3499	2735	361	122	147177	1	1	1	759.833	1517.65	2	1517.65	-0.0005	0	98.13	1.5e-10	EADGTETEYVNYK			C:\Data\Orbitrap\TF Membrane - DG\200928_PaulV_PV-1152_TFM_7.raw
Tanf_03370	Tanf_03370|Tanf_03370|hypothetical protein|~~Similar proteins in strain 92A2: TF2662 and BFO_1652; ~~|EXISTENCE: similar to AA sequence:RefSeq:WP_007654837.1|KK	99003	3499	2735	361	122	148056	1	1	1	762.388	1522.76	2	1522.76	0.0008	0	35.5		ITGLPITDTVR	Hex(1)HexA(1) (ST)	0.00000020000.0	C:\Data\Orbitrap\TF Membrane - DG\200928_PaulV_PV-1152_TFM_3.raw
Tanf_03370	Tanf_03370|Tanf_03370|hypothetical protein|~~Similar proteins in strain 92A2: TF2662 and BFO_1652; ~~|EXISTENCE: similar to AA sequence:RefSeq:WP_007654837.1|KK	99003	3499	2735	361	122	148057	1	1	1	762.389	1522.76	2	1522.76	0.001	0	45.59		ITGLPITDTVR	Hex(1)HexA(1) (ST)	0.00000000200.0	C:\Data\Orbitrap\TF Membrane - DG\200928_PaulV_PV-1152_TFM_8.raw
Tanf_03370	Tanf_03370|Tanf_03370|hypothetical protein|~~Similar proteins in strain 92A2: TF2662 and BFO_1652; ~~|EXISTENCE: similar to AA sequence:RefSeq:WP_007654837.1|KK	99003	3499	2735	361	122	148474	1	1	1	763.841	1525.67	2	1525.66	0.0032	1	41.16		RFNTTDESAIGSDN			C:\Data\Orbitrap\TF Membrane - DG\200928_PaulV_PV-1152_TFM_4.raw
Tanf_03370	Tanf_03370|Tanf_03370|hypothetical protein|~~Similar proteins in strain 92A2: TF2662 and BFO_1652; ~~|EXISTENCE: similar to AA sequence:RefSeq:WP_007654837.1|KK	99003	3499	2735	361	122	148614	1	1	1	763.92	1525.83	2	1525.82	0.0015	1	52.61		ASNKDTILYVLK	Hex(ST) (ST) [+162.05]	0.00000X000000.0	C:\Data\Orbitrap\TF Membrane - DG\200928_PaulV_PV-1152_TFM_3.raw
Tanf_03370	Tanf_03370|Tanf_03370|hypothetical protein|~~Similar proteins in strain 92A2: TF2662 and BFO_1652; ~~|EXISTENCE: similar to AA sequence:RefSeq:WP_007654837.1|KK	99003	3499	2735	361	122	149140	1	1	1	765.413	1528.81	2	1528.81	0.0016	1	114.44	5e-12	KSPLANAEASVTDVK			C:\Data\Orbitrap\TF Membrane - DG\200928_PaulV_PV-1152_TFM_3.raw
Tanf_03370	Tanf_03370|Tanf_03370|hypothetical protein|~~Similar proteins in strain 92A2: TF2662 and BFO_1652; ~~|EXISTENCE: similar to AA sequence:RefSeq:WP_007654837.1|KK	99003	3499	2735	361	122	149699	1	1	1	383.969	1531.85	4	1531.85	0.0006	3	43.13		AIANKDKDQVFKR			C:\Data\Orbitrap\TF Membrane - DG\200928_PaulV_PV-1152_TFM_4.raw
Tanf_03370	Tanf_03370|Tanf_03370|hypothetical protein|~~Similar proteins in strain 92A2: TF2662 and BFO_1652; ~~|EXISTENCE: similar to AA sequence:RefSeq:WP_007654837.1|KK	99003	3499	2735	361	122	149792	1	1	1	767.381	1532.75	2	1532.75	0.001	1	43.53		KPSQFGKEDGGIAEA			C:\Data\Orbitrap\TF Membrane - DG\200928_PaulV_PV-1152_TFM_6.raw
Tanf_03370	Tanf_03370|Tanf_03370|hypothetical protein|~~Similar proteins in strain 92A2: TF2662 and BFO_1652; ~~|EXISTENCE: similar to AA sequence:RefSeq:WP_007654837.1|KK	99003	3499	2735	361	122	149796	1	1	1	767.382	1532.75	2	1532.75	0.0028	0	107.62		FLGVQNEDDAIANK			C:\Data\Orbitrap\TF Membrane - DG\200928_PaulV_PV-1152_TFM_4.raw
Tanf_03370	Tanf_03370|Tanf_03370|hypothetical protein|~~Similar proteins in strain 92A2: TF2662 and BFO_1652; ~~|EXISTENCE: similar to AA sequence:RefSeq:WP_007654837.1|KK	99003	3499	2735	361	122	150445	1	1	1	769.447	1536.88	2	1536.88	0.0012	1	52.94		RDLPLVGGNLGIWK			C:\Data\Orbitrap\TF Membrane - DG\200928_PaulV_PV-1152_TFM_3.raw
Tanf_03370	Tanf_03370|Tanf_03370|hypothetical protein|~~Similar proteins in strain 92A2: TF2662 and BFO_1652; ~~|EXISTENCE: similar to AA sequence:RefSeq:WP_007654837.1|KK	99003	3499	2735	361	122	150932	1	1	1	771.338	1540.66	2	1540.66	-0.0002	0	33.73		SGLSGNHYMGFDEK			C:\Data\Orbitrap\TF Membrane - DG\200928_PaulV_PV-1152_TFM_5.raw
Tanf_03370	Tanf_03370|Tanf_03370|hypothetical protein|~~Similar proteins in strain 92A2: TF2662 and BFO_1652; ~~|EXISTENCE: similar to AA sequence:RefSeq:WP_007654837.1|KK	99003	3499	2735	361	122	151040	1	1	1	771.835	1541.65	2	1541.65	0.0016	1	63.36		RLNHMVEGDNEDN			C:\Data\Orbitrap\TF Membrane - DG\200928_PaulV_PV-1152_TFM_9.raw
Tanf_03370	Tanf_03370|Tanf_03370|hypothetical protein|~~Similar proteins in strain 92A2: TF2662 and BFO_1652; ~~|EXISTENCE: similar to AA sequence:RefSeq:WP_007654837.1|KK	99003	3499	2735	361	122	151096	1	1	1	771.865	1541.72	2	1541.73	-0.0148	0	22.24		YYHLQINDYWK			C:\Data\Orbitrap\TF Membrane - DG\200928_PaulV_PV-1152_TFM_3.raw
Tanf_03370	Tanf_03370|Tanf_03370|hypothetical protein|~~Similar proteins in strain 92A2: TF2662 and BFO_1652; ~~|EXISTENCE: similar to AA sequence:RefSeq:WP_007654837.1|KK	99003	3499	2735	361	122	152289	1	1	1	775.812	1549.61	2	1549.61	0.0007	0	32.38		ASVPADSSYCR	Hex(1)HexA(1) (ST)	0.00000002000.0	C:\Data\Orbitrap\TF Membrane - DG\200928_PaulV_PV-1152_TFM_3.raw
Tanf_03370	Tanf_03370|Tanf_03370|hypothetical protein|~~Similar proteins in strain 92A2: TF2662 and BFO_1652; ~~|EXISTENCE: similar to AA sequence:RefSeq:WP_007654837.1|KK	99003	3499	2735	361	122	153585	1	1	1	780.359	1558.7	2	1558.7	0.0018	0	68.4		NHSSVNFLGVQNED			C:\Data\Orbitrap\TF Membrane - DG\200928_PaulV_PV-1152_TFM_3.raw
Tanf_03370	Tanf_03370|Tanf_03370|hypothetical protein|~~Similar proteins in strain 92A2: TF2662 and BFO_1652; ~~|EXISTENCE: similar to AA sequence:RefSeq:WP_007654837.1|KK	99003	3499	2735	361	122	154227	1	1	1	521.938	1562.79	3	1562.79	0.0013	1	26.56	0.0036	YLPEGMGKGAYHLK			C:\Data\Orbitrap\TF Membrane - DG\200928_PaulV_PV-1152_TFM_3.raw
Tanf_03370	Tanf_03370|Tanf_03370|hypothetical protein|~~Similar proteins in strain 92A2: TF2662 and BFO_1652; ~~|EXISTENCE: similar to AA sequence:RefSeq:WP_007654837.1|KK	99003	3499	2735	361	122	154380	1	1	1	782.897	1563.78	2	1563.78	0.0003	0	43.68		GEDQLNRPFVYAR			C:\Data\Orbitrap\TF Membrane - DG\200928_PaulV_PV-1152_TFM_13.raw
Tanf_03370	Tanf_03370|Tanf_03370|hypothetical protein|~~Similar proteins in strain 92A2: TF2662 and BFO_1652; ~~|EXISTENCE: similar to AA sequence:RefSeq:WP_007654837.1|KK	99003	3499	2735	361	122	155549	1	1	1	787.363	1572.71	2	1572.71	0.0023	1	53.07		SNKDFMIESETTR	Oxidation (M)	0.0000010000000.0	C:\Data\Orbitrap\TF Membrane - DG\200928_PaulV_PV-1152_TFM_3.raw
Tanf_03370	Tanf_03370|Tanf_03370|hypothetical protein|~~Similar proteins in strain 92A2: TF2662 and BFO_1652; ~~|EXISTENCE: similar to AA sequence:RefSeq:WP_007654837.1|KK	99003	3499	2735	361	122	155967	1	1	1	788.877	1575.74	2	1575.74	0.0003	0	101.74	1.2e-10	GFFNINSCVLYDK			C:\Data\Orbitrap\TF Membrane - DG\200928_PaulV_PV-1152_TFM_3.raw
Tanf_03370	Tanf_03370|Tanf_03370|hypothetical protein|~~Similar proteins in strain 92A2: TF2662 and BFO_1652; ~~|EXISTENCE: similar to AA sequence:RefSeq:WP_007654837.1|KK	99003	3499	2735	361	122	156439	1	1	1	790.4	1578.78	2	1578.79	-0.0016	1	41.92	8.4e-05	YLPEGMGKGAYHLK	Oxidation (M)	0.00000100000000.0	C:\Data\Orbitrap\TF Membrane - DG\200928_PaulV_PV-1152_TFM_3.raw
Tanf_03370	Tanf_03370|Tanf_03370|hypothetical protein|~~Similar proteins in strain 92A2: TF2662 and BFO_1652; ~~|EXISTENCE: similar to AA sequence:RefSeq:WP_007654837.1|KK	99003	3499	2735	361	122	156447	1	1	1	527.27	1578.79	3	1578.79	0.0017	1	14.62	0.043	YLPEGMGKGAYHLK	Oxidation (M)	0.00000100000000.0	C:\Data\Orbitrap\TF Membrane - DG\200928_PaulV_PV-1152_TFM_3.raw
Tanf_03370	Tanf_03370|Tanf_03370|hypothetical protein|~~Similar proteins in strain 92A2: TF2662 and BFO_1652; ~~|EXISTENCE: similar to AA sequence:RefSeq:WP_007654837.1|KK	99003	3499	2735	361	122	156548	1	1	1	790.857	1579.7	2	1579.7	0.0003	1	59.14		DNPDTLKFHR	Hex(1)HexA(1) (ST)	0.0000200000.0	C:\Data\Orbitrap\TF Membrane - DG\200928_PaulV_PV-1152_TFM_10.raw
Tanf_03370	Tanf_03370|Tanf_03370|hypothetical protein|~~Similar proteins in strain 92A2: TF2662 and BFO_1652; ~~|EXISTENCE: similar to AA sequence:RefSeq:WP_007654837.1|KK	99003	3499	2735	361	122	157332	1	1	1	793.88	1585.74	2	1585.74	0.0002	0	56		TFAISCETEPLYR			C:\Data\Orbitrap\TF Membrane - DG\200928_PaulV_PV-1152_TFM_9.raw
Tanf_03370	Tanf_03370|Tanf_03370|hypothetical protein|~~Similar proteins in strain 92A2: TF2662 and BFO_1652; ~~|EXISTENCE: similar to AA sequence:RefSeq:WP_007654837.1|KK	99003	3499	2735	361	122	159329	1	1	1	802.368	1602.72	2	1602.72	0.0007	0	43.29		YEDAHSIYSYDIK			C:\Data\Orbitrap\TF Membrane - DG\200928_PaulV_PV-1152_TFM_11.raw
Tanf_03370	Tanf_03370|Tanf_03370|hypothetical protein|~~Similar proteins in strain 92A2: TF2662 and BFO_1652; ~~|EXISTENCE: similar to AA sequence:RefSeq:WP_007654837.1|KK	99003	3499	2735	361	122	160020	1	1	1	804.916	1607.82	2	1607.82	0.0026	2	117.15		VEGDLYTIKDKDGR			C:\Data\Orbitrap\TF Membrane - DG\200928_PaulV_PV-1152_TFM_2.raw
Tanf_03370	Tanf_03370|Tanf_03370|hypothetical protein|~~Similar proteins in strain 92A2: TF2662 and BFO_1652; ~~|EXISTENCE: similar to AA sequence:RefSeq:WP_007654837.1|KK	99003	3499	2735	361	122	162383	1	1	1	813.898	1625.78	2	1625.78	0.0013	1	93.23	8.3e-10	RNEYYLVLDDNGR			C:\Data\Orbitrap\TF Membrane - DG\200928_PaulV_PV-1152_TFM_6.raw
Tanf_03370	Tanf_03370|Tanf_03370|hypothetical protein|~~Similar proteins in strain 92A2: TF2662 and BFO_1652; ~~|EXISTENCE: similar to AA sequence:RefSeq:WP_007654837.1|KK	99003	3499	2735	361	122	162837	1	1	1	815.876	1629.74	2	1629.73	0.0074	1	21.9		GSNKDFMIESETTR	Oxidation (M)	0.00000010000000.0	C:\Data\Orbitrap\TF Membrane - DG\200928_PaulV_PV-1152_TFM_16.raw
Tanf_03370	Tanf_03370|Tanf_03370|hypothetical protein|~~Similar proteins in strain 92A2: TF2662 and BFO_1652; ~~|EXISTENCE: similar to AA sequence:RefSeq:WP_007654837.1|KK	99003	3499	2735	361	122	163335	1	1	1	817.905	1633.79	2	1633.79	0.0001	1	50.07		KPSQFGKEDGGIAEAT			C:\Data\Orbitrap\TF Membrane - DG\200928_PaulV_PV-1152_TFM_6.raw
Tanf_03370	Tanf_03370|Tanf_03370|hypothetical protein|~~Similar proteins in strain 92A2: TF2662 and BFO_1652; ~~|EXISTENCE: similar to AA sequence:RefSeq:WP_007654837.1|KK	99003	3499	2735	361	122	164337	1	1	1	822.368	1642.72	2	1642.72	-0.0005	0	111.66		GNTEENYVNDLGYR			C:\Data\Orbitrap\TF Membrane - DG\200928_PaulV_PV-1152_TFM_3.raw
Tanf_03370	Tanf_03370|Tanf_03370|hypothetical protein|~~Similar proteins in strain 92A2: TF2662 and BFO_1652; ~~|EXISTENCE: similar to AA sequence:RefSeq:WP_007654837.1|KK	99003	3499	2735	361	122	164632	1	1	1	549.59	1645.75	3	1645.75	0.0005	1	64.26	6.9e-07	EADGTETEYVNYKK			C:\Data\Orbitrap\TF Membrane - DG\200928_PaulV_PV-1152_TFM_11.raw
Tanf_03370	Tanf_03370|Tanf_03370|hypothetical protein|~~Similar proteins in strain 92A2: TF2662 and BFO_1652; ~~|EXISTENCE: similar to AA sequence:RefSeq:WP_007654837.1|KK	99003	3499	2735	361	122	164651	1	1	1	823.881	1645.75	2	1645.75	0.0009	1	91.15	1.4e-09	EADGTETEYVNYKK			C:\Data\Orbitrap\TF Membrane - DG\200928_PaulV_PV-1152_TFM_3.raw
Tanf_03370	Tanf_03370|Tanf_03370|hypothetical protein|~~Similar proteins in strain 92A2: TF2662 and BFO_1652; ~~|EXISTENCE: similar to AA sequence:RefSeq:WP_007654837.1|KK	99003	3499	2735	361	122	164672	1	1	1	823.882	1645.75	2	1645.75	0.0019	1	93.16	8.5e-10	KEADGTETEYVNYK			C:\Data\Orbitrap\TF Membrane - DG\200928_PaulV_PV-1152_TFM_6.raw
Tanf_03370	Tanf_03370|Tanf_03370|hypothetical protein|~~Similar proteins in strain 92A2: TF2662 and BFO_1652; ~~|EXISTENCE: similar to AA sequence:RefSeq:WP_007654837.1|KK	99003	3499	2735	361	122	166473	1	1	1	831.473	1660.93	2	1660.93	0.0012	0	19.23		YILNGRPIEAFIQK			C:\Data\Orbitrap\TF Membrane - DG\200928_PaulV_PV-1152_TFM_16.raw
Tanf_03370	Tanf_03370|Tanf_03370|hypothetical protein|~~Similar proteins in strain 92A2: TF2662 and BFO_1652; ~~|EXISTENCE: similar to AA sequence:RefSeq:WP_007654837.1|KK	99003	3499	2735	361	122	166910	1	1	1	834.374	1666.73	2	1666.73	0.0006	1	75.46		SDNPDTLKFHR	Hex(1)HexA(1) (ST)	0.00000200000.0	C:\Data\Orbitrap\TF Membrane - DG\200928_PaulV_PV-1152_TFM_4.raw
Tanf_03370	Tanf_03370|Tanf_03370|hypothetical protein|~~Similar proteins in strain 92A2: TF2662 and BFO_1652; ~~|EXISTENCE: similar to AA sequence:RefSeq:WP_007654837.1|KK	99003	3499	2735	361	122	167589	1	1	1	837.397	1672.78	2	1672.78	0.0036	0	77.46		STFAISCETEPLYR			C:\Data\Orbitrap\TF Membrane - DG\200928_PaulV_PV-1152_TFM_9.raw
Tanf_03370	Tanf_03370|Tanf_03370|hypothetical protein|~~Similar proteins in strain 92A2: TF2662 and BFO_1652; ~~|EXISTENCE: similar to AA sequence:RefSeq:WP_007654837.1|KK	99003	3499	2735	361	122	168128	1	1	1	839.973	1677.93	2	1677.93	0.0009	2	94.03	4e-10	ASNKDTILYVLKGEK			C:\Data\Orbitrap\TF Membrane - DG\200928_PaulV_PV-1152_TFM_3.raw
Tanf_03370	Tanf_03370|Tanf_03370|hypothetical protein|~~Similar proteins in strain 92A2: TF2662 and BFO_1652; ~~|EXISTENCE: similar to AA sequence:RefSeq:WP_007654837.1|KK	99003	3499	2735	361	122	168241	1	1	1	560.655	1678.94	3	1678.94	0.0016	0	41.41		TGHIKPQYLLAVDPK			C:\Data\Orbitrap\TF Membrane - DG\200928_PaulV_PV-1152_TFM_13.raw
Tanf_03370	Tanf_03370|Tanf_03370|hypothetical protein|~~Similar proteins in strain 92A2: TF2662 and BFO_1652; ~~|EXISTENCE: similar to AA sequence:RefSeq:WP_007654837.1|KK	99003	3499	2735	361	122	168242	1	1	1	840.479	1678.94	2	1678.94	0.0018	0	18.23		TGHIKPQYLLAVDPK			C:\Data\Orbitrap\TF Membrane - DG\200928_PaulV_PV-1152_TFM_13.raw
Tanf_03370	Tanf_03370|Tanf_03370|hypothetical protein|~~Similar proteins in strain 92A2: TF2662 and BFO_1652; ~~|EXISTENCE: similar to AA sequence:RefSeq:WP_007654837.1|KK	99003	3499	2735	361	122	168848	1	1	1	844.383	1686.75	2	1686.75	-0.0011	1	46.09		GGSNKDFMIESETTR	Oxidation (M)	0.000000010000000.0	C:\Data\Orbitrap\TF Membrane - DG\200928_PaulV_PV-1152_TFM_3.raw
Tanf_03370	Tanf_03370|Tanf_03370|hypothetical protein|~~Similar proteins in strain 92A2: TF2662 and BFO_1652; ~~|EXISTENCE: similar to AA sequence:RefSeq:WP_007654837.1|KK	99003	3499	2735	361	122	169031	1	1	1	845.352	1688.69	2	1688.69	0.0006	1	21.07		RLNHMVEGDNEDNM	Oxidation (M)	0.00000000000001.0	C:\Data\Orbitrap\TF Membrane - DG\200928_PaulV_PV-1152_TFM_9.raw
Tanf_03370	Tanf_03370|Tanf_03370|hypothetical protein|~~Similar proteins in strain 92A2: TF2662 and BFO_1652; ~~|EXISTENCE: similar to AA sequence:RefSeq:WP_007654837.1|KK	99003	3499	2735	361	122	170188	1	1	1	851.935	1701.86	2	1701.86	-0.0004	1	76.82	3.1e-08	ASNKDTILYVLK	Hex(1)HexA(1) (ST)	0.000002000000.0	C:\Data\Orbitrap\TF Membrane - DG\200928_PaulV_PV-1152_TFM_6.raw
Tanf_03370	Tanf_03370|Tanf_03370|hypothetical protein|~~Similar proteins in strain 92A2: TF2662 and BFO_1652; ~~|EXISTENCE: similar to AA sequence:RefSeq:WP_007654837.1|KK	99003	3499	2735	361	122	170193	1	1	1	568.294	1701.86	3	1701.86	0.0042	1	69.55	1.7e-07	ASNKDTILYVLK	Hex(1)HexA(1) (ST)	0.000002000000.0	C:\Data\Orbitrap\TF Membrane - DG\200928_PaulV_PV-1152_TFM_3.raw
Tanf_03370	Tanf_03370|Tanf_03370|hypothetical protein|~~Similar proteins in strain 92A2: TF2662 and BFO_1652; ~~|EXISTENCE: similar to AA sequence:RefSeq:WP_007654837.1|KK	99003	3499	2735	361	122	171216	1	1	1	857.887	1713.76	2	1713.76	0	0	114.86		AGNTEENYVNDLGYR			C:\Data\Orbitrap\TF Membrane - DG\200928_PaulV_PV-1152_TFM_3.raw
Tanf_03370	Tanf_03370|Tanf_03370|hypothetical protein|~~Similar proteins in strain 92A2: TF2662 and BFO_1652; ~~|EXISTENCE: similar to AA sequence:RefSeq:WP_007654837.1|KK	99003	3499	2735	361	122	171935	1	1	1	575.591	1723.75	3	1723.75	-0.0013	1	69.04		GSDNPDTLKFHR	Hex(1)HexA(1) (ST)	0.000000200000.0	C:\Data\Orbitrap\TF Membrane - DG\200928_PaulV_PV-1152_TFM_3.raw
Tanf_03370	Tanf_03370|Tanf_03370|hypothetical protein|~~Similar proteins in strain 92A2: TF2662 and BFO_1652; ~~|EXISTENCE: similar to AA sequence:RefSeq:WP_007654837.1|KK	99003	3499	2735	361	122	171941	1	1	1	862.885	1723.75	2	1723.75	0.001	1	107.06		GSDNPDTLKFHR	Hex(1)HexA(1) (ST)	0.000000200000.0	C:\Data\Orbitrap\TF Membrane - DG\200928_PaulV_PV-1152_TFM_4.raw
Tanf_03370	Tanf_03370|Tanf_03370|hypothetical protein|~~Similar proteins in strain 92A2: TF2662 and BFO_1652; ~~|EXISTENCE: similar to AA sequence:RefSeq:WP_007654837.1|KK	99003	3499	2735	361	122	171942	1	1	1	575.592	1723.75	3	1723.75	0.0011	1	42.8		GSDNPDTLKFHR	Hex(1)HexA(1) (ST)	0.020000000000.0	C:\Data\Orbitrap\TF Membrane - DG\200928_PaulV_PV-1152_TFM_10.raw
Tanf_03370	Tanf_03370|Tanf_03370|hypothetical protein|~~Similar proteins in strain 92A2: TF2662 and BFO_1652; ~~|EXISTENCE: similar to AA sequence:RefSeq:WP_007654837.1|KK	99003	3499	2735	361	122	171944	1	1	1	862.886	1723.76	2	1723.75	0.003	1	35.24		GSDNPDTLKFHR	Hex(1)HexA(1) (ST)	0.020000000000.0	C:\Data\Orbitrap\TF Membrane - DG\200928_PaulV_PV-1152_TFM_3.raw
Tanf_03370	Tanf_03370|Tanf_03370|hypothetical protein|~~Similar proteins in strain 92A2: TF2662 and BFO_1652; ~~|EXISTENCE: similar to AA sequence:RefSeq:WP_007654837.1|KK	99003	3499	2735	361	122	172198	1	1	1	864.913	1727.81	2	1727.81	0.0014	0	74.6	6.2e-08	WYYHLQINDYWK			C:\Data\Orbitrap\TF Membrane - DG\200928_PaulV_PV-1152_TFM_3.raw
Tanf_03370	Tanf_03370|Tanf_03370|hypothetical protein|~~Similar proteins in strain 92A2: TF2662 and BFO_1652; ~~|EXISTENCE: similar to AA sequence:RefSeq:WP_007654837.1|KK	99003	3499	2735	361	122	172869	1	1	1	868.988	1735.96	2	1735.96	-0.0006	0	54.92	3.2e-06	GTGHIKPQYLLAVDPK			C:\Data\Orbitrap\TF Membrane - DG\200928_PaulV_PV-1152_TFM_2.raw
Tanf_03370	Tanf_03370|Tanf_03370|hypothetical protein|~~Similar proteins in strain 92A2: TF2662 and BFO_1652; ~~|EXISTENCE: similar to AA sequence:RefSeq:WP_007654837.1|KK	99003	3499	2735	361	122	172881	1	1	1	579.662	1735.96	3	1735.96	0.0006	0	58.56	1.4e-06	GTGHIKPQYLLAVDPK			C:\Data\Orbitrap\TF Membrane - DG\200928_PaulV_PV-1152_TFM_6.raw
Tanf_03370	Tanf_03370|Tanf_03370|hypothetical protein|~~Similar proteins in strain 92A2: TF2662 and BFO_1652; ~~|EXISTENCE: similar to AA sequence:RefSeq:WP_007654837.1|KK	99003	3499	2735	361	122	173310	1	1	1	871.473	1740.93	2	1740.93	0.0011	1	26.25		TYFQLVIPDSLRK	Hex(ST) (ST) [+162.05]	0.000000000X000.0	C:\Data\Orbitrap\TF Membrane - DG\200928_PaulV_PV-1152_TFM_3.raw
Tanf_03370	Tanf_03370|Tanf_03370|hypothetical protein|~~Similar proteins in strain 92A2: TF2662 and BFO_1652; ~~|EXISTENCE: similar to AA sequence:RefSeq:WP_007654837.1|KK	99003	3499	2735	361	122	173427	1	1	1	872.893	1743.77	2	1743.77	-0.0011	1	63.58		GGGSNKDFMIESETTR	Oxidation (M)	0.0000000010000000.0	C:\Data\Orbitrap\TF Membrane - DG\200928_PaulV_PV-1152_TFM_3.raw
Tanf_03370	Tanf_03370|Tanf_03370|hypothetical protein|~~Similar proteins in strain 92A2: TF2662 and BFO_1652; ~~|EXISTENCE: similar to AA sequence:RefSeq:WP_007654837.1|KK	99003	3499	2735	361	122	173473	1	1	1	582.31	1743.91	3	1743.9	0.0043	2	25.81		KDTILYVLKGEK	Hex(1)HexA(1) (ST)	0.002000000000.0	C:\Data\Orbitrap\TF Membrane - DG\200928_PaulV_PV-1152_TFM_4.raw
Tanf_03370	Tanf_03370|Tanf_03370|hypothetical protein|~~Similar proteins in strain 92A2: TF2662 and BFO_1652; ~~|EXISTENCE: similar to AA sequence:RefSeq:WP_007654837.1|KK	99003	3499	2735	361	122	174341	1	1	1	585.95	1754.83	3	1754.83	0.0009	2	58.67		HKDEFDVNADFYKK			C:\Data\Orbitrap\TF Membrane - DG\200928_PaulV_PV-1152_TFM_3.raw
Tanf_03370	Tanf_03370|Tanf_03370|hypothetical protein|~~Similar proteins in strain 92A2: TF2662 and BFO_1652; ~~|EXISTENCE: similar to AA sequence:RefSeq:WP_007654837.1|KK	99003	3499	2735	361	122	174609	1	1	1	880.417	1758.82	2	1758.82	-0.0026	1	81.25		YEDAHSIYSYDIKR			C:\Data\Orbitrap\TF Membrane - DG\200928_PaulV_PV-1152_TFM_4.raw
Tanf_03370	Tanf_03370|Tanf_03370|hypothetical protein|~~Similar proteins in strain 92A2: TF2662 and BFO_1652; ~~|EXISTENCE: similar to AA sequence:RefSeq:WP_007654837.1|KK	99003	3499	2735	361	122	174984	1	1	1	883.46	1764.91	2	1764.91	-0.0003	1	14.08	0.045	VPRPYRNDPYLGYR			C:\Data\Orbitrap\TF Membrane - DG\200928_PaulV_PV-1152_TFM_4.raw
Tanf_03370	Tanf_03370|Tanf_03370|hypothetical protein|~~Similar proteins in strain 92A2: TF2662 and BFO_1652; ~~|EXISTENCE: similar to AA sequence:RefSeq:WP_007654837.1|KK	99003	3499	2735	361	122	175321	1	1	1	590.953	1769.84	3	1769.84	-0.0007	2	18.41		GSNKDFMIESETTRR			C:\Data\Orbitrap\TF Membrane - DG\200928_PaulV_PV-1152_TFM_3.raw
Tanf_03370	Tanf_03370|Tanf_03370|hypothetical protein|~~Similar proteins in strain 92A2: TF2662 and BFO_1652; ~~|EXISTENCE: similar to AA sequence:RefSeq:WP_007654837.1|KK	99003	3499	2735	361	122	175417	1	1	1	886.93	1771.85	2	1771.85	0.001	0	95.06	6.5e-10	VSTFAISCETEPLYR			C:\Data\Orbitrap\TF Membrane - DG\200928_PaulV_PV-1152_TFM_4.raw
Tanf_03370	Tanf_03370|Tanf_03370|hypothetical protein|~~Similar proteins in strain 92A2: TF2662 and BFO_1652; ~~|EXISTENCE: similar to AA sequence:RefSeq:WP_007654837.1|KK	99003	3499	2735	361	122	175531	1	1	1	887.929	1773.84	2	1773.84	0.0006	2	115.13	4.6e-12	KEADGTETEYVNYKK			C:\Data\Orbitrap\TF Membrane - DG\200928_PaulV_PV-1152_TFM_8.raw
Tanf_03370	Tanf_03370|Tanf_03370|hypothetical protein|~~Similar proteins in strain 92A2: TF2662 and BFO_1652; ~~|EXISTENCE: similar to AA sequence:RefSeq:WP_007654837.1|KK	99003	3499	2735	361	122	175541	1	1	1	887.929	1773.84	2	1773.84	0.0016	2	106.73	3.5e-11	KKEADGTETEYVNYK			C:\Data\Orbitrap\TF Membrane - DG\200928_PaulV_PV-1152_TFM_3.raw
Tanf_03370	Tanf_03370|Tanf_03370|hypothetical protein|~~Similar proteins in strain 92A2: TF2662 and BFO_1652; ~~|EXISTENCE: similar to AA sequence:RefSeq:WP_007654837.1|KK	99003	3499	2735	361	122	175943	1	1	1	891.449	1780.88	2	1780.88	-0.0005	1	60.43		EDVTGTTGDKQYLNLK			C:\Data\Orbitrap\TF Membrane - DG\200928_PaulV_PV-1152_TFM_4.raw
Tanf_03370	Tanf_03370|Tanf_03370|hypothetical protein|~~Similar proteins in strain 92A2: TF2662 and BFO_1652; ~~|EXISTENCE: similar to AA sequence:RefSeq:WP_007654837.1|KK	99003	3499	2735	361	122	177523	1	1	1	905.959	1809.9	2	1809.91	-0.0074	2	121.2	1.6e-12	TTVEGDLYTIKDKDGR			C:\Data\Orbitrap\TF Membrane - DG\200928_PaulV_PV-1152_TFM_3.raw
Tanf_03370	Tanf_03370|Tanf_03370|hypothetical protein|~~Similar proteins in strain 92A2: TF2662 and BFO_1652; ~~|EXISTENCE: similar to AA sequence:RefSeq:WP_007654837.1|KK	99003	3499	2735	361	122	177550	1	1	1	604.312	1809.91	3	1809.91	0.0018	2	93.66	8.8e-10	TTVEGDLYTIKDKDGR			C:\Data\Orbitrap\TF Membrane - DG\200928_PaulV_PV-1152_TFM_4.raw
Tanf_03370	Tanf_03370|Tanf_03370|hypothetical protein|~~Similar proteins in strain 92A2: TF2662 and BFO_1652; ~~|EXISTENCE: similar to AA sequence:RefSeq:WP_007654837.1|KK	99003	3499	2735	361	122	178367	1	1	1	609.961	1826.86	3	1826.86	0.0016	2	46.93		GGSNKDFMIESETTRR			C:\Data\Orbitrap\TF Membrane - DG\200928_PaulV_PV-1152_TFM_16.raw
Tanf_03370	Tanf_03370|Tanf_03370|hypothetical protein|~~Similar proteins in strain 92A2: TF2662 and BFO_1652; ~~|EXISTENCE: similar to AA sequence:RefSeq:WP_007654837.1|KK	99003	3499	2735	361	122	178828	1	1	1	919.426	1836.84	2	1836.84	0.0003	1	112.06		IGSDNPDTLKFHR	Hex(1)HexA(1) (ST)	0.0000000200000.0	C:\Data\Orbitrap\TF Membrane - DG\200928_PaulV_PV-1152_TFM_4.raw
Tanf_03370	Tanf_03370|Tanf_03370|hypothetical protein|~~Similar proteins in strain 92A2: TF2662 and BFO_1652; ~~|EXISTENCE: similar to AA sequence:RefSeq:WP_007654837.1|KK	99003	3499	2735	361	122	178951	1	1	1	614.335	1839.98	3	1839.98	0.0008	2	74.59		ASNKDTILYVLKGEK	Hex(ST) (ST) [+162.05]	0.00000X000000000.0	C:\Data\Orbitrap\TF Membrane - DG\200928_PaulV_PV-1152_TFM_1.raw
Tanf_03370	Tanf_03370|Tanf_03370|hypothetical protein|~~Similar proteins in strain 92A2: TF2662 and BFO_1652; ~~|EXISTENCE: similar to AA sequence:RefSeq:WP_007654837.1|KK	99003	3499	2735	361	122	179197	1	1	1	923.949	1845.88	2	1845.88	0.0005	1	88.72	2.3e-09	GFFNINSCVLYDKNR			C:\Data\Orbitrap\TF Membrane - DG\200928_PaulV_PV-1152_TFM_2.raw
Tanf_03370	Tanf_03370|Tanf_03370|hypothetical protein|~~Similar proteins in strain 92A2: TF2662 and BFO_1652; ~~|EXISTENCE: similar to AA sequence:RefSeq:WP_007654837.1|KK	99003	3499	2735	361	122	179399	1	1	1	926.968	1851.92	2	1851.92	0.0008	1	85.64		AEDVTGTTGDKQYLNLK			C:\Data\Orbitrap\TF Membrane - DG\200928_PaulV_PV-1152_TFM_4.raw
Tanf_03370	Tanf_03370|Tanf_03370|hypothetical protein|~~Similar proteins in strain 92A2: TF2662 and BFO_1652; ~~|EXISTENCE: similar to AA sequence:RefSeq:WP_007654837.1|KK	99003	3499	2735	361	122	179730	1	1	1	930.943	1859.87	2	1859.87	0.0017	1	82.42		TEENYVNDLGYRYPK			C:\Data\Orbitrap\TF Membrane - DG\200928_PaulV_PV-1152_TFM_4.raw
Tanf_03370	Tanf_03370|Tanf_03370|hypothetical protein|~~Similar proteins in strain 92A2: TF2662 and BFO_1652; ~~|EXISTENCE: similar to AA sequence:RefSeq:WP_007654837.1|KK	99003	3499	2735	361	122	180608	1	1	1	941.962	1881.91	2	1881.91	-0.0017	0	53.17	1.3e-05	AAMWCVNVTKPELYGK	Oxidation (M)	0.0010000000000000.0	C:\Data\Orbitrap\TF Membrane - DG\200928_PaulV_PV-1152_TFM_3.raw
Tanf_03370	Tanf_03370|Tanf_03370|hypothetical protein|~~Similar proteins in strain 92A2: TF2662 and BFO_1652; ~~|EXISTENCE: similar to AA sequence:RefSeq:WP_007654837.1|KK	99003	3499	2735	361	122	180651	1	1	1	628.968	1883.88	3	1883.88	0.0026	2	48.24		GGGSNKDFMIESETTRR			C:\Data\Orbitrap\TF Membrane - DG\200928_PaulV_PV-1152_TFM_16.raw
Tanf_03370	Tanf_03370|Tanf_03370|hypothetical protein|~~Similar proteins in strain 92A2: TF2662 and BFO_1652; ~~|EXISTENCE: similar to AA sequence:RefSeq:WP_007654837.1|KK	99003	3499	2735	361	122	180911	1	1	1	631.322	1890.94	3	1890.94	0.0006	3	72.81		EDDAIANKDKDQVFKR			C:\Data\Orbitrap\TF Membrane - DG\200928_PaulV_PV-1152_TFM_12.raw
Tanf_03370	Tanf_03370|Tanf_03370|hypothetical protein|~~Similar proteins in strain 92A2: TF2662 and BFO_1652; ~~|EXISTENCE: similar to AA sequence:RefSeq:WP_007654837.1|KK	99003	3499	2735	361	122	180969	1	1	1	474.023	1892.06	4	1892.06	0.0013	1	17.94		RGTGHIKPQYLLAVDPK			C:\Data\Orbitrap\TF Membrane - DG\200928_PaulV_PV-1152_TFM_13.raw
Tanf_03370	Tanf_03370|Tanf_03370|hypothetical protein|~~Similar proteins in strain 92A2: TF2662 and BFO_1652; ~~|EXISTENCE: similar to AA sequence:RefSeq:WP_007654837.1|KK	99003	3499	2735	361	122	180996	1	1	1	632.02	1893.04	3	1893.04	0.0025	2	33.8	0.00042	GEKTYFQLVIPDSLRK			C:\Data\Orbitrap\TF Membrane - DG\200928_PaulV_PV-1152_TFM_4.raw
Tanf_03370	Tanf_03370|Tanf_03370|hypothetical protein|~~Similar proteins in strain 92A2: TF2662 and BFO_1652; ~~|EXISTENCE: similar to AA sequence:RefSeq:WP_007654837.1|KK	99003	3499	2735	361	122	181360	1	1	1	636.966	1907.88	3	1907.87	0.001	1	39.51		AIGSDNPDTLKFHR	Hex(1)HexA(1) (ST)	0.00000000200000.0	C:\Data\Orbitrap\TF Membrane - DG\200928_PaulV_PV-1152_TFM_10.raw
Tanf_03370	Tanf_03370|Tanf_03370|hypothetical protein|~~Similar proteins in strain 92A2: TF2662 and BFO_1652; ~~|EXISTENCE: similar to AA sequence:RefSeq:WP_007654837.1|KK	99003	3499	2735	361	122	181614	1	1	1	639.995	1916.96	3	1916.96	0.0013	1	28.09	0.0022	TYFQLVIPDSLRK	Hex(1)HexA(1) (ST)	0.0000000002000.0	C:\Data\Orbitrap\TF Membrane - DG\200928_PaulV_PV-1152_TFM_1.raw
Tanf_03370	Tanf_03370|Tanf_03370|hypothetical protein|~~Similar proteins in strain 92A2: TF2662 and BFO_1652; ~~|EXISTENCE: similar to AA sequence:RefSeq:WP_007654837.1|KK	99003	3499	2735	361	122	181618	1	1	1	959.489	1916.96	2	1916.96	0.0018	1	45.58	3.7e-05	TYFQLVIPDSLRK	Hex(1)HexA(1) (ST)	0.0000000002000.0	C:\Data\Orbitrap\TF Membrane - DG\200928_PaulV_PV-1152_TFM_3.raw
Tanf_03370	Tanf_03370|Tanf_03370|hypothetical protein|~~Similar proteins in strain 92A2: TF2662 and BFO_1652; ~~|EXISTENCE: similar to AA sequence:RefSeq:WP_007654837.1|KK	99003	3499	2735	361	122	181769	1	1	1	641.684	1922.03	3	1922.03	0.004	1	15.49	0.031	LVYYPSEDSLVINVRR			C:\Data\Orbitrap\TF Membrane - DG\200928_PaulV_PV-1152_TFM_4.raw
Tanf_03370	Tanf_03370|Tanf_03370|hypothetical protein|~~Similar proteins in strain 92A2: TF2662 and BFO_1652; ~~|EXISTENCE: similar to AA sequence:RefSeq:WP_007654837.1|KK	99003	3499	2735	361	122	181931	1	1	1	643.329	1926.97	3	1926.97	-0.0004	1	39.4		RPFYGDAVKYLPEGMGK			C:\Data\Orbitrap\TF Membrane - DG\200928_PaulV_PV-1152_TFM_3.raw
Tanf_03370	Tanf_03370|Tanf_03370|hypothetical protein|~~Similar proteins in strain 92A2: TF2662 and BFO_1652; ~~|EXISTENCE: similar to AA sequence:RefSeq:WP_007654837.1|KK	99003	3499	2735	361	122	181990	1	1	1	964.979	1927.94	2	1927.95	-0.0035	1	34.5	0.0009	VSTFAISCETEPLYRR			C:\Data\Orbitrap\TF Membrane - DG\200928_PaulV_PV-1152_TFM_4.raw
Tanf_03370	Tanf_03370|Tanf_03370|hypothetical protein|~~Similar proteins in strain 92A2: TF2662 and BFO_1652; ~~|EXISTENCE: similar to AA sequence:RefSeq:WP_007654837.1|KK	99003	3499	2735	361	122	181995	1	1	1	964.981	1927.95	2	1927.95	0.0013	1	66.44		RVSTFAISCETEPLYR			C:\Data\Orbitrap\TF Membrane - DG\200928_PaulV_PV-1152_TFM_3.raw
Tanf_03370	Tanf_03370|Tanf_03370|hypothetical protein|~~Similar proteins in strain 92A2: TF2662 and BFO_1652; ~~|EXISTENCE: similar to AA sequence:RefSeq:WP_007654837.1|KK	99003	3499	2735	361	122	182007	1	1	1	643.658	1927.95	3	1927.95	0.0051	1	49.04	3.1e-05	VSTFAISCETEPLYRR			C:\Data\Orbitrap\TF Membrane - DG\200928_PaulV_PV-1152_TFM_3.raw
Tanf_03370	Tanf_03370|Tanf_03370|hypothetical protein|~~Similar proteins in strain 92A2: TF2662 and BFO_1652; ~~|EXISTENCE: similar to AA sequence:RefSeq:WP_007654837.1|KK	99003	3499	2735	361	122	182036	1	1	1	643.983	1928.93	3	1928.93	0.0012	1	22.02		GHPDGTIVDKDYIWDAK			C:\Data\Orbitrap\TF Membrane - DG\200928_PaulV_PV-1152_TFM_3.raw
Tanf_03370	Tanf_03370|Tanf_03370|hypothetical protein|~~Similar proteins in strain 92A2: TF2662 and BFO_1652; ~~|EXISTENCE: similar to AA sequence:RefSeq:WP_007654837.1|KK	99003	3499	2735	361	122	182217	1	1	1	646.643	1936.91	3	1936.9	0.0012	1	29.48	0.0022	TCGASDSVRLVVAHK	Hex(1)HexA(1) (ST)	0.000000200000000.0	C:\Data\Orbitrap\TF Membrane - DG\200928_PaulV_PV-1152_TFM_6.raw
Tanf_03370	Tanf_03370|Tanf_03370|hypothetical protein|~~Similar proteins in strain 92A2: TF2662 and BFO_1652; ~~|EXISTENCE: similar to AA sequence:RefSeq:WP_007654837.1|KK	99003	3499	2735	361	122	182869	1	1	1	983.489	1964.96	2	1964.96	0.0002	1	117.54	3.9e-12	FTYQVDGKNYYALLDR			C:\Data\Orbitrap\TF Membrane - DG\200928_PaulV_PV-1152_TFM_2.raw
Tanf_03370	Tanf_03370|Tanf_03370|hypothetical protein|~~Similar proteins in strain 92A2: TF2662 and BFO_1652; ~~|EXISTENCE: similar to AA sequence:RefSeq:WP_007654837.1|KK	99003	3499	2735	361	122	182914	1	1	1	656.345	1966.01	3	1966.01	0.0018	3	61.87		RTTVEGDLYTIKDKDGR			C:\Data\Orbitrap\TF Membrane - DG\200928_PaulV_PV-1152_TFM_4.raw
Tanf_03370	Tanf_03370|Tanf_03370|hypothetical protein|~~Similar proteins in strain 92A2: TF2662 and BFO_1652; ~~|EXISTENCE: similar to AA sequence:RefSeq:WP_007654837.1|KK	99003	3499	2735	361	122	182915	1	1	1	492.511	1966.01	4	1966.01	0.0021	3	48.6		RTTVEGDLYTIKDKDGR			C:\Data\Orbitrap\TF Membrane - DG\200928_PaulV_PV-1152_TFM_4.raw
Tanf_03370	Tanf_03370|Tanf_03370|hypothetical protein|~~Similar proteins in strain 92A2: TF2662 and BFO_1652; ~~|EXISTENCE: similar to AA sequence:RefSeq:WP_007654837.1|KK	99003	3499	2735	361	122	183601	1	1	1	665.977	1994.91	3	1994.91	0.0011	1	17.91		SAIGSDNPDTLKFHR	Hex(1)HexA(1) (ST)	0.200000000000000.0	C:\Data\Orbitrap\TF Membrane - DG\200928_PaulV_PV-1152_TFM_1.raw
Tanf_03370	Tanf_03370|Tanf_03370|hypothetical protein|~~Similar proteins in strain 92A2: TF2662 and BFO_1652; ~~|EXISTENCE: similar to AA sequence:RefSeq:WP_007654837.1|KK	99003	3499	2735	361	122	183604	1	1	1	665.977	1994.91	3	1994.91	0.0011	1	92.46		SAIGSDNPDTLKFHR	Hex(1)HexA(1) (ST)	0.000000000200000.0	C:\Data\Orbitrap\TF Membrane - DG\200928_PaulV_PV-1152_TFM_3.raw
Tanf_03370	Tanf_03370|Tanf_03370|hypothetical protein|~~Similar proteins in strain 92A2: TF2662 and BFO_1652; ~~|EXISTENCE: similar to AA sequence:RefSeq:WP_007654837.1|KK	99003	3499	2735	361	122	183780	1	1	1	667.663	1999.97	3	1999.96	0.0023	1	64.7		AGHPDGTIVDKDYIWDAK			C:\Data\Orbitrap\TF Membrane - DG\200928_PaulV_PV-1152_TFM_3.raw
Tanf_03370	Tanf_03370|Tanf_03370|hypothetical protein|~~Similar proteins in strain 92A2: TF2662 and BFO_1652; ~~|EXISTENCE: similar to AA sequence:RefSeq:WP_007654837.1|KK	99003	3499	2735	361	122	183896	1	1	1	1003.42	2004.82	2	2004.82	-0.0013	1	85.55	3.1e-09	DFNTMMYEYSKEEYR			C:\Data\Orbitrap\TF Membrane - DG\200928_PaulV_PV-1152_TFM_4.raw
Tanf_03370	Tanf_03370|Tanf_03370|hypothetical protein|~~Similar proteins in strain 92A2: TF2662 and BFO_1652; ~~|EXISTENCE: similar to AA sequence:RefSeq:WP_007654837.1|KK	99003	3499	2735	361	122	183910	1	1	1	669.336	2004.99	3	2004.99	0.0006	3	69.43		NEDDAIANKDKDQVFKR			C:\Data\Orbitrap\TF Membrane - DG\200928_PaulV_PV-1152_TFM_12.raw
Tanf_03370	Tanf_03370|Tanf_03370|hypothetical protein|~~Similar proteins in strain 92A2: TF2662 and BFO_1652; ~~|EXISTENCE: similar to AA sequence:RefSeq:WP_007654837.1|KK	99003	3499	2735	361	122	183953	1	1	1	1004.96	2007.91	2	2007.91	0.0019	0	61.71	1.6e-06	EYLYEDAHSIYSYDIK			C:\Data\Orbitrap\TF Membrane - DG\200928_PaulV_PV-1152_TFM_3.raw
Tanf_03370	Tanf_03370|Tanf_03370|hypothetical protein|~~Similar proteins in strain 92A2: TF2662 and BFO_1652; ~~|EXISTENCE: similar to AA sequence:RefSeq:WP_007654837.1|KK	99003	3499	2735	361	122	184079	1	1	1	1007.96	2013.91	2	2013.9	0.0037	1	68.41	3.2e-07	EYGAGLEFEYESSMFKK			C:\Data\Orbitrap\TF Membrane - DG\200928_PaulV_PV-1152_TFM_3.raw
Tanf_03370	Tanf_03370|Tanf_03370|hypothetical protein|~~Similar proteins in strain 92A2: TF2662 and BFO_1652; ~~|EXISTENCE: similar to AA sequence:RefSeq:WP_007654837.1|KK	99003	3499	2735	361	122	184146	1	1	1	673.013	2016.02	3	2016.02	0.001	2	76.8	3e-08	ASNKDTILYVLKGEK	Hex(1)HexA(1) (ST)	0.000002000000000.0	C:\Data\Orbitrap\TF Membrane - DG\200928_PaulV_PV-1152_TFM_7.raw
Tanf_03370	Tanf_03370|Tanf_03370|hypothetical protein|~~Similar proteins in strain 92A2: TF2662 and BFO_1652; ~~|EXISTENCE: similar to AA sequence:RefSeq:WP_007654837.1|KK	99003	3499	2735	361	122	184148	1	1	1	1009.02	2016.02	2	2016.02	0.001	2	102.17	8.8e-11	ASNKDTILYVLKGEK	Hex(1)HexA(1) (ST)	0.000002000000000.0	C:\Data\Orbitrap\TF Membrane - DG\200928_PaulV_PV-1152_TFM_4.raw
Tanf_03370	Tanf_03370|Tanf_03370|hypothetical protein|~~Similar proteins in strain 92A2: TF2662 and BFO_1652; ~~|EXISTENCE: similar to AA sequence:RefSeq:WP_007654837.1|KK	99003	3499	2735	361	122	184161	1	1	1	673.014	2016.02	3	2016.02	0.0049	2	21.39	0.012	ASNKDTILYVLKGEK	Hex(1)HexA(1) (ST)	0.020000000000000.0	C:\Data\Orbitrap\TF Membrane - DG\200928_PaulV_PV-1152_TFM_5.raw
Tanf_03370	Tanf_03370|Tanf_03370|hypothetical protein|~~Similar proteins in strain 92A2: TF2662 and BFO_1652; ~~|EXISTENCE: similar to AA sequence:RefSeq:WP_007654837.1|KK	99003	3499	2735	361	122	184276	1	1	1	1011.42	2020.82	2	2020.82	-0.0026	1	130.18	1e-13	DFNTMMYEYSKEEYR	Oxidation (M)	0.000010000000000.0	C:\Data\Orbitrap\TF Membrane - DG\200928_PaulV_PV-1152_TFM_5.raw
Tanf_03370	Tanf_03370|Tanf_03370|hypothetical protein|~~Similar proteins in strain 92A2: TF2662 and BFO_1652; ~~|EXISTENCE: similar to AA sequence:RefSeq:WP_007654837.1|KK	99003	3499	2735	361	122	184318	1	1	1	1011.42	2020.82	2	2020.82	0.0016	1	95.66	2.9e-10	DFNTMMYEYSKEEYR	Oxidation (M)	0.000001000000000.0	C:\Data\Orbitrap\TF Membrane - DG\200928_PaulV_PV-1152_TFM_5.raw
Tanf_03370	Tanf_03370|Tanf_03370|hypothetical protein|~~Similar proteins in strain 92A2: TF2662 and BFO_1652; ~~|EXISTENCE: similar to AA sequence:RefSeq:WP_007654837.1|KK	99003	3499	2735	361	122	184537	1	1	1	1015.96	2029.9	2	2029.9	0.0002	1	49.58	1.5e-05	EYGAGLEFEYESSMFKK	Oxidation (M)	0.00000000000001000.0	C:\Data\Orbitrap\TF Membrane - DG\200928_PaulV_PV-1152_TFM_3.raw
Tanf_03370	Tanf_03370|Tanf_03370|hypothetical protein|~~Similar proteins in strain 92A2: TF2662 and BFO_1652; ~~|EXISTENCE: similar to AA sequence:RefSeq:WP_007654837.1|KK	99003	3499	2735	361	122	184719	1	1	1	679.331	2034.97	3	2034.97	0.0022	1	21.7		YLYEDAHSIYSYDIKR			C:\Data\Orbitrap\TF Membrane - DG\200928_PaulV_PV-1152_TFM_11.raw
Tanf_03370	Tanf_03370|Tanf_03370|hypothetical protein|~~Similar proteins in strain 92A2: TF2662 and BFO_1652; ~~|EXISTENCE: similar to AA sequence:RefSeq:WP_007654837.1|KK	99003	3499	2735	361	122	184776	1	1	1	1019.41	2036.81	2	2036.81	-0.0001	1	116.15	2.4e-12	DFNTMMYEYSKEEYR	2 Oxidation (M)	0.000011000000000.0	C:\Data\Orbitrap\TF Membrane - DG\200928_PaulV_PV-1152_TFM_9.raw
Tanf_03370	Tanf_03370|Tanf_03370|hypothetical protein|~~Similar proteins in strain 92A2: TF2662 and BFO_1652; ~~|EXISTENCE: similar to AA sequence:RefSeq:WP_007654837.1|KK	99003	3499	2735	361	122	185085	1	1	1	682.694	2045.06	3	2045.06	0.0033	2	39.13		KTYFQLVIPDSLRK	Hex(1)HexA(1) (ST)	0.00000000002000.0	C:\Data\Orbitrap\TF Membrane - DG\200928_PaulV_PV-1152_TFM_5.raw
Tanf_03370	Tanf_03370|Tanf_03370|hypothetical protein|~~Similar proteins in strain 92A2: TF2662 and BFO_1652; ~~|EXISTENCE: similar to AA sequence:RefSeq:WP_007654837.1|KK	99003	3499	2735	361	122	185387	1	1	1	686.037	2055.09	3	2055.09	0.0001	2	17.68		GEKTYFQLVIPDSLRK	Hex(ST) (ST) [+162.05]	0.000000000000X000.0	C:\Data\Orbitrap\TF Membrane - DG\200928_PaulV_PV-1152_TFM_3.raw
Tanf_03370	Tanf_03370|Tanf_03370|hypothetical protein|~~Similar proteins in strain 92A2: TF2662 and BFO_1652; ~~|EXISTENCE: similar to AA sequence:RefSeq:WP_007654837.1|KK	99003	3499	2735	361	122	185930	1	1	1	1040.99	2079.97	2	2079.97	-0.0054	1	80.91	1.9e-08	RFNTTDESAIGSDNPDTLK			C:\Data\Orbitrap\TF Membrane - DG\200928_PaulV_PV-1152_TFM_3.raw
Tanf_03370	Tanf_03370|Tanf_03370|hypothetical protein|~~Similar proteins in strain 92A2: TF2662 and BFO_1652; ~~|EXISTENCE: similar to AA sequence:RefSeq:WP_007654837.1|KK	99003	3499	2735	361	122	185931	1	1	1	694.332	2079.97	3	2079.97	0.0036	1	59.27	2.9e-06	RFNTTDESAIGSDNPDTLK			C:\Data\Orbitrap\TF Membrane - DG\200928_PaulV_PV-1152_TFM_3.raw
Tanf_03370	Tanf_03370|Tanf_03370|hypothetical protein|~~Similar proteins in strain 92A2: TF2662 and BFO_1652; ~~|EXISTENCE: similar to AA sequence:RefSeq:WP_007654837.1|KK	99003	3499	2735	361	122	186445	1	1	1	701.663	2101.97	3	2101.97	-0.0024	1	39.42		AGNTEENYVNDLGYRYPK			C:\Data\Orbitrap\TF Membrane - DG\200928_PaulV_PV-1152_TFM_3.raw
Tanf_03370	Tanf_03370|Tanf_03370|hypothetical protein|~~Similar proteins in strain 92A2: TF2662 and BFO_1652; ~~|EXISTENCE: similar to AA sequence:RefSeq:WP_007654837.1|KK	99003	3499	2735	361	122	186477	1	1	1	702.007	2103	3	2103	0.0018	1	26.8		ITDTVRVHDTSHGSIK	Hex(1)HexA(1) (ST)	0.0000000000000200.0	C:\Data\Orbitrap\TF Membrane - DG\200928_PaulV_PV-1152_TFM_8.raw
Tanf_03370	Tanf_03370|Tanf_03370|hypothetical protein|~~Similar proteins in strain 92A2: TF2662 and BFO_1652; ~~|EXISTENCE: similar to AA sequence:RefSeq:WP_007654837.1|KK	99003	3499	2735	361	122	186739	1	1	1	1057.53	2113.05	2	2113.05	-0.0004	1	54.94	8e-06	LAGHPDGTIVDKDYIWDAK			C:\Data\Orbitrap\TF Membrane - DG\200928_PaulV_PV-1152_TFM_4.raw
Tanf_03370	Tanf_03370|Tanf_03370|hypothetical protein|~~Similar proteins in strain 92A2: TF2662 and BFO_1652; ~~|EXISTENCE: similar to AA sequence:RefSeq:WP_007654837.1|KK	99003	3499	2735	361	122	186758	1	1	1	705.357	2113.05	3	2113.05	0.0012	1	93.14	1.2e-09	LAGHPDGTIVDKDYIWDAK			C:\Data\Orbitrap\TF Membrane - DG\200928_PaulV_PV-1152_TFM_8.raw
Tanf_03370	Tanf_03370|Tanf_03370|hypothetical protein|~~Similar proteins in strain 92A2: TF2662 and BFO_1652; ~~|EXISTENCE: similar to AA sequence:RefSeq:WP_007654837.1|KK	99003	3499	2735	361	122	186770	1	1	1	529.27	2113.05	4	2113.05	0.0021	1	77.83	4e-08	LAGHPDGTIVDKDYIWDAK			C:\Data\Orbitrap\TF Membrane - DG\200928_PaulV_PV-1152_TFM_10.raw
Tanf_03370	Tanf_03370|Tanf_03370|hypothetical protein|~~Similar proteins in strain 92A2: TF2662 and BFO_1652; ~~|EXISTENCE: similar to AA sequence:RefSeq:WP_007654837.1|KK	99003	3499	2735	361	122	186977	1	1	1	1060.51	2119.01	2	2119.01	-0.0006	0	72.9	1e-07	NNSFGVVHASVDDLNNYVR			C:\Data\Orbitrap\TF Membrane - DG\200928_PaulV_PV-1152_TFM_3.raw
Tanf_03370	Tanf_03370|Tanf_03370|hypothetical protein|~~Similar proteins in strain 92A2: TF2662 and BFO_1652; ~~|EXISTENCE: similar to AA sequence:RefSeq:WP_007654837.1|KK	99003	3499	2735	361	122	187151	1	1	1	708.991	2123.95	3	2123.95	0.0026	1	71.83		ESAIGSDNPDTLKFHR	Hex(1)HexA(1) (ST)	0.0000000000200000.0	C:\Data\Orbitrap\TF Membrane - DG\200928_PaulV_PV-1152_TFM_10.raw
Tanf_03370	Tanf_03370|Tanf_03370|hypothetical protein|~~Similar proteins in strain 92A2: TF2662 and BFO_1652; ~~|EXISTENCE: similar to AA sequence:RefSeq:WP_007654837.1|KK	99003	3499	2735	361	122	187519	1	1	1	712.022	2133.05	3	2133.05	0	3	71.38		QNEDDAIANKDKDQVFKR			C:\Data\Orbitrap\TF Membrane - DG\200928_PaulV_PV-1152_TFM_3.raw
Tanf_03370	Tanf_03370|Tanf_03370|hypothetical protein|~~Similar proteins in strain 92A2: TF2662 and BFO_1652; ~~|EXISTENCE: similar to AA sequence:RefSeq:WP_007654837.1|KK	99003	3499	2735	361	122	187599	1	1	1	1069.5	2136.98	2	2136.98	-0.0013	0	20.49		GCPVCGEDQLNRPFVYAR			C:\Data\Orbitrap\TF Membrane - DG\200928_PaulV_PV-1152_TFM_4.raw
Tanf_03370	Tanf_03370|Tanf_03370|hypothetical protein|~~Similar proteins in strain 92A2: TF2662 and BFO_1652; ~~|EXISTENCE: similar to AA sequence:RefSeq:WP_007654837.1|KK	99003	3499	2735	361	122	187711	1	1	1	713.37	2137.09	3	2137.08	0.0032	2	113.03	7.5e-12	LVVAHKDEFDVNADFYKK			C:\Data\Orbitrap\TF Membrane - DG\200928_PaulV_PV-1152_TFM_3.raw
Tanf_03370	Tanf_03370|Tanf_03370|hypothetical protein|~~Similar proteins in strain 92A2: TF2662 and BFO_1652; ~~|EXISTENCE: similar to AA sequence:RefSeq:WP_007654837.1|KK	99003	3499	2735	361	122	187729	1	1	1	535.28	2137.09	4	2137.08	0.0057	2	17.58	0.024	LVVAHKDEFDVNADFYKK			C:\Data\Orbitrap\TF Membrane - DG\200928_PaulV_PV-1152_TFM_4.raw
Tanf_03370	Tanf_03370|Tanf_03370|hypothetical protein|~~Similar proteins in strain 92A2: TF2662 and BFO_1652; ~~|EXISTENCE: similar to AA sequence:RefSeq:WP_007654837.1|KK	99003	3499	2735	361	122	188614	1	1	1	722.345	2164.01	3	2164.01	0.001	1	93.94	7.5e-10	EYLYEDAHSIYSYDIKR			C:\Data\Orbitrap\TF Membrane - DG\200928_PaulV_PV-1152_TFM_4.raw
Tanf_03370	Tanf_03370|Tanf_03370|hypothetical protein|~~Similar proteins in strain 92A2: TF2662 and BFO_1652; ~~|EXISTENCE: similar to AA sequence:RefSeq:WP_007654837.1|KK	99003	3499	2735	361	122	189899	1	1	1	1103.01	2204.01	2	2204.01	0.0021	1	136.83	5.9e-14	FTEVGGGSNKDFMIESETTR			C:\Data\Orbitrap\TF Membrane - DG\200928_PaulV_PV-1152_TFM_4.raw
Tanf_03370	Tanf_03370|Tanf_03370|hypothetical protein|~~Similar proteins in strain 92A2: TF2662 and BFO_1652; ~~|EXISTENCE: similar to AA sequence:RefSeq:WP_007654837.1|KK	99003	3499	2735	361	122	190178	1	1	1	738.688	2213.04	3	2213.04	0.0027	2	36.24		TEVGGGSNKDFMIESETTRR			C:\Data\Orbitrap\TF Membrane - DG\200928_PaulV_PV-1152_TFM_16.raw
Tanf_03370	Tanf_03370|Tanf_03370|hypothetical protein|~~Similar proteins in strain 92A2: TF2662 and BFO_1652; ~~|EXISTENCE: similar to AA sequence:RefSeq:WP_007654837.1|KK	99003	3499	2735	361	122	190426	1	1	1	1111.01	2220	2	2220	-0.0016	1	127.74	4.9e-13	FTEVGGGSNKDFMIESETTR	Oxidation (M)	0.00000000000010000000.0	C:\Data\Orbitrap\TF Membrane - DG\200928_PaulV_PV-1152_TFM_3.raw
Tanf_03370	Tanf_03370|Tanf_03370|hypothetical protein|~~Similar proteins in strain 92A2: TF2662 and BFO_1652; ~~|EXISTENCE: similar to AA sequence:RefSeq:WP_007654837.1|KK	99003	3499	2735	361	122	190827	1	1	1	744.714	2231.12	3	2231.12	-0.001	2	34.87	0.00052	GEKTYFQLVIPDSLRK	Hex(1)HexA(1) (ST)	0.0000000000002000.0	C:\Data\Orbitrap\TF Membrane - DG\200928_PaulV_PV-1152_TFM_2.raw
Tanf_03370	Tanf_03370|Tanf_03370|hypothetical protein|~~Similar proteins in strain 92A2: TF2662 and BFO_1652; ~~|EXISTENCE: similar to AA sequence:RefSeq:WP_007654837.1|KK	99003	3499	2735	361	122	190864	1	1	1	745.044	2232.11	3	2232.11	-0.0039	3	44.14		VQNEDDAIANKDKDQVFKR			C:\Data\Orbitrap\TF Membrane - DG\200928_PaulV_PV-1152_TFM_3.raw
Tanf_03370	Tanf_03370|Tanf_03370|hypothetical protein|~~Similar proteins in strain 92A2: TF2662 and BFO_1652; ~~|EXISTENCE: similar to AA sequence:RefSeq:WP_007654837.1|KK	99003	3499	2735	361	122	191111	1	1	1	747.334	2238.98	3	2238.98	0.0034	1	74.92		DESAIGSDNPDTLKFHR	Hex(1)HexA(1) (ST)	0.00000000000200000.0	C:\Data\Orbitrap\TF Membrane - DG\200928_PaulV_PV-1152_TFM_10.raw
Tanf_03370	Tanf_03370|Tanf_03370|hypothetical protein|~~Similar proteins in strain 92A2: TF2662 and BFO_1652; ~~|EXISTENCE: similar to AA sequence:RefSeq:WP_007654837.1|KK	99003	3499	2735	361	122	191939	1	1	1	754.377	2260.11	3	2260.11	-0.001	1	22.79	0.014	LVYYPSEDSLVINVRR	Hex(1)HexA(1) (ST)	0.0000000020000000.0	C:\Data\Orbitrap\TF Membrane - DG\200928_PaulV_PV-1152_TFM_1.raw
Tanf_03370	Tanf_03370|Tanf_03370|hypothetical protein|~~Similar proteins in strain 92A2: TF2662 and BFO_1652; ~~|EXISTENCE: similar to AA sequence:RefSeq:WP_007654837.1|KK	99003	3499	2735	361	122	191975	1	1	1	1131.54	2261.06	2	2261.06	-0.0016	0	130.25	2.1e-13	YVTALAGNTEENYVNDLGYR			C:\Data\Orbitrap\TF Membrane - DG\200928_PaulV_PV-1152_TFM_5.raw
Tanf_03370	Tanf_03370|Tanf_03370|hypothetical protein|~~Similar proteins in strain 92A2: TF2662 and BFO_1652; ~~|EXISTENCE: similar to AA sequence:RefSeq:WP_007654837.1|KK	99003	3499	2735	361	122	192006	1	1	1	1131.98	2261.96	2	2261.95	0.0006	0	95.43	4.9e-10	FNTTDESAIGSDNPDTLK	Hex(1)HexA(1) (ST)	0.000000000000000200.0	C:\Data\Orbitrap\TF Membrane - DG\200928_PaulV_PV-1152_TFM_3.raw
Tanf_03370	Tanf_03370|Tanf_03370|hypothetical protein|~~Similar proteins in strain 92A2: TF2662 and BFO_1652; ~~|EXISTENCE: similar to AA sequence:RefSeq:WP_007654837.1|KK	99003	3499	2735	361	122	192230	1	1	1	568.295	2269.15	4	2269.15	0.0014	2	46.09		RLAGHPDGTIVDKDYIWDAK			C:\Data\Orbitrap\TF Membrane - DG\200928_PaulV_PV-1152_TFM_3.raw
Tanf_03370	Tanf_03370|Tanf_03370|hypothetical protein|~~Similar proteins in strain 92A2: TF2662 and BFO_1652; ~~|EXISTENCE: similar to AA sequence:RefSeq:WP_007654837.1|KK	99003	3499	2735	361	122	192877	1	1	1	764.053	2289.14	3	2289.13	0.0011	3	91.33		GVQNEDDAIANKDKDQVFKR			C:\Data\Orbitrap\TF Membrane - DG\200928_PaulV_PV-1152_TFM_3.raw
Tanf_03370	Tanf_03370|Tanf_03370|hypothetical protein|~~Similar proteins in strain 92A2: TF2662 and BFO_1652; ~~|EXISTENCE: similar to AA sequence:RefSeq:WP_007654837.1|KK	99003	3499	2735	361	122	193016	1	1	1	765.357	2293.05	3	2293.05	-0.0032	1	36.05	0.00068	EREYLYEDAHSIYSYDIK			C:\Data\Orbitrap\TF Membrane - DG\200928_PaulV_PV-1152_TFM_6.raw
Tanf_03370	Tanf_03370|Tanf_03370|hypothetical protein|~~Similar proteins in strain 92A2: TF2662 and BFO_1652; ~~|EXISTENCE: similar to AA sequence:RefSeq:WP_007654837.1|KK	99003	3499	2735	361	122	193400	1	1	1	767.709	2300.11	3	2300.1	0.0031	1	96.93		HSSVNFLGVQNEDDAIANKDK			C:\Data\Orbitrap\TF Membrane - DG\200928_PaulV_PV-1152_TFM_3.raw
Tanf_03370	Tanf_03370|Tanf_03370|hypothetical protein|~~Similar proteins in strain 92A2: TF2662 and BFO_1652; ~~|EXISTENCE: similar to AA sequence:RefSeq:WP_007654837.1|KK	99003	3499	2735	361	122	195164	1	1	1	781.015	2340.02	3	2340.02	0	1	80.52		TDESAIGSDNPDTLKFHR	Hex(1)HexA(1) (ST)	0.000000000000200000.0	C:\Data\Orbitrap\TF Membrane - DG\200928_PaulV_PV-1152_TFM_10.raw
Tanf_03370	Tanf_03370|Tanf_03370|hypothetical protein|~~Similar proteins in strain 92A2: TF2662 and BFO_1652; ~~|EXISTENCE: similar to AA sequence:RefSeq:WP_007654837.1|KK	99003	3499	2735	361	122	195551	1	1	1	784.038	2349.09	3	2349.09	0.0024	0	71.54		FHYYTDITGLPITDTVR	Hex(1)HexA(1) (ST)	0.00000000000000200.0	C:\Data\Orbitrap\TF Membrane - DG\200928_PaulV_PV-1152_TFM_8.raw
Tanf_03370	Tanf_03370|Tanf_03370|hypothetical protein|~~Similar proteins in strain 92A2: TF2662 and BFO_1652; ~~|EXISTENCE: similar to AA sequence:RefSeq:WP_007654837.1|KK	99003	3499	2735	361	122	195983	1	1	1	787.71	2360.11	3	2360.11	0.0018	2	53.14	1.5e-05	FTEVGGGSNKDFMIESETTRR			C:\Data\Orbitrap\TF Membrane - DG\200928_PaulV_PV-1152_TFM_12.raw
Tanf_03370	Tanf_03370|Tanf_03370|hypothetical protein|~~Similar proteins in strain 92A2: TF2662 and BFO_1652; ~~|EXISTENCE: similar to AA sequence:RefSeq:WP_007654837.1|KK	99003	3499	2735	361	122	195984	1	1	1	787.71	2360.11	3	2360.11	0.0021	2	79.35		RFTEVGGGSNKDFMIESETTR			C:\Data\Orbitrap\TF Membrane - DG\200928_PaulV_PV-1152_TFM_8.raw
Tanf_03370	Tanf_03370|Tanf_03370|hypothetical protein|~~Similar proteins in strain 92A2: TF2662 and BFO_1652; ~~|EXISTENCE: similar to AA sequence:RefSeq:WP_007654837.1|KK	99003	3499	2735	361	122	196134	1	1	1	789.041	2364.1	3	2364.1	0.0018	1	123.8	1e-12	FNTTDESAIGSDNPDTLKFHR			C:\Data\Orbitrap\TF Membrane - DG\200928_PaulV_PV-1152_TFM_4.raw
Tanf_03370	Tanf_03370|Tanf_03370|hypothetical protein|~~Similar proteins in strain 92A2: TF2662 and BFO_1652; ~~|EXISTENCE: similar to AA sequence:RefSeq:WP_007654837.1|KK	99003	3499	2735	361	122	196536	1	1	1	793.041	2376.1	3	2376.1	-0.0001	2	50.66	2.2e-05	FTEVGGGSNKDFMIESETTRR	Oxidation (M)	0.000000000000100000000.0	C:\Data\Orbitrap\TF Membrane - DG\200928_PaulV_PV-1152_TFM_11.raw
Tanf_03370	Tanf_03370|Tanf_03370|hypothetical protein|~~Similar proteins in strain 92A2: TF2662 and BFO_1652; ~~|EXISTENCE: similar to AA sequence:RefSeq:WP_007654837.1|KK	99003	3499	2735	361	122	197580	1	1	1	801.361	2401.06	3	2401.07	-0.003	1	24.46		KPSQFGKEDGGIAEATDSLN	Hex(1)HexA(1) (ST)	0.00000000000000000200.0	C:\Data\Orbitrap\TF Membrane - DG\200928_PaulV_PV-1152_TFM_5.raw
Tanf_03370	Tanf_03370|Tanf_03370|hypothetical protein|~~Similar proteins in strain 92A2: TF2662 and BFO_1652; ~~|EXISTENCE: similar to AA sequence:RefSeq:WP_007654837.1|KK	99003	3499	2735	361	122	197647	1	1	1	801.747	2402.22	3	2402.22	-0.001	3	59.18		LGVQNEDDAIANKDKDQVFKR			C:\Data\Orbitrap\TF Membrane - DG\200928_PaulV_PV-1152_TFM_3.raw
Tanf_03370	Tanf_03370|Tanf_03370|hypothetical protein|~~Similar proteins in strain 92A2: TF2662 and BFO_1652; ~~|EXISTENCE: similar to AA sequence:RefSeq:WP_007654837.1|KK	99003	3499	2735	361	122	198199	1	1	1	805.723	2414.15	3	2414.15	0.001	1	108.04	4.3e-11	NHSSVNFLGVQNEDDAIANKDK			C:\Data\Orbitrap\TF Membrane - DG\200928_PaulV_PV-1152_TFM_11.raw
Tanf_03370	Tanf_03370|Tanf_03370|hypothetical protein|~~Similar proteins in strain 92A2: TF2662 and BFO_1652; ~~|EXISTENCE: similar to AA sequence:RefSeq:WP_007654837.1|KK	99003	3499	2735	361	122	198400	1	1	1	1210.03	2418.06	2	2418.06	-0.0006	1	91.59	1.3e-09	RFNTTDESAIGSDNPDTLK	Hex(1)HexA(1) (ST)	0.0000000000000000200.0	C:\Data\Orbitrap\TF Membrane - DG\200928_PaulV_PV-1152_TFM_5.raw
Tanf_03370	Tanf_03370|Tanf_03370|hypothetical protein|~~Similar proteins in strain 92A2: TF2662 and BFO_1652; ~~|EXISTENCE: similar to AA sequence:RefSeq:WP_007654837.1|KK	99003	3499	2735	361	122	198403	1	1	1	1210.04	2418.06	2	2418.06	0.0006	1	47.45	3.6e-05	RFNTTDESAIGSDNPDTLK	Hex(1)HexA(1) (ST)	0.0000000000020000000.0	C:\Data\Orbitrap\TF Membrane - DG\200928_PaulV_PV-1152_TFM_4.raw
Tanf_03370	Tanf_03370|Tanf_03370|hypothetical protein|~~Similar proteins in strain 92A2: TF2662 and BFO_1652; ~~|EXISTENCE: similar to AA sequence:RefSeq:WP_007654837.1|KK	99003	3499	2735	361	122	198409	1	1	1	807.026	2418.06	3	2418.06	0.0016	1	60.33	1.9e-06	RFNTTDESAIGSDNPDTLK	Hex(1)HexA(1) (ST)	0.0000000000020000000.0	C:\Data\Orbitrap\TF Membrane - DG\200928_PaulV_PV-1152_TFM_8.raw
Tanf_03370	Tanf_03370|Tanf_03370|hypothetical protein|~~Similar proteins in strain 92A2: TF2662 and BFO_1652; ~~|EXISTENCE: similar to AA sequence:RefSeq:WP_007654837.1|KK	99003	3499	2735	361	122	198411	1	1	1	807.026	2418.06	3	2418.06	0.0016	1	63.95	8.5e-07	RFNTTDESAIGSDNPDTLK	Hex(1)HexA(1) (ST)	0.0000200000000000000.0	C:\Data\Orbitrap\TF Membrane - DG\200928_PaulV_PV-1152_TFM_7.raw
Tanf_03370	Tanf_03370|Tanf_03370|hypothetical protein|~~Similar proteins in strain 92A2: TF2662 and BFO_1652; ~~|EXISTENCE: similar to AA sequence:RefSeq:WP_007654837.1|KK	99003	3499	2735	361	122	198413	1	1	1	807.027	2418.06	3	2418.06	0.0022	1	76.14	4.9e-08	RFNTTDESAIGSDNPDTLK	Hex(1)HexA(1) (ST)	0.0000000000000000200.0	C:\Data\Orbitrap\TF Membrane - DG\200928_PaulV_PV-1152_TFM_9.raw
Tanf_03370	Tanf_03370|Tanf_03370|hypothetical protein|~~Similar proteins in strain 92A2: TF2662 and BFO_1652; ~~|EXISTENCE: similar to AA sequence:RefSeq:WP_007654837.1|KK	99003	3499	2735	361	122	199378	1	1	1	814.697	2441.07	3	2441.07	-0.0023	1	104.48		TTDESAIGSDNPDTLKFHR	Hex(1)HexA(1) (ST)	0.0000000000000200000.0	C:\Data\Orbitrap\TF Membrane - DG\200928_PaulV_PV-1152_TFM_4.raw
Tanf_03370	Tanf_03370|Tanf_03370|hypothetical protein|~~Similar proteins in strain 92A2: TF2662 and BFO_1652; ~~|EXISTENCE: similar to AA sequence:RefSeq:WP_007654837.1|KK	99003	3499	2735	361	122	199749	1	1	1	613.296	2449.15	4	2449.15	-0.0008	2	99.72	2.8e-10	EREYLYEDAHSIYSYDIKR			C:\Data\Orbitrap\TF Membrane - DG\200928_PaulV_PV-1152_TFM_3.raw
Tanf_03370	Tanf_03370|Tanf_03370|hypothetical protein|~~Similar proteins in strain 92A2: TF2662 and BFO_1652; ~~|EXISTENCE: similar to AA sequence:RefSeq:WP_007654837.1|KK	99003	3499	2735	361	122	199762	1	1	1	817.393	2449.16	3	2449.15	0.0028	2	57.51	4.5e-06	EREYLYEDAHSIYSYDIKR			C:\Data\Orbitrap\TF Membrane - DG\200928_PaulV_PV-1152_TFM_6.raw
Tanf_03370	Tanf_03370|Tanf_03370|hypothetical protein|~~Similar proteins in strain 92A2: TF2662 and BFO_1652; ~~|EXISTENCE: similar to AA sequence:RefSeq:WP_007654837.1|KK	99003	3499	2735	361	122	200447	1	1	1	823.073	2466.2	3	2466.19	0.0012	1	50.61		EQPLMAEDVTGTTGDKQYLNLK	Oxidation (M)	0.0000100000000000000000.0	C:\Data\Orbitrap\TF Membrane - DG\200928_PaulV_PV-1152_TFM_3.raw
Tanf_03370	Tanf_03370|Tanf_03370|hypothetical protein|~~Similar proteins in strain 92A2: TF2662 and BFO_1652; ~~|EXISTENCE: similar to AA sequence:RefSeq:WP_007654837.1|KK	99003	3499	2735	361	122	200592	1	1	1	824.392	2470.15	3	2470.15	0.0011	0	42.84		GYLGCPVCGEDQLNRPFVYAR			C:\Data\Orbitrap\TF Membrane - DG\200928_PaulV_PV-1152_TFM_13.raw
Tanf_03370	Tanf_03370|Tanf_03370|hypothetical protein|~~Similar proteins in strain 92A2: TF2662 and BFO_1652; ~~|EXISTENCE: similar to AA sequence:RefSeq:WP_007654837.1|KK	99003	3499	2735	361	122	202327	1	1	1	840.06	2517.16	3	2517.16	0.0026	2	109.91	2.6e-11	VLTAKDFNTMMYEYSKEEYR			C:\Data\Orbitrap\TF Membrane - DG\200928_PaulV_PV-1152_TFM_3.raw
Tanf_03370	Tanf_03370|Tanf_03370|hypothetical protein|~~Similar proteins in strain 92A2: TF2662 and BFO_1652; ~~|EXISTENCE: similar to AA sequence:RefSeq:WP_007654837.1|KK	99003	3499	2735	361	122	202701	1	1	1	843.058	2526.15	3	2526.15	0.0026	1	127.73		FNTTDESAIGSDNPDTLKFHR	Hex(ST) (ST) [+162.05]	0.000000000000000X00000.0	C:\Data\Orbitrap\TF Membrane - DG\200928_PaulV_PV-1152_TFM_3.raw
Tanf_03370	Tanf_03370|Tanf_03370|hypothetical protein|~~Similar proteins in strain 92A2: TF2662 and BFO_1652; ~~|EXISTENCE: similar to AA sequence:RefSeq:WP_007654837.1|KK	99003	3499	2735	361	122	202834	1	1	1	844.067	2529.18	3	2529.17	0.0045	2	70.85		NHSSVNFLGVQNEDDAIANKDKD			C:\Data\Orbitrap\TF Membrane - DG\200928_PaulV_PV-1152_TFM_3.raw
Tanf_03370	Tanf_03370|Tanf_03370|hypothetical protein|~~Similar proteins in strain 92A2: TF2662 and BFO_1652; ~~|EXISTENCE: similar to AA sequence:RefSeq:WP_007654837.1|KK	99003	3499	2735	361	122	202973	1	1	1	845.391	2533.15	3	2533.15	-0.0002	2	80.87	2.3e-08	VLTAKDFNTMMYEYSKEEYR	Oxidation (M)	0.00000000010000000000.0	C:\Data\Orbitrap\TF Membrane - DG\200928_PaulV_PV-1152_TFM_4.raw
Tanf_03370	Tanf_03370|Tanf_03370|hypothetical protein|~~Similar proteins in strain 92A2: TF2662 and BFO_1652; ~~|EXISTENCE: similar to AA sequence:RefSeq:WP_007654837.1|KK	99003	3499	2735	361	122	202975	1	1	1	845.391	2533.15	3	2533.15	0.001	2	91.91	1.7e-09	VLTAKDFNTMMYEYSKEEYR	Oxidation (M)	0.00000000001000000000.0	C:\Data\Orbitrap\TF Membrane - DG\200928_PaulV_PV-1152_TFM_3.raw
Tanf_03370	Tanf_03370|Tanf_03370|hypothetical protein|~~Similar proteins in strain 92A2: TF2662 and BFO_1652; ~~|EXISTENCE: similar to AA sequence:RefSeq:WP_007654837.1|KK	99003	3499	2735	361	122	203579	1	1	1	1273.59	2545.16	2	2545.16	0.003	1	57.91	4.4e-06	RHLDTDWAIYVDTAYVNR	Hex(1)HexA(1) (ST)	0.000000000000200000.0	C:\Data\Orbitrap\TF Membrane - DG\200928_PaulV_PV-1152_TFM_3.raw
Tanf_03370	Tanf_03370|Tanf_03370|hypothetical protein|~~Similar proteins in strain 92A2: TF2662 and BFO_1652; ~~|EXISTENCE: similar to AA sequence:RefSeq:WP_007654837.1|KK	99003	3499	2735	361	122	203584	1	1	1	849.396	2545.17	3	2545.16	0.005	1	62.68	1.5e-06	RHLDTDWAIYVDTAYVNR	Hex(1)HexA(1) (ST)	0.000000000000200000.0	C:\Data\Orbitrap\TF Membrane - DG\200928_PaulV_PV-1152_TFM_6.raw
Tanf_03370	Tanf_03370|Tanf_03370|hypothetical protein|~~Similar proteins in strain 92A2: TF2662 and BFO_1652; ~~|EXISTENCE: similar to AA sequence:RefSeq:WP_007654837.1|KK	99003	3499	2735	361	122	203776	1	1	1	850.77	2549.29	3	2549.29	0.0017	3	93.79		FLGVQNEDDAIANKDKDQVFKR			C:\Data\Orbitrap\TF Membrane - DG\200928_PaulV_PV-1152_TFM_3.raw
Tanf_03370	Tanf_03370|Tanf_03370|hypothetical protein|~~Similar proteins in strain 92A2: TF2662 and BFO_1652; ~~|EXISTENCE: similar to AA sequence:RefSeq:WP_007654837.1|KK	99003	3499	2735	361	122	203804	1	1	1	851.064	2550.17	3	2550.16	0.004	0	21.65		SNFHYYTDITGLPITDTVR	Hex(1)HexA(1) (ST)	0.0000000002000000000.0	C:\Data\Orbitrap\TF Membrane - DG\200928_PaulV_PV-1152_TFM_8.raw
Tanf_03370	Tanf_03370|Tanf_03370|hypothetical protein|~~Similar proteins in strain 92A2: TF2662 and BFO_1652; ~~|EXISTENCE: similar to AA sequence:RefSeq:WP_007654837.1|KK	99003	3499	2735	361	122	203948	1	1	1	1277.64	2553.27	2	2553.28	-0.0023	0	108.85	2.8e-11	IDLSNFHYYTDITGLPITDTVR			C:\Data\Orbitrap\TF Membrane - DG\200928_PaulV_PV-1152_TFM_5.raw
Tanf_03370	Tanf_03370|Tanf_03370|hypothetical protein|~~Similar proteins in strain 92A2: TF2662 and BFO_1652; ~~|EXISTENCE: similar to AA sequence:RefSeq:WP_007654837.1|KK	99003	3499	2735	361	122	203961	1	1	1	852.1	2553.28	3	2553.28	0.0039	0	75.59	5.2e-08	IDLSNFHYYTDITGLPITDTVR			C:\Data\Orbitrap\TF Membrane - DG\200928_PaulV_PV-1152_TFM_3.raw
Tanf_03370	Tanf_03370|Tanf_03370|hypothetical protein|~~Similar proteins in strain 92A2: TF2662 and BFO_1652; ~~|EXISTENCE: similar to AA sequence:RefSeq:WP_007654837.1|KK	99003	3499	2735	361	122	204042	1	1	1	852.712	2555.11	3	2555.11	0.0001	1	89.98		NTTDESAIGSDNPDTLKFHR	Hex(1)HexA(1) (ST)	0.00000000000000200000.0	C:\Data\Orbitrap\TF Membrane - DG\200928_PaulV_PV-1152_TFM_10.raw
Tanf_03370	Tanf_03370|Tanf_03370|hypothetical protein|~~Similar proteins in strain 92A2: TF2662 and BFO_1652; ~~|EXISTENCE: similar to AA sequence:RefSeq:WP_007654837.1|KK	99003	3499	2735	361	122	204049	1	1	1	852.714	2555.12	3	2555.11	0.0067	1	83.52		NTTDESAIGSDNPDTLKFHR	Hex(1)HexA(1) (ST)	0.00200000000000000000.0	C:\Data\Orbitrap\TF Membrane - DG\200928_PaulV_PV-1152_TFM_4.raw
Tanf_03370	Tanf_03370|Tanf_03370|hypothetical protein|~~Similar proteins in strain 92A2: TF2662 and BFO_1652; ~~|EXISTENCE: similar to AA sequence:RefSeq:WP_007654837.1|KK	99003	3499	2735	361	122	204277	1	1	1	854.089	2559.24	3	2559.25	-0.0023	1	55.7	6.7e-06	NNSFGVVHASVDDLNNYVRSQPK			C:\Data\Orbitrap\TF Membrane - DG\200928_PaulV_PV-1152_TFM_3.raw
Tanf_03370	Tanf_03370|Tanf_03370|hypothetical protein|~~Similar proteins in strain 92A2: TF2662 and BFO_1652; ~~|EXISTENCE: similar to AA sequence:RefSeq:WP_007654837.1|KK	99003	3499	2735	361	122	204378	1	1	1	1281.61	2561.2	2	2561.2	-0.0029	1	119.74	2.1e-12	DGKYVTALAGNTEENYVNDLGYR			C:\Data\Orbitrap\TF Membrane - DG\200928_PaulV_PV-1152_TFM_3.raw
Tanf_03370	Tanf_03370|Tanf_03370|hypothetical protein|~~Similar proteins in strain 92A2: TF2662 and BFO_1652; ~~|EXISTENCE: similar to AA sequence:RefSeq:WP_007654837.1|KK	99003	3499	2735	361	122	204379	1	1	1	854.742	2561.2	3	2561.2	0.0005	1	101.56	1.4e-10	DGKYVTALAGNTEENYVNDLGYR			C:\Data\Orbitrap\TF Membrane - DG\200928_PaulV_PV-1152_TFM_3.raw
Tanf_03370	Tanf_03370|Tanf_03370|hypothetical protein|~~Similar proteins in strain 92A2: TF2662 and BFO_1652; ~~|EXISTENCE: similar to AA sequence:RefSeq:WP_007654837.1|KK	99003	3499	2735	361	122	204634	1	1	1	856.433	2566.28	3	2566.28	0.0002	1	49.67	2.6e-05	LPGKNHSSVNFLGVQNEDDAIANK			C:\Data\Orbitrap\TF Membrane - DG\200928_PaulV_PV-1152_TFM_1.raw
Tanf_03370	Tanf_03370|Tanf_03370|hypothetical protein|~~Similar proteins in strain 92A2: TF2662 and BFO_1652; ~~|EXISTENCE: similar to AA sequence:RefSeq:WP_007654837.1|KK	99003	3499	2735	361	122	204973	1	1	1	1288.08	2574.15	2	2574.15	-0.0019	0	41.4		FAYTFQYLSGLSGNHYMGFDEK			C:\Data\Orbitrap\TF Membrane - DG\200928_PaulV_PV-1152_TFM_3.raw
Tanf_03370	Tanf_03370|Tanf_03370|hypothetical protein|~~Similar proteins in strain 92A2: TF2662 and BFO_1652; ~~|EXISTENCE: similar to AA sequence:RefSeq:WP_007654837.1|KK	99003	3499	2735	361	122	205515	1	1	1	862.431	2584.27	3	2584.27	-0.0002	2	75.12	5.2e-08	LAGHPDGTIVDKDYIWDAKWER			C:\Data\Orbitrap\TF Membrane - DG\200928_PaulV_PV-1152_TFM_9.raw
Tanf_03370	Tanf_03370|Tanf_03370|hypothetical protein|~~Similar proteins in strain 92A2: TF2662 and BFO_1652; ~~|EXISTENCE: similar to AA sequence:RefSeq:WP_007654837.1|KK	99003	3499	2735	361	122	205550	1	1	1	647.076	2584.27	4	2584.27	0.0031	2	78.94	2e-08	LAGHPDGTIVDKDYIWDAKWER			C:\Data\Orbitrap\TF Membrane - DG\200928_PaulV_PV-1152_TFM_3.raw
Tanf_03370	Tanf_03370|Tanf_03370|hypothetical protein|~~Similar proteins in strain 92A2: TF2662 and BFO_1652; ~~|EXISTENCE: similar to AA sequence:RefSeq:WP_007654837.1|KK	99003	3499	2735	361	122	205554	1	1	1	517.862	2584.27	5	2584.27	0.0036	2	62.92	8.2e-07	LAGHPDGTIVDKDYIWDAKWER			C:\Data\Orbitrap\TF Membrane - DG\200928_PaulV_PV-1152_TFM_7.raw
Tanf_03370	Tanf_03370|Tanf_03370|hypothetical protein|~~Similar proteins in strain 92A2: TF2662 and BFO_1652; ~~|EXISTENCE: similar to AA sequence:RefSeq:WP_007654837.1|KK	99003	3499	2735	361	122	205570	1	1	1	862.437	2584.29	3	2584.29	0.0008	1	34.46		ITGLPITDTVRVHDTSHGSIK	Hex(1)HexA(1) (ST)	0.000000000000000000200.0	C:\Data\Orbitrap\TF Membrane - DG\200928_PaulV_PV-1152_TFM_8.raw
Tanf_03370	Tanf_03370|Tanf_03370|hypothetical protein|~~Similar proteins in strain 92A2: TF2662 and BFO_1652; ~~|EXISTENCE: similar to AA sequence:RefSeq:WP_007654837.1|KK	99003	3499	2735	361	122	205987	1	1	1	865.435	2593.28	3	2593.29	-0.0071	0	21.6		HAGDTLYILNGRPIEAFIQK	Hex(1)HexA(1) (ST)	0.00002000000000000000.0	C:\Data\Orbitrap\TF Membrane - DG\200928_PaulV_PV-1152_TFM_16.raw
Tanf_03370	Tanf_03370|Tanf_03370|hypothetical protein|~~Similar proteins in strain 92A2: TF2662 and BFO_1652; ~~|EXISTENCE: similar to AA sequence:RefSeq:WP_007654837.1|KK	99003	3499	2735	361	122	206769	1	1	1	1306.63	2611.25	2	2611.25	-0.0016	1	51.15	1.6e-05	EFDDIRIEYVQIYNDYELFK			C:\Data\Orbitrap\TF Membrane - DG\200928_PaulV_PV-1152_TFM_4.raw
Tanf_03370	Tanf_03370|Tanf_03370|hypothetical protein|~~Similar proteins in strain 92A2: TF2662 and BFO_1652; ~~|EXISTENCE: similar to AA sequence:RefSeq:WP_007654837.1|KK	99003	3499	2735	361	122	206775	1	1	1	871.424	2611.25	3	2611.25	0.0023	1	37.95	0.00035	EFDDIRIEYVQIYNDYELFK			C:\Data\Orbitrap\TF Membrane - DG\200928_PaulV_PV-1152_TFM_4.raw
Tanf_03370	Tanf_03370|Tanf_03370|hypothetical protein|~~Similar proteins in strain 92A2: TF2662 and BFO_1652; ~~|EXISTENCE: similar to AA sequence:RefSeq:WP_007654837.1|KK	99003	3499	2735	361	122	207100	1	1	1	1309.62	2617.22	2	2617.22	0	0	42.95	0.00016	FGYLGCPVCGEDQLNRPFVYAR			C:\Data\Orbitrap\TF Membrane - DG\200928_PaulV_PV-1152_TFM_3.raw
Tanf_03370	Tanf_03370|Tanf_03370|hypothetical protein|~~Similar proteins in strain 92A2: TF2662 and BFO_1652; ~~|EXISTENCE: similar to AA sequence:RefSeq:WP_007654837.1|KK	99003	3499	2735	361	122	207121	1	1	1	873.415	2617.22	3	2617.22	0.0029	0	52.52	1.8e-05	FGYLGCPVCGEDQLNRPFVYAR			C:\Data\Orbitrap\TF Membrane - DG\200928_PaulV_PV-1152_TFM_2.raw
Tanf_03370	Tanf_03370|Tanf_03370|hypothetical protein|~~Similar proteins in strain 92A2: TF2662 and BFO_1652; ~~|EXISTENCE: similar to AA sequence:RefSeq:WP_007654837.1|KK	99003	3499	2735	361	122	208683	1	1	1	884.098	2649.27	3	2649.27	0.002	1	96.36	7.9e-10	YVTALAGNTEENYVNDLGYRYPK			C:\Data\Orbitrap\TF Membrane - DG\200928_PaulV_PV-1152_TFM_5.raw
Tanf_03370	Tanf_03370|Tanf_03370|hypothetical protein|~~Similar proteins in strain 92A2: TF2662 and BFO_1652; ~~|EXISTENCE: similar to AA sequence:RefSeq:WP_007654837.1|KK	99003	3499	2735	361	122	208686	1	1	1	1325.64	2649.27	2	2649.27	0.0024	1	126.72	7.2e-13	YVTALAGNTEENYVNDLGYRYPK			C:\Data\Orbitrap\TF Membrane - DG\200928_PaulV_PV-1152_TFM_7.raw
Tanf_03370	Tanf_03370|Tanf_03370|hypothetical protein|~~Similar proteins in strain 92A2: TF2662 and BFO_1652; ~~|EXISTENCE: similar to AA sequence:RefSeq:WP_007654837.1|KK	99003	3499	2735	361	122	209430	1	1	1	888.758	2663.25	3	2663.25	0.0034	0	41.11		LSNFHYYTDITGLPITDTVR	Hex(1)HexA(1) (ST)	0.00000000000000000200.0	C:\Data\Orbitrap\TF Membrane - DG\200928_PaulV_PV-1152_TFM_4.raw
Tanf_03370	Tanf_03370|Tanf_03370|hypothetical protein|~~Similar proteins in strain 92A2: TF2662 and BFO_1652; ~~|EXISTENCE: similar to AA sequence:RefSeq:WP_007654837.1|KK	99003	3499	2735	361	122	209486	1	1	1	888.784	2663.33	3	2663.33	0.0004	3	79.39		NFLGVQNEDDAIANKDKDQVFKR			C:\Data\Orbitrap\TF Membrane - DG\200928_PaulV_PV-1152_TFM_12.raw
Tanf_03370	Tanf_03370|Tanf_03370|hypothetical protein|~~Similar proteins in strain 92A2: TF2662 and BFO_1652; ~~|EXISTENCE: similar to AA sequence:RefSeq:WP_007654837.1|KK	99003	3499	2735	361	122	210526	1	1	1	895.092	2682.25	3	2682.25	0.0026	2	88.08		RFNTTDESAIGSDNPDTLKFHR	Hex(ST) (ST) [+162.05]	0.0000000000000000X00000.0	C:\Data\Orbitrap\TF Membrane - DG\200928_PaulV_PV-1152_TFM_4.raw
Tanf_03370	Tanf_03370|Tanf_03370|hypothetical protein|~~Similar proteins in strain 92A2: TF2662 and BFO_1652; ~~|EXISTENCE: similar to AA sequence:RefSeq:WP_007654837.1|KK	99003	3499	2735	361	122	210532	1	1	1	671.572	2682.26	4	2682.25	0.0047	2	72.71		RFNTTDESAIGSDNPDTLKFHR	Hex(ST) (ST) [+162.05]	0.0000000000000000X00000.0	C:\Data\Orbitrap\TF Membrane - DG\200928_PaulV_PV-1152_TFM_2.raw
Tanf_03370	Tanf_03370|Tanf_03370|hypothetical protein|~~Similar proteins in strain 92A2: TF2662 and BFO_1652; ~~|EXISTENCE: similar to AA sequence:RefSeq:WP_007654837.1|KK	99003	3499	2735	361	122	211018	1	1	1	898.783	2693.33	3	2693.33	-0.0016	2	78.6		SVNFLGVQNEDDAIANKDKDQVFK			C:\Data\Orbitrap\TF Membrane - DG\200928_PaulV_PV-1152_TFM_3.raw
Tanf_03370	Tanf_03370|Tanf_03370|hypothetical protein|~~Similar proteins in strain 92A2: TF2662 and BFO_1652; ~~|EXISTENCE: similar to AA sequence:RefSeq:WP_007654837.1|KK	99003	3499	2735	361	122	211093	1	1	1	899.115	2694.32	3	2694.32	0.0021	1	99.14		PFEQPLMAEDVTGTTGDKQYLNLK			C:\Data\Orbitrap\TF Membrane - DG\200928_PaulV_PV-1152_TFM_4.raw
Tanf_03370	Tanf_03370|Tanf_03370|hypothetical protein|~~Similar proteins in strain 92A2: TF2662 and BFO_1652; ~~|EXISTENCE: similar to AA sequence:RefSeq:WP_007654837.1|KK	99003	3499	2735	361	122	211319	1	1	1	900.779	2699.32	3	2699.31	0.0014	1	19.81		DITGLPITDTVRVHDTSHGSIK	Hex(1)HexA(1) (ST)	0.0000000000000000000200.0	C:\Data\Orbitrap\TF Membrane - DG\200928_PaulV_PV-1152_TFM_8.raw
Tanf_03370	Tanf_03370|Tanf_03370|hypothetical protein|~~Similar proteins in strain 92A2: TF2662 and BFO_1652; ~~|EXISTENCE: similar to AA sequence:RefSeq:WP_007654837.1|KK	99003	3499	2735	361	122	211391	1	1	1	901.726	2702.16	3	2702.18	-0.0255	1	54.59	4.9e-06	FNTTDESAIGSDNPDTLKFHR	Hex(1)HexA(1) (ST)	0.000000000020000000000.0	C:\Data\Orbitrap\TF Membrane - DG\200928_PaulV_PV-1152_TFM_3.raw
Tanf_03370	Tanf_03370|Tanf_03370|hypothetical protein|~~Similar proteins in strain 92A2: TF2662 and BFO_1652; ~~|EXISTENCE: similar to AA sequence:RefSeq:WP_007654837.1|KK	99003	3499	2735	361	122	211405	1	1	1	901.734	2702.18	3	2702.18	-0.0045	1	45.04	6.9e-05	FNTTDESAIGSDNPDTLKFHR	Hex(1)HexA(1) (ST)	0.000000200000000000000.0	C:\Data\Orbitrap\TF Membrane - DG\200928_PaulV_PV-1152_TFM_3.raw
Tanf_03370	Tanf_03370|Tanf_03370|hypothetical protein|~~Similar proteins in strain 92A2: TF2662 and BFO_1652; ~~|EXISTENCE: similar to AA sequence:RefSeq:WP_007654837.1|KK	99003	3499	2735	361	122	211409	1	1	1	1352.1	2702.18	2	2702.18	-0.0027	1	85.86	5.3e-09	FNTTDESAIGSDNPDTLKFHR	Hex(1)HexA(1) (ST)	0.000000000000000200000.0	C:\Data\Orbitrap\TF Membrane - DG\200928_PaulV_PV-1152_TFM_3.raw
Tanf_03370	Tanf_03370|Tanf_03370|hypothetical protein|~~Similar proteins in strain 92A2: TF2662 and BFO_1652; ~~|EXISTENCE: similar to AA sequence:RefSeq:WP_007654837.1|KK	99003	3499	2735	361	122	211473	1	1	1	901.736	2702.18	3	2702.18	0.0018	1	124.46	7.3e-13	FNTTDESAIGSDNPDTLKFHR	Hex(1)HexA(1) (ST)	0.000000000000000200000.0	C:\Data\Orbitrap\TF Membrane - DG\200928_PaulV_PV-1152_TFM_3.raw
Tanf_03370	Tanf_03370|Tanf_03370|hypothetical protein|~~Similar proteins in strain 92A2: TF2662 and BFO_1652; ~~|EXISTENCE: similar to AA sequence:RefSeq:WP_007654837.1|KK	99003	3499	2735	361	122	211487	1	1	1	676.554	2702.19	4	2702.18	0.003	1	83.91	8.5e-09	FNTTDESAIGSDNPDTLKFHR	Hex(1)HexA(1) (ST)	0.000000000000000200000.0	C:\Data\Orbitrap\TF Membrane - DG\200928_PaulV_PV-1152_TFM_6.raw
Tanf_03370	Tanf_03370|Tanf_03370|hypothetical protein|~~Similar proteins in strain 92A2: TF2662 and BFO_1652; ~~|EXISTENCE: similar to AA sequence:RefSeq:WP_007654837.1|KK	99003	3499	2735	361	122	212182	1	1	1	906.117	2715.33	3	2715.33	0.0015	0	74.8		IDLSNFHYYTDITGLPITDTVR	Hex(ST) (ST) [+162.05]	0.0000000000000000000X00.0	C:\Data\Orbitrap\TF Membrane - DG\200928_PaulV_PV-1152_TFM_3.raw
Tanf_03370	Tanf_03370|Tanf_03370|hypothetical protein|~~Similar proteins in strain 92A2: TF2662 and BFO_1652; ~~|EXISTENCE: similar to AA sequence:RefSeq:WP_007654837.1|KK	99003	3499	2735	361	122	212619	1	1	1	908.466	2722.38	3	2722.38	-0.001	2	95.6	5.4e-10	RLPGKNHSSVNFLGVQNEDDAIANK			C:\Data\Orbitrap\TF Membrane - DG\200928_PaulV_PV-1152_TFM_4.raw
Tanf_03370	Tanf_03370|Tanf_03370|hypothetical protein|~~Similar proteins in strain 92A2: TF2662 and BFO_1652; ~~|EXISTENCE: similar to AA sequence:RefSeq:WP_007654837.1|KK	99003	3499	2735	361	122	215246	1	1	1	926.798	2777.37	3	2777.37	0.0059	2	72.87		KYVTALAGNTEENYVNDLGYRYPK			C:\Data\Orbitrap\TF Membrane - DG\200928_PaulV_PV-1152_TFM_3.raw
Tanf_03370	Tanf_03370|Tanf_03370|hypothetical protein|~~Similar proteins in strain 92A2: TF2662 and BFO_1652; ~~|EXISTENCE: similar to AA sequence:RefSeq:WP_007654837.1|KK	99003	3499	2735	361	122	215373	1	1	1	927.792	2780.35	3	2780.36	-0.0084	2	69.4		SSVNFLGVQNEDDAIANKDKDQVFK			C:\Data\Orbitrap\TF Membrane - DG\200928_PaulV_PV-1152_TFM_3.raw
Tanf_03370	Tanf_03370|Tanf_03370|hypothetical protein|~~Similar proteins in strain 92A2: TF2662 and BFO_1652; ~~|EXISTENCE: similar to AA sequence:RefSeq:WP_007654837.1|KK	99003	3499	2735	361	122	216251	1	1	1	934.461	2800.36	3	2800.36	0.0006	1	35.19		TDITGLPITDTVRVHDTSHGSIK	Hex(1)HexA(1) (ST)	0.00000000000000000000200.0	C:\Data\Orbitrap\TF Membrane - DG\200928_PaulV_PV-1152_TFM_8.raw
Tanf_03370	Tanf_03370|Tanf_03370|hypothetical protein|~~Similar proteins in strain 92A2: TF2662 and BFO_1652; ~~|EXISTENCE: similar to AA sequence:RefSeq:WP_007654837.1|KK	99003	3499	2735	361	122	216348	1	1	1	935.452	2803.34	3	2803.34	-0.0059	2	144.37	9.1e-15	NKDGKYVTALAGNTEENYVNDLGYR			C:\Data\Orbitrap\TF Membrane - DG\200928_PaulV_PV-1152_TFM_3.raw
Tanf_03370	Tanf_03370|Tanf_03370|hypothetical protein|~~Similar proteins in strain 92A2: TF2662 and BFO_1652; ~~|EXISTENCE: similar to AA sequence:RefSeq:WP_007654837.1|KK	99003	3499	2735	361	122	216768	1	1	1	937.473	2809.4	3	2809.4	-0.0035	2	62.11	1.5e-06	LPGKNHSSVNFLGVQNEDDAIANKDK			C:\Data\Orbitrap\TF Membrane - DG\200928_PaulV_PV-1152_TFM_4.raw
Tanf_03370	Tanf_03370|Tanf_03370|hypothetical protein|~~Similar proteins in strain 92A2: TF2662 and BFO_1652; ~~|EXISTENCE: similar to AA sequence:RefSeq:WP_007654837.1|KK	99003	3499	2735	361	122	216798	1	1	1	937.807	2810.4	3	2810.4	-0.0018	2	53.01	1.3e-05	SQPKTVGGQRVSTFAISCETEPLYR			C:\Data\Orbitrap\TF Membrane - DG\200928_PaulV_PV-1152_TFM_3.raw
Tanf_03370	Tanf_03370|Tanf_03370|hypothetical protein|~~Similar proteins in strain 92A2: TF2662 and BFO_1652; ~~|EXISTENCE: similar to AA sequence:RefSeq:WP_007654837.1|KK	99003	3499	2735	361	122	217406	1	1	1	942.46	2824.36	3	2824.36	-0.0016	1	57.4		NPFEQPLMAEDVTGTTGDKQYLNLK	Oxidation (M)	0.0000000100000000000000000.0	C:\Data\Orbitrap\TF Membrane - DG\200928_PaulV_PV-1152_TFM_3.raw
Tanf_03370	Tanf_03370|Tanf_03370|hypothetical protein|~~Similar proteins in strain 92A2: TF2662 and BFO_1652; ~~|EXISTENCE: similar to AA sequence:RefSeq:WP_007654837.1|KK	99003	3499	2735	361	122	217836	1	1	1	945.802	2834.38	3	2834.39	-0.0033	2	90.58		GKYVTALAGNTEENYVNDLGYRYPK			C:\Data\Orbitrap\TF Membrane - DG\200928_PaulV_PV-1152_TFM_4.raw
Tanf_03370	Tanf_03370|Tanf_03370|hypothetical protein|~~Similar proteins in strain 92A2: TF2662 and BFO_1652; ~~|EXISTENCE: similar to AA sequence:RefSeq:WP_007654837.1|KK	99003	3499	2735	361	122	218268	1	1	1	950.112	2847.31	3	2847.31	0.0046	1	99.22	3.4e-10	VPGFAFTNKEYGAGLEFEYESSMFK			C:\Data\Orbitrap\TF Membrane - DG\200928_PaulV_PV-1152_TFM_4.raw
Tanf_03370	Tanf_03370|Tanf_03370|hypothetical protein|~~Similar proteins in strain 92A2: TF2662 and BFO_1652; ~~|EXISTENCE: similar to AA sequence:RefSeq:WP_007654837.1|KK	99003	3499	2735	361	122	218375	1	1	1	950.818	2849.43	3	2849.43	0.0005	3	50.8		SVNFLGVQNEDDAIANKDKDQVFKR			C:\Data\Orbitrap\TF Membrane - DG\200928_PaulV_PV-1152_TFM_12.raw
Tanf_03370	Tanf_03370|Tanf_03370|hypothetical protein|~~Similar proteins in strain 92A2: TF2662 and BFO_1652; ~~|EXISTENCE: similar to AA sequence:RefSeq:WP_007654837.1|KK	99003	3499	2735	361	122	218377	1	1	1	713.365	2849.43	4	2849.43	0.0017	3	69.89		SVNFLGVQNEDDAIANKDKDQVFKR			C:\Data\Orbitrap\TF Membrane - DG\200928_PaulV_PV-1152_TFM_12.raw
Tanf_03370	Tanf_03370|Tanf_03370|hypothetical protein|~~Similar proteins in strain 92A2: TF2662 and BFO_1652; ~~|EXISTENCE: similar to AA sequence:RefSeq:WP_007654837.1|KK	99003	3499	2735	361	122	218662	1	1	1	953.768	2858.28	3	2858.28	-0.0018	2	65.64	6.3e-07	RFNTTDESAIGSDNPDTLKFHR	Hex(1)HexA(1) (ST)	0.0000000200000000000000.0	C:\Data\Orbitrap\TF Membrane - DG\200928_PaulV_PV-1152_TFM_3.raw
Tanf_03370	Tanf_03370|Tanf_03370|hypothetical protein|~~Similar proteins in strain 92A2: TF2662 and BFO_1652; ~~|EXISTENCE: similar to AA sequence:RefSeq:WP_007654837.1|KK	99003	3499	2735	361	122	218676	1	1	1	953.769	2858.28	3	2858.28	0.0003	2	89.22	2.9e-09	RFNTTDESAIGSDNPDTLKFHR	Hex(1)HexA(1) (ST)	0.0000000000000000200000.0	C:\Data\Orbitrap\TF Membrane - DG\200928_PaulV_PV-1152_TFM_6.raw
Tanf_03370	Tanf_03370|Tanf_03370|hypothetical protein|~~Similar proteins in strain 92A2: TF2662 and BFO_1652; ~~|EXISTENCE: similar to AA sequence:RefSeq:WP_007654837.1|KK	99003	3499	2735	361	122	218710	1	1	1	715.579	2858.29	4	2858.28	0.0027	2	76.55	5.4e-08	RFNTTDESAIGSDNPDTLKFHR	Hex(1)HexA(1) (ST)	0.0000000000000000200000.0	C:\Data\Orbitrap\TF Membrane - DG\200928_PaulV_PV-1152_TFM_6.raw
Tanf_03370	Tanf_03370|Tanf_03370|hypothetical protein|~~Similar proteins in strain 92A2: TF2662 and BFO_1652; ~~|EXISTENCE: similar to AA sequence:RefSeq:WP_007654837.1|KK	99003	3499	2735	361	122	218718	1	1	1	953.77	2858.29	3	2858.28	0.0042	2	89.85	2.6e-09	RFNTTDESAIGSDNPDTLKFHR	Hex(1)HexA(1) (ST)	0.0000200000000000000000.0	C:\Data\Orbitrap\TF Membrane - DG\200928_PaulV_PV-1152_TFM_4.raw
Tanf_03370	Tanf_03370|Tanf_03370|hypothetical protein|~~Similar proteins in strain 92A2: TF2662 and BFO_1652; ~~|EXISTENCE: similar to AA sequence:RefSeq:WP_007654837.1|KK	99003	3499	2735	361	122	218951	1	1	1	955.443	2863.31	3	2863.31	0.0024	1	62.29	1.8e-06	VPGFAFTNKEYGAGLEFEYESSMFK	Oxidation (M)	0.0000000000000000000000100.0	C:\Data\Orbitrap\TF Membrane - DG\200928_PaulV_PV-1152_TFM_3.raw
Tanf_03370	Tanf_03370|Tanf_03370|hypothetical protein|~~Similar proteins in strain 92A2: TF2662 and BFO_1652; ~~|EXISTENCE: similar to AA sequence:RefSeq:WP_007654837.1|KK	99003	3499	2735	361	122	219001	1	1	1	956.096	2865.27	3	2865.26	0.0033	2	46.78	4.4e-05	DFNTMMYEYSKEEYRQLEFSQK			C:\Data\Orbitrap\TF Membrane - DG\200928_PaulV_PV-1152_TFM_4.raw
Tanf_03370	Tanf_03370|Tanf_03370|hypothetical protein|~~Similar proteins in strain 92A2: TF2662 and BFO_1652; ~~|EXISTENCE: similar to AA sequence:RefSeq:WP_007654837.1|KK	99003	3499	2735	361	122	219692	1	1	1	961.427	2881.26	3	2881.26	0.0005	2	51.06	1.8e-05	DFNTMMYEYSKEEYRQLEFSQK	Oxidation (M)	0.0000100000000000000000.0	C:\Data\Orbitrap\TF Membrane - DG\200928_PaulV_PV-1152_TFM_7.raw
Tanf_03370	Tanf_03370|Tanf_03370|hypothetical protein|~~Similar proteins in strain 92A2: TF2662 and BFO_1652; ~~|EXISTENCE: similar to AA sequence:RefSeq:WP_007654837.1|KK	99003	3499	2735	361	122	219707	1	1	1	961.428	2881.26	3	2881.26	0.0053	2	79.92	2.2e-08	DFNTMMYEYSKEEYRQLEFSQK	Oxidation (M)	0.0000010000000000000000.0	C:\Data\Orbitrap\TF Membrane - DG\200928_PaulV_PV-1152_TFM_9.raw
Tanf_03370	Tanf_03370|Tanf_03370|hypothetical protein|~~Similar proteins in strain 92A2: TF2662 and BFO_1652; ~~|EXISTENCE: similar to AA sequence:RefSeq:WP_007654837.1|KK	99003	3499	2735	361	122	220219	1	1	1	1446.69	2891.36	2	2891.36	-0.0018	0	60.09	2.4e-06	IDLSNFHYYTDITGLPITDTVR	Hex(1)HexA(1) (ST)	0.0000000000000000000200.0	C:\Data\Orbitrap\TF Membrane - DG\200928_PaulV_PV-1152_TFM_3.raw
Tanf_03370	Tanf_03370|Tanf_03370|hypothetical protein|~~Similar proteins in strain 92A2: TF2662 and BFO_1652; ~~|EXISTENCE: similar to AA sequence:RefSeq:WP_007654837.1|KK	99003	3499	2735	361	122	220273	1	1	1	964.795	2891.36	3	2891.36	0.0043	0	73.12	1.1e-07	IDLSNFHYYTDITGLPITDTVR	Hex(1)HexA(1) (ST)	0.0000000000000000000200.0	C:\Data\Orbitrap\TF Membrane - DG\200928_PaulV_PV-1152_TFM_8.raw
Tanf_03370	Tanf_03370|Tanf_03370|hypothetical protein|~~Similar proteins in strain 92A2: TF2662 and BFO_1652; ~~|EXISTENCE: similar to AA sequence:RefSeq:WP_007654837.1|KK	99003	3499	2735	361	122	220276	1	1	1	964.796	2891.36	3	2891.36	0.0049	0	62.1	1.5e-06	IDLSNFHYYTDITGLPITDTVR	Hex(1)HexA(1) (ST)	0.0000000000002000000000.0	C:\Data\Orbitrap\TF Membrane - DG\200928_PaulV_PV-1152_TFM_4.raw
Tanf_03370	Tanf_03370|Tanf_03370|hypothetical protein|~~Similar proteins in strain 92A2: TF2662 and BFO_1652; ~~|EXISTENCE: similar to AA sequence:RefSeq:WP_007654837.1|KK	99003	3499	2735	361	122	220287	1	1	1	1446.69	2891.37	2	2891.36	0.0102	0	55.7	7.3e-06	IDLSNFHYYTDITGLPITDTVR	Hex(1)HexA(1) (ST)	0.0000000000000000020000.0	C:\Data\Orbitrap\TF Membrane - DG\200928_PaulV_PV-1152_TFM_4.raw
Tanf_03370	Tanf_03370|Tanf_03370|hypothetical protein|~~Similar proteins in strain 92A2: TF2662 and BFO_1652; ~~|EXISTENCE: similar to AA sequence:RefSeq:WP_007654837.1|KK	99003	3499	2735	361	122	220288	1	1	1	964.798	2891.37	3	2891.36	0.0109	0	72.25	1.6e-07	IDLSNFHYYTDITGLPITDTVR	Hex(1)HexA(1) (ST)	0.0002000000000000000000.0	C:\Data\Orbitrap\TF Membrane - DG\200928_PaulV_PV-1152_TFM_2.raw
Tanf_03370	Tanf_03370|Tanf_03370|hypothetical protein|~~Similar proteins in strain 92A2: TF2662 and BFO_1652; ~~|EXISTENCE: similar to AA sequence:RefSeq:WP_007654837.1|KK	99003	3499	2735	361	122	220548	1	1	1	966.758	2897.25	3	2897.25	-0.0011	2	67.96	3.7e-07	DFNTMMYEYSKEEYRQLEFSQK	2 Oxidation (M)	0.0000110000000000000000.0	C:\Data\Orbitrap\TF Membrane - DG\200928_PaulV_PV-1152_TFM_2.raw
Tanf_03370	Tanf_03370|Tanf_03370|hypothetical protein|~~Similar proteins in strain 92A2: TF2662 and BFO_1652; ~~|EXISTENCE: similar to AA sequence:RefSeq:WP_007654837.1|KK	99003	3499	2735	361	122	220848	1	1	1	968.794	2903.36	3	2903.37	-0.0087	2	60.51		NHSSVNFLGVQNEDDAIANKDKDQVF			C:\Data\Orbitrap\TF Membrane - DG\200928_PaulV_PV-1152_TFM_4.raw
Tanf_03370	Tanf_03370|Tanf_03370|hypothetical protein|~~Similar proteins in strain 92A2: TF2662 and BFO_1652; ~~|EXISTENCE: similar to AA sequence:RefSeq:WP_007654837.1|KK	99003	3499	2735	361	122	221576	1	1	1	973.481	2917.42	3	2917.42	-0.0006	2	106.15		HSSVNFLGVQNEDDAIANKDKDQVFK			C:\Data\Orbitrap\TF Membrane - DG\200928_PaulV_PV-1152_TFM_3.raw
Tanf_03370	Tanf_03370|Tanf_03370|hypothetical protein|~~Similar proteins in strain 92A2: TF2662 and BFO_1652; ~~|EXISTENCE: similar to AA sequence:RefSeq:WP_007654837.1|KK	99003	3499	2735	361	122	221586	1	1	1	730.364	2917.43	4	2917.42	0.0071	2	59.65		HSSVNFLGVQNEDDAIANKDKDQVFK			C:\Data\Orbitrap\TF Membrane - DG\200928_PaulV_PV-1152_TFM_3.raw
Tanf_03370	Tanf_03370|Tanf_03370|hypothetical protein|~~Similar proteins in strain 92A2: TF2662 and BFO_1652; ~~|EXISTENCE: similar to AA sequence:RefSeq:WP_007654837.1|KK	99003	3499	2735	361	122	222445	1	1	1	735.124	2936.47	4	2936.46	0.0033	3	60.16		SSVNFLGVQNEDDAIANKDKDQVFKR			C:\Data\Orbitrap\TF Membrane - DG\200928_PaulV_PV-1152_TFM_12.raw
Tanf_03370	Tanf_03370|Tanf_03370|hypothetical protein|~~Similar proteins in strain 92A2: TF2662 and BFO_1652; ~~|EXISTENCE: similar to AA sequence:RefSeq:WP_007654837.1|KK	99003	3499	2735	361	122	222446	1	1	1	979.83	2936.47	3	2936.46	0.0042	3	58.63		SSVNFLGVQNEDDAIANKDKDQVFKR			C:\Data\Orbitrap\TF Membrane - DG\200928_PaulV_PV-1152_TFM_11.raw
Tanf_03370	Tanf_03370|Tanf_03370|hypothetical protein|~~Similar proteins in strain 92A2: TF2662 and BFO_1652; ~~|EXISTENCE: similar to AA sequence:RefSeq:WP_007654837.1|KK	99003	3499	2735	361	122	222931	1	1	1	983.147	2946.42	3	2946.43	-0.0077	2	86.91	5.8e-09	RNEYYLVLDDNGRYGYTPEVVANAR			C:\Data\Orbitrap\TF Membrane - DG\200928_PaulV_PV-1152_TFM_4.raw
Tanf_03370	Tanf_03370|Tanf_03370|hypothetical protein|~~Similar proteins in strain 92A2: TF2662 and BFO_1652; ~~|EXISTENCE: similar to AA sequence:RefSeq:WP_007654837.1|KK	99003	3499	2735	361	122	223042	1	1	1	984.147	2949.42	3	2949.41	0.0041	2	80.51	2.1e-08	DGKYVTALAGNTEENYVNDLGYRYPK			C:\Data\Orbitrap\TF Membrane - DG\200928_PaulV_PV-1152_TFM_6.raw
Tanf_03370	Tanf_03370|Tanf_03370|hypothetical protein|~~Similar proteins in strain 92A2: TF2662 and BFO_1652; ~~|EXISTENCE: similar to AA sequence:RefSeq:WP_007654837.1|KK	99003	3499	2735	361	122	223056	1	1	1	984.442	2950.31	3	2950.31	-0.001	1	17.41		ASNKDTILYVLK	TF_1586 (ST) [+1586.54]	0.00000X000000.0	C:\Data\Orbitrap\TF Membrane - DG\200928_PaulV_PV-1152_TFM_2.raw
Tanf_03370	Tanf_03370|Tanf_03370|hypothetical protein|~~Similar proteins in strain 92A2: TF2662 and BFO_1652; ~~|EXISTENCE: similar to AA sequence:RefSeq:WP_007654837.1|KK	99003	3499	2735	361	122	224172	1	1	1	744.859	2975.41	4	2975.41	0.0014	2	54.23	1.3e-05	VPGFAFTNKEYGAGLEFEYESSMFKK			C:\Data\Orbitrap\TF Membrane - DG\200928_PaulV_PV-1152_TFM_3.raw
Tanf_03370	Tanf_03370|Tanf_03370|hypothetical protein|~~Similar proteins in strain 92A2: TF2662 and BFO_1652; ~~|EXISTENCE: similar to AA sequence:RefSeq:WP_007654837.1|KK	99003	3499	2735	361	122	224175	1	1	1	992.81	2975.41	3	2975.41	0.0037	2	76.88	6.7e-08	VPGFAFTNKEYGAGLEFEYESSMFKK			C:\Data\Orbitrap\TF Membrane - DG\200928_PaulV_PV-1152_TFM_4.raw
Tanf_03370	Tanf_03370|Tanf_03370|hypothetical protein|~~Similar proteins in strain 92A2: TF2662 and BFO_1652; ~~|EXISTENCE: similar to AA sequence:RefSeq:WP_007654837.1|KK	99003	3499	2735	361	122	224797	1	1	1	748.857	2991.4	4	2991.4	-0.0003	2	55.17	8.1e-06	VPGFAFTNKEYGAGLEFEYESSMFKK	Oxidation (M)	0.00000000000000000000001000.0	C:\Data\Orbitrap\TF Membrane - DG\200928_PaulV_PV-1152_TFM_3.raw
Tanf_03370	Tanf_03370|Tanf_03370|hypothetical protein|~~Similar proteins in strain 92A2: TF2662 and BFO_1652; ~~|EXISTENCE: similar to AA sequence:RefSeq:WP_007654837.1|KK	99003	3499	2735	361	122	224800	1	1	1	998.143	2991.41	3	2991.4	0.0059	2	41.72		KVPGFAFTNKEYGAGLEFEYESSMFK	Oxidation (M)	0.00000000000000000000000100.0	C:\Data\Orbitrap\TF Membrane - DG\200928_PaulV_PV-1152_TFM_3.raw
Tanf_03370	Tanf_03370|Tanf_03370|hypothetical protein|~~Similar proteins in strain 92A2: TF2662 and BFO_1652; ~~|EXISTENCE: similar to AA sequence:RefSeq:WP_007654837.1|KK	99003	3499	2735	361	122	224802	1	1	1	998.144	2991.41	3	2991.4	0.0113	2	60.6	2.2e-06	VPGFAFTNKEYGAGLEFEYESSMFKK	Oxidation (M)	0.00000000000000000000001000.0	C:\Data\Orbitrap\TF Membrane - DG\200928_PaulV_PV-1152_TFM_4.raw
Tanf_03370	Tanf_03370|Tanf_03370|hypothetical protein|~~Similar proteins in strain 92A2: TF2662 and BFO_1652; ~~|EXISTENCE: similar to AA sequence:RefSeq:WP_007654837.1|KK	99003	3499	2735	361	122	225947	1	1	1	1011.5	3031.46	3	3031.46	0.0002	2	103.81	8.3e-11	NHSSVNFLGVQNEDDAIANKDKDQVFK			C:\Data\Orbitrap\TF Membrane - DG\200928_PaulV_PV-1152_TFM_7.raw
Tanf_03370	Tanf_03370|Tanf_03370|hypothetical protein|~~Similar proteins in strain 92A2: TF2662 and BFO_1652; ~~|EXISTENCE: similar to AA sequence:RefSeq:WP_007654837.1|KK	99003	3499	2735	361	122	225961	1	1	1	758.874	3031.47	4	3031.46	0.0034	2	72.59	1.2e-07	NHSSVNFLGVQNEDDAIANKDKDQVFK			C:\Data\Orbitrap\TF Membrane - DG\200928_PaulV_PV-1152_TFM_5.raw
Tanf_03370	Tanf_03370|Tanf_03370|hypothetical protein|~~Similar proteins in strain 92A2: TF2662 and BFO_1652; ~~|EXISTENCE: similar to AA sequence:RefSeq:WP_007654837.1|KK	99003	3499	2735	361	122	226065	1	1	1	1012.11	3033.31	3	3033.29	0.0206	2	18.86		VLTAKDFNTMMYEYSKEEYR	Oxidation (M); Hex(1)HexA(1) (ST); Hex(ST) (ST) [+162.05]	0.00000000210000X00000.0	C:\Data\Orbitrap\TF Membrane - DG\200928_PaulV_PV-1152_TFM_9.raw
Tanf_03370	Tanf_03370|Tanf_03370|hypothetical protein|~~Similar proteins in strain 92A2: TF2662 and BFO_1652; ~~|EXISTENCE: similar to AA sequence:RefSeq:WP_007654837.1|KK	99003	3499	2735	361	122	227277	1	1	1	769.389	3073.53	4	3073.52	0.004	3	91.13		HSSVNFLGVQNEDDAIANKDKDQVFKR			C:\Data\Orbitrap\TF Membrane - DG\200928_PaulV_PV-1152_TFM_3.raw
Tanf_03370	Tanf_03370|Tanf_03370|hypothetical protein|~~Similar proteins in strain 92A2: TF2662 and BFO_1652; ~~|EXISTENCE: similar to AA sequence:RefSeq:WP_007654837.1|KK	99003	3499	2735	361	122	227738	1	1	1	1031.84	3092.5	3	3092.51	-0.0137	1	90.48		GQVNPFEQPLMAEDVTGTTGDKQYLNLK			C:\Data\Orbitrap\TF Membrane - DG\200928_PaulV_PV-1152_TFM_4.raw
Tanf_03370	Tanf_03370|Tanf_03370|hypothetical protein|~~Similar proteins in strain 92A2: TF2662 and BFO_1652; ~~|EXISTENCE: similar to AA sequence:RefSeq:WP_007654837.1|KK	99003	3499	2735	361	122	229504	1	1	1	1053.82	3158.45	3	3158.45	-0.0059	2	21.42	0.02	FNTTDESAIGSDNPDTLKFHRTAVGK	Hex(1)HexA(1) (ST)	0.00000000000000000000020000.0	C:\Data\Orbitrap\TF Membrane - DG\200928_PaulV_PV-1152_TFM_3.raw
Tanf_03370	Tanf_03370|Tanf_03370|hypothetical protein|~~Similar proteins in strain 92A2: TF2662 and BFO_1652; ~~|EXISTENCE: similar to AA sequence:RefSeq:WP_007654837.1|KK	99003	3499	2735	361	122	229931	1	1	1	1061.18	3180.53	3	3180.53	-0.0035	1	104.37	8e-11	VHDTSHGSIKNNSFGVVHASVDDLNNYVR			C:\Data\Orbitrap\TF Membrane - DG\200928_PaulV_PV-1152_TFM_4.raw
Tanf_03370	Tanf_03370|Tanf_03370|hypothetical protein|~~Similar proteins in strain 92A2: TF2662 and BFO_1652; ~~|EXISTENCE: similar to AA sequence:RefSeq:WP_007654837.1|KK	99003	3499	2735	361	122	230178	1	1	1	797.892	3187.54	4	3187.52	0.024	3	27.53		SVNFLGVQNEDDAIANKDKDQVFKR	Hex(1)HexA(1) (ST)	0.2000000000000000000000000.0	C:\Data\Orbitrap\TF Membrane - DG\200928_PaulV_PV-1152_TFM_3.raw
Tanf_03370	Tanf_03370|Tanf_03370|hypothetical protein|~~Similar proteins in strain 92A2: TF2662 and BFO_1652; ~~|EXISTENCE: similar to AA sequence:RefSeq:WP_007654837.1|KK	99003	3499	2735	361	122	231070	1	1	1	1073.16	3216.46	3	3216.46	0.0082	0	22.78	0.014	LDENEVANMTPSYQWYVEQVNEGSSISK			C:\Data\Orbitrap\TF Membrane - DG\200928_PaulV_PV-1152_TFM_3.raw
Tanf_03370	Tanf_03370|Tanf_03370|hypothetical protein|~~Similar proteins in strain 92A2: TF2662 and BFO_1652; ~~|EXISTENCE: similar to AA sequence:RefSeq:WP_007654837.1|KK	99003	3499	2735	361	122	231516	1	1	1	1078.5	3232.48	3	3232.45	0.0263	0	31.49	0.0023	LDENEVANMTPSYQWYVEQVNEGSSISK	Oxidation (M)	0.0000000010000000000000000000.0	C:\Data\Orbitrap\TF Membrane - DG\200928_PaulV_PV-1152_TFM_4.raw
Tanf_03370	Tanf_03370|Tanf_03370|hypothetical protein|~~Similar proteins in strain 92A2: TF2662 and BFO_1652; ~~|EXISTENCE: similar to AA sequence:RefSeq:WP_007654837.1|KK	99003	3499	2735	361	122	232577	1	1	1	817.124	3264.47	4	3264.47	0.0015	2	35.33		ASNKDTILYVLKGEK	TF_1586 (ST) [+1586.54]	0.00000X000000000.0	C:\Data\Orbitrap\TF Membrane - DG\200928_PaulV_PV-1152_TFM_2.raw
Tanf_03370	Tanf_03370|Tanf_03370|hypothetical protein|~~Similar proteins in strain 92A2: TF2662 and BFO_1652; ~~|EXISTENCE: similar to AA sequence:RefSeq:WP_007654837.1|KK	99003	3499	2735	361	122	233726	1	1	1	831.187	3320.72	4	3320.72	-0.0003	0	14.97	0.041	LSFVPAIHAGDTLYILNGRPIEAFIQK	Hex(1)HexA(1) (ST)	0.000000000002000000000000000.0	C:\Data\Orbitrap\TF Membrane - DG\200928_PaulV_PV-1152_TFM_3.raw
Tanf_03370	Tanf_03370|Tanf_03370|hypothetical protein|~~Similar proteins in strain 92A2: TF2662 and BFO_1652; ~~|EXISTENCE: similar to AA sequence:RefSeq:WP_007654837.1|KK	99003	3499	2735	361	122	233729	1	1	1	1107.91	3320.72	3	3320.72	0.0028	0	34.8	0.00043	LSFVPAIHAGDTLYILNGRPIEAFIQK	Hex(1)HexA(1) (ST)	0.000000000002000000000000000.0	C:\Data\Orbitrap\TF Membrane - DG\200928_PaulV_PV-1152_TFM_4.raw
Tanf_03370	Tanf_03370|Tanf_03370|hypothetical protein|~~Similar proteins in strain 92A2: TF2662 and BFO_1652; ~~|EXISTENCE: similar to AA sequence:RefSeq:WP_007654837.1|KK	99003	3499	2735	361	122	234173	1	1	1	1117.56	3349.65	3	3349.65	-0.0009	1	83.93	1e-08	VSAGQVNPFEQPLMAEDVTGTTGDKQYLNLK			C:\Data\Orbitrap\TF Membrane - DG\200928_PaulV_PV-1152_TFM_4.raw
Tanf_03370	Tanf_03370|Tanf_03370|hypothetical protein|~~Similar proteins in strain 92A2: TF2662 and BFO_1652; ~~|EXISTENCE: similar to AA sequence:RefSeq:WP_007654837.1|KK	99003	3499	2735	361	122	234527	1	1	1	1122.89	3365.65	3	3365.64	0.0014	1	84.33	9e-09	VSAGQVNPFEQPLMAEDVTGTTGDKQYLNLK	Oxidation (M)	0.0000000000000100000000000000000.0	C:\Data\Orbitrap\TF Membrane - DG\200928_PaulV_PV-1152_TFM_7.raw
Tanf_03370	Tanf_03370|Tanf_03370|hypothetical protein|~~Similar proteins in strain 92A2: TF2662 and BFO_1652; ~~|EXISTENCE: similar to AA sequence:RefSeq:WP_007654837.1|KK	99003	3499	2735	361	122	234680	1	1	1	1125.19	3372.55	3	3372.56	-0.0083	1	20.39		RLDENEVANMTPSYQWYVEQVNEGSSISK			C:\Data\Orbitrap\TF Membrane - DG\200928_PaulV_PV-1152_TFM_4.raw
Tanf_03370	Tanf_03370|Tanf_03370|hypothetical protein|~~Similar proteins in strain 92A2: TF2662 and BFO_1652; ~~|EXISTENCE: similar to AA sequence:RefSeq:WP_007654837.1|KK	99003	3499	2735	361	122	235020	1	1	1	849.64	3394.53	4	3394.53	0.0025	2	23.37		ASNKDTILYVLKGEK	TF_1716 (ST) [+1716.60]	0.00000X000000000.0	C:\Data\Orbitrap\TF Membrane - DG\200928_PaulV_PV-1152_TFM_1.raw
Tanf_03370	Tanf_03370|Tanf_03370|hypothetical protein|~~Similar proteins in strain 92A2: TF2662 and BFO_1652; ~~|EXISTENCE: similar to AA sequence:RefSeq:WP_007654837.1|KK	99003	3499	2735	361	122	235942	1	1	1	1161.25	3480.72	3	3480.72	0.0026	0	42	0.00012	TYNTVPLEQEQYLAIEVKPDYYMTFAINK			C:\Data\Orbitrap\TF Membrane - DG\200928_PaulV_PV-1152_TFM_4.raw
Tanf_03370	Tanf_03370|Tanf_03370|hypothetical protein|~~Similar proteins in strain 92A2: TF2662 and BFO_1652; ~~|EXISTENCE: similar to AA sequence:RefSeq:WP_007654837.1|KK	99003	3499	2735	361	122	236105	1	1	1	1166.58	3496.73	3	3496.71	0.0205	0	16.64	0.038	TYNTVPLEQEQYLAIEVKPDYYMTFAINK	Oxidation (M)	0.00000000000000000000001000000.0	C:\Data\Orbitrap\TF Membrane - DG\200928_PaulV_PV-1152_TFM_4.raw
Tanf_03370	Tanf_03370|Tanf_03370|hypothetical protein|~~Similar proteins in strain 92A2: TF2662 and BFO_1652; ~~|EXISTENCE: similar to AA sequence:RefSeq:WP_007654837.1|KK	99003	3499	2735	361	122	236261	1	1	1	1171.14	3510.41	3	3510.41	0.0048	0	54.1		FNTTDESAIGSDNPDTLK	TF_1586 (ST) [+1586.54]	0.000000000000000X00.0	C:\Data\Orbitrap\TF Membrane - DG\200928_PaulV_PV-1152_TFM_2.raw
Tanf_03370	Tanf_03370|Tanf_03370|hypothetical protein|~~Similar proteins in strain 92A2: TF2662 and BFO_1652; ~~|EXISTENCE: similar to AA sequence:RefSeq:WP_007654837.1|KK	99003	3499	2735	361	122	236685	1	1	1	1188.27	3561.79	3	3561.78	0.0135	1	91.91	1.1e-09	NYYALLDRIDLSNFHYYTDITGLPITDTVR			C:\Data\Orbitrap\TF Membrane - DG\200928_PaulV_PV-1152_TFM_3.raw
Tanf_03370	Tanf_03370|Tanf_03370|hypothetical protein|~~Similar proteins in strain 92A2: TF2662 and BFO_1652; ~~|EXISTENCE: similar to AA sequence:RefSeq:WP_007654837.1|KK	99003	3499	2735	361	122	238394	1	1	1	989.228	3952.88	4	3952.89	-0.0018	1	18.84	0.035	IDLSNFHYYTDITGLPITDTVRVHDTSHGSIK	Hex(1)HexA(1) (ST)	0.00000000020000000000000000000000.0	C:\Data\Orbitrap\TF Membrane - DG\200928_PaulV_PV-1152_TFM_3.raw
Tanf_03370	Tanf_03370|Tanf_03370|hypothetical protein|~~Similar proteins in strain 92A2: TF2662 and BFO_1652; ~~|EXISTENCE: similar to AA sequence:RefSeq:WP_007654837.1|KK	99003	3499	2735	361	122	238403	1	1	1	791.585	3952.89	5	3952.89	0.0052	1	30.84	0.002	IDLSNFHYYTDITGLPITDTVRVHDTSHGSIK	Hex(1)HexA(1) (ST)	0.00000000000000000000000000000200.0	C:\Data\Orbitrap\TF Membrane - DG\200928_PaulV_PV-1152_TFM_5.raw
Tanf_03370	Tanf_03370|Tanf_03370|hypothetical protein|~~Similar proteins in strain 92A2: TF2662 and BFO_1652; ~~|EXISTENCE: similar to AA sequence:RefSeq:WP_007654837.1|KK	99003	3499	2735	361	122	238404	1	1	1	989.231	3952.89	4	3952.89	0.0074	1	27.52	0.0041	IDLSNFHYYTDITGLPITDTVRVHDTSHGSIK	Hex(1)HexA(1) (ST)	0.00000000000000000000000000000200.0	C:\Data\Orbitrap\TF Membrane - DG\200928_PaulV_PV-1152_TFM_4.raw
Tanf_03370	Tanf_03370|Tanf_03370|hypothetical protein|~~Similar proteins in strain 92A2: TF2662 and BFO_1652; ~~|EXISTENCE: similar to AA sequence:RefSeq:WP_007654837.1|KK	99003	3499	2735	361	122	238408	1	1	1	989.233	3952.9	4	3952.89	0.0166	1	20.21	0.025	IDLSNFHYYTDITGLPITDTVRVHDTSHGSIK	Hex(1)HexA(1) (ST)	0.00000000000020000000000000000000.0	C:\Data\Orbitrap\TF Membrane - DG\200928_PaulV_PV-1152_TFM_5.raw
Tanf_03370	Tanf_03370|Tanf_03370|hypothetical protein|~~Similar proteins in strain 92A2: TF2662 and BFO_1652; ~~|EXISTENCE: similar to AA sequence:RefSeq:WP_007654837.1|KK	99003	3499	2735	361	122	238716	1	1	1	822.354	4106.73	5	4106.73	0	2	47.5		RFNTTDESAIGSDNPDTLKFHR	TF_1586 (ST) [+1586.54]	0.0000000000000000X00000.0	C:\Data\Orbitrap\TF Membrane - DG\200928_PaulV_PV-1152_TFM_2.raw
Tanf_03370	Tanf_03370|Tanf_03370|hypothetical protein|~~Similar proteins in strain 92A2: TF2662 and BFO_1652; ~~|EXISTENCE: similar to AA sequence:RefSeq:WP_007654837.1|KK	99003	3499	2735	361	122	238974	1	1	1	848.366	4236.79	5	4236.8	-0.004	2	21.16		RFNTTDESAIGSDNPDTLKFHR	TF_1716 (ST) [+1716.60]	0.0000000000000000X00000.0	C:\Data\Orbitrap\TF Membrane - DG\200928_PaulV_PV-1152_TFM_2.raw
Tanf_03370	Tanf_03370|Tanf_03370|hypothetical protein|~~Similar proteins in strain 92A2: TF2662 and BFO_1652; ~~|EXISTENCE: similar to AA sequence:RefSeq:WP_007654837.1|KK	99003	3499	2735	361	122	239140	1	1	1	1080.75	4318.97	4	4318.97	0.0049	1	24.95	0.0086	RLNHMVEGDNEDNMTYLDGEYDGLFNQTIWNFLTVR			C:\Data\Orbitrap\TF Membrane - DG\200928_PaulV_PV-1152_TFM_4.raw
Tanf_03370	Tanf_03370|Tanf_03370|hypothetical protein|~~Similar proteins in strain 92A2: TF2662 and BFO_1652; ~~|EXISTENCE: similar to AA sequence:RefSeq:WP_007654837.1|KK	99003	3499	2735	361	122	239203	1	1	1	1084.75	4334.96	4	4334.96	0.0012	1	97.71	5.7e-10	RLNHMVEGDNEDNMTYLDGEYDGLFNQTIWNFLTVR	Oxidation (M)	0.000000000000010000000000000000000000.0	C:\Data\Orbitrap\TF Membrane - DG\200928_PaulV_PV-1152_TFM_4.raw
Tanf_03370	Tanf_03370|Tanf_03370|hypothetical protein|~~Similar proteins in strain 92A2: TF2662 and BFO_1652; ~~|EXISTENCE: similar to AA sequence:RefSeq:WP_007654837.1|KK	99003	3499	2735	361	122	239204	1	1	1	1446	4334.97	3	4334.96	0.0043	1	43.72	0.00014	RLNHMVEGDNEDNMTYLDGEYDGLFNQTIWNFLTVR	Oxidation (M)	0.000000000000010000000000000000000000.0	C:\Data\Orbitrap\TF Membrane - DG\200928_PaulV_PV-1152_TFM_3.raw
Tanf_03370	Tanf_03370|Tanf_03370|hypothetical protein|~~Similar proteins in strain 92A2: TF2662 and BFO_1652; ~~|EXISTENCE: similar to AA sequence:RefSeq:WP_007654837.1|KK	99003	3499	2735	361	122	239235	1	1	1	1088.75	4350.98	4	4350.96	0.0207	1	98.18	4e-10	RLNHMVEGDNEDNMTYLDGEYDGLFNQTIWNFLTVR	2 Oxidation (M)	0.000010000000010000000000000000000000.0	C:\Data\Orbitrap\TF Membrane - DG\200928_PaulV_PV-1152_TFM_4.raw
Tanf_03370	Tanf_03370|Tanf_03370|hypothetical protein|~~Similar proteins in strain 92A2: TF2662 and BFO_1652; ~~|EXISTENCE: similar to AA sequence:RefSeq:WP_007654837.1|KK	99003	3499	2735	361	122	240082	1	1	1	827.906	4961.39	6	4961.39	0.0052	2	19.23	0.017	NYYALLDRIDLSNFHYYTDITGLPITDTVRVHDTSHGSIK	Hex(1)HexA(1) (ST)	0.0000000000000000000000000200000000000000.0	C:\Data\Orbitrap\TF Membrane - DG\200928_PaulV_PV-1152_TFM_3.raw
Tanf_03370	Tanf_03370|Tanf_03370|hypothetical protein|~~Similar proteins in strain 92A2: TF2662 and BFO_1652; ~~|EXISTENCE: similar to AA sequence:RefSeq:WP_007654837.1|KK	99003	3499	2735	361	122	240189	1	1	1	1286.83	5143.29	4	5143.29	0.0012	1	29.12	0.0032	KPSQFGKEDGGIAEATDSLNWFAYTFQYLSGLSGNHYMGFDEK	Hex(1)HexA(1) (ST)	0.0000000000000000000000000000000020000000000.0	C:\Data\Orbitrap\TF Membrane - DG\200928_PaulV_PV-1152_TFM_3.raw
Tanf_03370	Tanf_03370|Tanf_03370|hypothetical protein|~~Similar proteins in strain 92A2: TF2662 and BFO_1652; ~~|EXISTENCE: similar to AA sequence:RefSeq:WP_007654837.1|KK	99003	3499	2735	361	122	240193	1	1	1	1286.83	5143.3	4	5143.29	0.0176	1	83.57	1.1e-08	KPSQFGKEDGGIAEATDSLNWFAYTFQYLSGLSGNHYMGFDEK	Hex(1)HexA(1) (ST)	0.0000000000000000000000002000000000000000000.0	C:\Data\Orbitrap\TF Membrane - DG\200928_PaulV_PV-1152_TFM_3.raw
Tanf_03370	Tanf_03370|Tanf_03370|hypothetical protein|~~Similar proteins in strain 92A2: TF2662 and BFO_1652; ~~|EXISTENCE: similar to AA sequence:RefSeq:WP_007654837.1|KK	99003	3499	2735	361	122	240201	1	1	1	1290.83	5159.28	4	5159.28	0.0014	1	80.91	1.9e-08	KPSQFGKEDGGIAEATDSLNWFAYTFQYLSGLSGNHYMGFDEK	Oxidation (M); Hex(1)HexA(1) (ST)	0.0000000000000000000000002000000000000100000.0	C:\Data\Orbitrap\TF Membrane - DG\200928_PaulV_PV-1152_TFM_4.raw
Tanf_03375	Tanf_03375|Tanf_03375|hypothetical protein|~~Similar proteins in strain 92A2: TF2663 and BFO_1652; ~~|EXISTENCE: similar to AA sequence:RefSeq:WP_009018386.1|KK	89804	3522	2606	349	133	5675	1	1	1	386.24	770.465	2	770.465	-0.0002	0	24.81		NAKPTLK			C:\Data\Orbitrap\TF Membrane - DG\200928_PaulV_PV-1152_TFM_3.raw
Tanf_03375	Tanf_03375|Tanf_03375|hypothetical protein|~~Similar proteins in strain 92A2: TF2663 and BFO_1652; ~~|EXISTENCE: similar to AA sequence:RefSeq:WP_009018386.1|KK	89804	3522	2606	349	133	7686	1	1	1	401.245	800.476	2	800.476	0.0001	1	45.04	3.1e-05	INLKGEK			C:\Data\Orbitrap\TF Membrane - DG\200928_PaulV_PV-1152_TFM_16.raw
Tanf_03375	Tanf_03375|Tanf_03375|hypothetical protein|~~Similar proteins in strain 92A2: TF2663 and BFO_1652; ~~|EXISTENCE: similar to AA sequence:RefSeq:WP_009018386.1|KK	89804	3522	2606	349	133	7847	1	1	1	402.244	802.474	2	802.473	0.0004	1	18.71		IMGNLKK			C:\Data\Orbitrap\TF Membrane - DG\200928_PaulV_PV-1152_TFM_3.raw
Tanf_03375	Tanf_03375|Tanf_03375|hypothetical protein|~~Similar proteins in strain 92A2: TF2663 and BFO_1652; ~~|EXISTENCE: similar to AA sequence:RefSeq:WP_009018386.1|KK	89804	3522	2606	349	133	7884	1	1	1	402.734	803.454	2	803.457	-0.0038	0	20.1		LIMGNLK	Oxidation (M)	0.0010000.0	C:\Data\Orbitrap\TF Membrane - DG\200928_PaulV_PV-1152_TFM_10.raw
Tanf_03375	Tanf_03375|Tanf_03375|hypothetical protein|~~Similar proteins in strain 92A2: TF2663 and BFO_1652; ~~|EXISTENCE: similar to AA sequence:RefSeq:WP_009018386.1|KK	89804	3522	2606	349	133	7999	1	1	1	403.742	805.47	2	805.47	0.0001	0	30.88	0.00082	LGYVQVK			C:\Data\Orbitrap\TF Membrane - DG\200928_PaulV_PV-1152_TFM_15.raw
Tanf_03375	Tanf_03375|Tanf_03375|hypothetical protein|~~Similar proteins in strain 92A2: TF2663 and BFO_1652; ~~|EXISTENCE: similar to AA sequence:RefSeq:WP_009018386.1|KK	89804	3522	2606	349	133	8296	1	1	1	406.735	811.455	2	811.455	0.0002	0	29.78	0.0011	VTLHNTK			C:\Data\Orbitrap\TF Membrane - DG\200928_PaulV_PV-1152_TFM_3.raw
Tanf_03375	Tanf_03375|Tanf_03375|hypothetical protein|~~Similar proteins in strain 92A2: TF2663 and BFO_1652; ~~|EXISTENCE: similar to AA sequence:RefSeq:WP_009018386.1|KK	89804	3522	2606	349	133	8814	1	1	1	409.742	817.47	2	817.47	0.0003	1	45.68		PFALDKK			C:\Data\Orbitrap\TF Membrane - DG\200928_PaulV_PV-1152_TFM_3.raw
Tanf_03375	Tanf_03375|Tanf_03375|hypothetical protein|~~Similar proteins in strain 92A2: TF2663 and BFO_1652; ~~|EXISTENCE: similar to AA sequence:RefSeq:WP_009018386.1|KK	89804	3522	2606	349	133	10745	1	1	1	421.712	841.409	2	841.408	0.0004	0	33.25	0.00047	DQHAPFK			C:\Data\Orbitrap\TF Membrane - DG\200928_PaulV_PV-1152_TFM_3.raw
Tanf_03375	Tanf_03375|Tanf_03375|hypothetical protein|~~Similar proteins in strain 92A2: TF2663 and BFO_1652; ~~|EXISTENCE: similar to AA sequence:RefSeq:WP_009018386.1|KK	89804	3522	2606	349	133	11582	2	1	1	425.761	849.507	2	849.507	0.0002	1	15.35		VSTFRLK			C:\Data\Orbitrap\TF Membrane - DG\200928_PaulV_PV-1152_TFM_2.raw
Tanf_03375	Tanf_03375|Tanf_03375|hypothetical protein|~~Similar proteins in strain 92A2: TF2663 and BFO_1652; ~~|EXISTENCE: similar to AA sequence:RefSeq:WP_009018386.1|KK	89804	3522	2606	349	133	12057	1	1	1	428.743	855.471	2	855.471	-0.0005	1	42.42	5.7e-05	WGVNPKR			C:\Data\Orbitrap\TF Membrane - DG\200928_PaulV_PV-1152_TFM_4.raw
Tanf_03375	Tanf_03375|Tanf_03375|hypothetical protein|~~Similar proteins in strain 92A2: TF2663 and BFO_1652; ~~|EXISTENCE: similar to AA sequence:RefSeq:WP_009018386.1|KK	89804	3522	2606	349	133	13015	1	1	1	433.759	865.502	2	865.502	0.0003	0	44.75		ILGHADLK			C:\Data\Orbitrap\TF Membrane - DG\200928_PaulV_PV-1152_TFM_3.raw
Tanf_03375	Tanf_03375|Tanf_03375|hypothetical protein|~~Similar proteins in strain 92A2: TF2663 and BFO_1652; ~~|EXISTENCE: similar to AA sequence:RefSeq:WP_009018386.1|KK	89804	3522	2606	349	133	13567	1	1	1	436.272	870.528	2	870.529	-0.0002	1	48.59		DLVQLKR			C:\Data\Orbitrap\TF Membrane - DG\200928_PaulV_PV-1152_TFM_2.raw
Tanf_03375	Tanf_03375|Tanf_03375|hypothetical protein|~~Similar proteins in strain 92A2: TF2663 and BFO_1652; ~~|EXISTENCE: similar to AA sequence:RefSeq:WP_009018386.1|KK	89804	3522	2606	349	133	13889	1	1	1	438.222	874.43	2	874.43	0.0003	1	41.14	7.7e-05	DVDGWRK			C:\Data\Orbitrap\TF Membrane - DG\200928_PaulV_PV-1152_TFM_8.raw
Tanf_03375	Tanf_03375|Tanf_03375|hypothetical protein|~~Similar proteins in strain 92A2: TF2663 and BFO_1652; ~~|EXISTENCE: similar to AA sequence:RefSeq:WP_009018386.1|KK	89804	3522	2606	349	133	14412	1	1	1	440.73	879.445	2	879.445	0.0004	0	42.51		SGNSQFLK			C:\Data\Orbitrap\TF Membrane - DG\200928_PaulV_PV-1152_TFM_3.raw
Tanf_03375	Tanf_03375|Tanf_03375|hypothetical protein|~~Similar proteins in strain 92A2: TF2663 and BFO_1652; ~~|EXISTENCE: similar to AA sequence:RefSeq:WP_009018386.1|KK	89804	3522	2606	349	133	14878	1	1	1	443.243	884.471	2	884.472	-0.0001	0	56.13	2.4e-06	LSGTTPGPR			C:\Data\Orbitrap\TF Membrane - DG\200928_PaulV_PV-1152_TFM_1.raw
Tanf_03375	Tanf_03375|Tanf_03375|hypothetical protein|~~Similar proteins in strain 92A2: TF2663 and BFO_1652; ~~|EXISTENCE: similar to AA sequence:RefSeq:WP_009018386.1|KK	89804	3522	2606	349	133	15408	1	1	1	445.261	888.507	2	888.507	0.0006	0	46.6		PDLYLIR			C:\Data\Orbitrap\TF Membrane - DG\200928_PaulV_PV-1152_TFM_2.raw
Tanf_03375	Tanf_03375|Tanf_03375|hypothetical protein|~~Similar proteins in strain 92A2: TF2663 and BFO_1652; ~~|EXISTENCE: similar to AA sequence:RefSeq:WP_009018386.1|KK	89804	3522	2606	349	133	15455	1	1	1	445.742	889.47	2	889.462	0.0081	1	17.9		RSGIDNTK			C:\Data\Orbitrap\TF Membrane - DG\200928_PaulV_PV-1152_TFM_10.raw
Tanf_03375	Tanf_03375|Tanf_03375|hypothetical protein|~~Similar proteins in strain 92A2: TF2663 and BFO_1652; ~~|EXISTENCE: similar to AA sequence:RefSeq:WP_009018386.1|KK	89804	3522	2606	349	133	15465	1	1	1	445.746	889.478	2	889.477	0.0009	1	23.62		ADPIYRR			C:\Data\Orbitrap\TF Membrane - DG\200928_PaulV_PV-1152_TFM_3.raw
Tanf_03375	Tanf_03375|Tanf_03375|hypothetical protein|~~Similar proteins in strain 92A2: TF2663 and BFO_1652; ~~|EXISTENCE: similar to AA sequence:RefSeq:WP_009018386.1|KK	89804	3522	2606	349	133	15801	1	1	1	447.267	892.519	2	892.517	0.0018	0	28.84		TPLFFLR			C:\Data\Orbitrap\TF Membrane - DG\200928_PaulV_PV-1152_TFM_8.raw
Tanf_03375	Tanf_03375|Tanf_03375|hypothetical protein|~~Similar proteins in strain 92A2: TF2663 and BFO_1652; ~~|EXISTENCE: similar to AA sequence:RefSeq:WP_009018386.1|KK	89804	3522	2606	349	133	15899	1	1	1	447.738	893.46	2	893.461	-0.0002	0	56.49	2.8e-06	FATDSVVR			C:\Data\Orbitrap\TF Membrane - DG\200928_PaulV_PV-1152_TFM_5.raw
Tanf_03375	Tanf_03375|Tanf_03375|hypothetical protein|~~Similar proteins in strain 92A2: TF2663 and BFO_1652; ~~|EXISTENCE: similar to AA sequence:RefSeq:WP_009018386.1|KK	89804	3522	2606	349	133	17884	1	1	1	456.253	910.491	2	910.491	0	0	23.94		KPYGYGVK			C:\Data\Orbitrap\TF Membrane - DG\200928_PaulV_PV-1152_TFM_5.raw
Tanf_03375	Tanf_03375|Tanf_03375|hypothetical protein|~~Similar proteins in strain 92A2: TF2663 and BFO_1652; ~~|EXISTENCE: similar to AA sequence:RefSeq:WP_009018386.1|KK	89804	3522	2606	349	133	18152	1	1	1	457.756	913.498	2	913.498	-0.0001	0	30.7		LEQQQLR			C:\Data\Orbitrap\TF Membrane - DG\200928_PaulV_PV-1152_TFM_2.raw
Tanf_03375	Tanf_03375|Tanf_03375|hypothetical protein|~~Similar proteins in strain 92A2: TF2663 and BFO_1652; ~~|EXISTENCE: similar to AA sequence:RefSeq:WP_009018386.1|KK	89804	3522	2606	349	133	18500	1	1	1	458.767	915.519	2	915.518	0.0009	0	35.18		TIPLPGYR			C:\Data\Orbitrap\TF Membrane - DG\200928_PaulV_PV-1152_TFM_13.raw
Tanf_03375	Tanf_03375|Tanf_03375|hypothetical protein|~~Similar proteins in strain 92A2: TF2663 and BFO_1652; ~~|EXISTENCE: similar to AA sequence:RefSeq:WP_009018386.1|KK	89804	3522	2606	349	133	19131	1	1	1	461.265	920.515	2	920.515	-0.0005	1	46.07	3.7e-05	MIGFTPKK			C:\Data\Orbitrap\TF Membrane - DG\200928_PaulV_PV-1152_TFM_1.raw
Tanf_03375	Tanf_03375|Tanf_03375|hypothetical protein|~~Similar proteins in strain 92A2: TF2663 and BFO_1652; ~~|EXISTENCE: similar to AA sequence:RefSeq:WP_009018386.1|KK	89804	3522	2606	349	133	19594	1	1	1	463.244	924.473	2	924.471	0.0022	1	45.09		KYENPFK			C:\Data\Orbitrap\TF Membrane - DG\200928_PaulV_PV-1152_TFM_5.raw
Tanf_03375	Tanf_03375|Tanf_03375|hypothetical protein|~~Similar proteins in strain 92A2: TF2663 and BFO_1652; ~~|EXISTENCE: similar to AA sequence:RefSeq:WP_009018386.1|KK	89804	3522	2606	349	133	20466	1	1	1	466.783	931.552	2	931.552	-0.0002	1	31.78		LIMGNLKK	Oxidation (M)	0.00100000.0	C:\Data\Orbitrap\TF Membrane - DG\200928_PaulV_PV-1152_TFM_3.raw
Tanf_03375	Tanf_03375|Tanf_03375|hypothetical protein|~~Similar proteins in strain 92A2: TF2663 and BFO_1652; ~~|EXISTENCE: similar to AA sequence:RefSeq:WP_009018386.1|KK	89804	3522	2606	349	133	20736	1	1	1	467.79	933.565	2	933.565	0.0007	1	43.43		KLGYVQVK			C:\Data\Orbitrap\TF Membrane - DG\200928_PaulV_PV-1152_TFM_3.raw
Tanf_03375	Tanf_03375|Tanf_03375|hypothetical protein|~~Similar proteins in strain 92A2: TF2663 and BFO_1652; ~~|EXISTENCE: similar to AA sequence:RefSeq:WP_009018386.1|KK	89804	3522	2606	349	133	21114	1	1	1	469.262	936.51	2	936.51	0.0002	1	53.01	5e-06	MIGFTPKK	Oxidation (M)	0.10000000.0	C:\Data\Orbitrap\TF Membrane - DG\200928_PaulV_PV-1152_TFM_2.raw
Tanf_03375	Tanf_03375|Tanf_03375|hypothetical protein|~~Similar proteins in strain 92A2: TF2663 and BFO_1652; ~~|EXISTENCE: similar to AA sequence:RefSeq:WP_009018386.1|KK	89804	3522	2606	349	133	21117	1	1	1	469.263	936.511	2	936.51	0.0006	1	32.8		YCLGALKL			C:\Data\Orbitrap\TF Membrane - DG\200928_PaulV_PV-1152_TFM_4.raw
Tanf_03375	Tanf_03375|Tanf_03375|hypothetical protein|~~Similar proteins in strain 92A2: TF2663 and BFO_1652; ~~|EXISTENCE: similar to AA sequence:RefSeq:WP_009018386.1|KK	89804	3522	2606	349	133	21712	1	1	1	471.283	940.552	2	940.549	0.0022	1	46.61	2.2e-05	LKWGVNPK			C:\Data\Orbitrap\TF Membrane - DG\200928_PaulV_PV-1152_TFM_9.raw
Tanf_03375	Tanf_03375|Tanf_03375|hypothetical protein|~~Similar proteins in strain 92A2: TF2663 and BFO_1652; ~~|EXISTENCE: similar to AA sequence:RefSeq:WP_009018386.1|KK	89804	3522	2606	349	133	21850	1	1	1	471.785	941.555	2	941.555	0.0001	1	60.25		KIAPATDVK			C:\Data\Orbitrap\TF Membrane - DG\200928_PaulV_PV-1152_TFM_3.raw
Tanf_03375	Tanf_03375|Tanf_03375|hypothetical protein|~~Similar proteins in strain 92A2: TF2663 and BFO_1652; ~~|EXISTENCE: similar to AA sequence:RefSeq:WP_009018386.1|KK	89804	3522	2606	349	133	21875	1	1	1	471.79	941.566	2	941.566	0.0003	1	80.03		ADLVQLKR			C:\Data\Orbitrap\TF Membrane - DG\200928_PaulV_PV-1152_TFM_4.raw
Tanf_03375	Tanf_03375|Tanf_03375|hypothetical protein|~~Similar proteins in strain 92A2: TF2663 and BFO_1652; ~~|EXISTENCE: similar to AA sequence:RefSeq:WP_009018386.1|KK	89804	3522	2606	349	133	22179	1	1	1	472.765	943.516	2	943.516	0	0	40.21	9.5e-05	LMVDTLPR			C:\Data\Orbitrap\TF Membrane - DG\200928_PaulV_PV-1152_TFM_2.raw
Tanf_03375	Tanf_03375|Tanf_03375|hypothetical protein|~~Similar proteins in strain 92A2: TF2663 and BFO_1652; ~~|EXISTENCE: similar to AA sequence:RefSeq:WP_009018386.1|KK	89804	3522	2606	349	133	22400	1	1	1	473.743	945.472	2	945.471	0.001	0	35		LYAFNYR			C:\Data\Orbitrap\TF Membrane - DG\200928_PaulV_PV-1152_TFM_3.raw
Tanf_03375	Tanf_03375|Tanf_03375|hypothetical protein|~~Similar proteins in strain 92A2: TF2663 and BFO_1652; ~~|EXISTENCE: similar to AA sequence:RefSeq:WP_009018386.1|KK	89804	3522	2606	349	133	23754	1	1	1	478.265	954.516	2	954.513	0.0026	0	51.88		LQVPVDER			C:\Data\Orbitrap\TF Membrane - DG\200928_PaulV_PV-1152_TFM_3.raw
Tanf_03375	Tanf_03375|Tanf_03375|hypothetical protein|~~Similar proteins in strain 92A2: TF2663 and BFO_1652; ~~|EXISTENCE: similar to AA sequence:RefSeq:WP_009018386.1|KK	89804	3522	2606	349	133	24092	1	1	1	479.249	956.483	2	956.483	0.0001	0	47.92		ALNNNFHK			C:\Data\Orbitrap\TF Membrane - DG\200928_PaulV_PV-1152_TFM_3.raw
Tanf_03375	Tanf_03375|Tanf_03375|hypothetical protein|~~Similar proteins in strain 92A2: TF2663 and BFO_1652; ~~|EXISTENCE: similar to AA sequence:RefSeq:WP_009018386.1|KK	89804	3522	2606	349	133	24573	1	1	1	480.764	959.513	2	959.511	0.0018	0	45.99	3.3e-05	LMVDTLPR	Oxidation (M)	0.01000000.0	C:\Data\Orbitrap\TF Membrane - DG\200928_PaulV_PV-1152_TFM_6.raw
Tanf_03375	Tanf_03375|Tanf_03375|hypothetical protein|~~Similar proteins in strain 92A2: TF2663 and BFO_1652; ~~|EXISTENCE: similar to AA sequence:RefSeq:WP_009018386.1|KK	89804	3522	2606	349	133	24733	1	1	1	481.278	960.541	2	960.539	0.0018	0	25.06		GGRPLVSYL			C:\Data\Orbitrap\TF Membrane - DG\200928_PaulV_PV-1152_TFM_13.raw
Tanf_03375	Tanf_03375|Tanf_03375|hypothetical protein|~~Similar proteins in strain 92A2: TF2663 and BFO_1652; ~~|EXISTENCE: similar to AA sequence:RefSeq:WP_009018386.1|KK	89804	3522	2606	349	133	25202	1	1	1	483.228	964.441	2	964.44	0.0012	0	21.82		PWETNYR			C:\Data\Orbitrap\TF Membrane - DG\200928_PaulV_PV-1152_TFM_4.raw
Tanf_03375	Tanf_03375|Tanf_03375|hypothetical protein|~~Similar proteins in strain 92A2: TF2663 and BFO_1652; ~~|EXISTENCE: similar to AA sequence:RefSeq:WP_009018386.1|KK	89804	3522	2606	349	133	25284	1	1	1	483.26	964.505	2	964.505	0.0001	1	43.41		MPFALDKK	Oxidation (M)	0.10000000.0	C:\Data\Orbitrap\TF Membrane - DG\200928_PaulV_PV-1152_TFM_3.raw
Tanf_03375	Tanf_03375|Tanf_03375|hypothetical protein|~~Similar proteins in strain 92A2: TF2663 and BFO_1652; ~~|EXISTENCE: similar to AA sequence:RefSeq:WP_009018386.1|KK	89804	3522	2606	349	133	25336	1	1	1	483.736	965.457	2	965.457	0.0002	0	74.13	3.9e-08	LSNGEQYR			C:\Data\Orbitrap\TF Membrane - DG\200928_PaulV_PV-1152_TFM_1.raw
Tanf_03375	Tanf_03375|Tanf_03375|hypothetical protein|~~Similar proteins in strain 92A2: TF2663 and BFO_1652; ~~|EXISTENCE: similar to AA sequence:RefSeq:WP_009018386.1|KK	89804	3522	2606	349	133	25841	1	0	0	485.278	968.541	2	968.54	0.0003	0	55.44		QNGVPVISR			C:\Data\Orbitrap\TF Membrane - DG\200928_PaulV_PV-1152_TFM_12.raw
Tanf_03375	Tanf_03375|Tanf_03375|hypothetical protein|~~Similar proteins in strain 92A2: TF2663 and BFO_1652; ~~|EXISTENCE: similar to AA sequence:RefSeq:WP_009018386.1|KK	89804	3522	2606	349	133	27155	1	1	1	489.725	977.435	2	977.436	-0.0003	0	29.17		YNQNGVFH			C:\Data\Orbitrap\TF Membrane - DG\200928_PaulV_PV-1152_TFM_3.raw
Tanf_03375	Tanf_03375|Tanf_03375|hypothetical protein|~~Similar proteins in strain 92A2: TF2663 and BFO_1652; ~~|EXISTENCE: similar to AA sequence:RefSeq:WP_009018386.1|KK	89804	3522	2606	349	133	27806	1	1	1	491.278	980.541	2	980.54	0.0003	1	35.55	0.00028	YSLSSRLR			C:\Data\Orbitrap\TF Membrane - DG\200928_PaulV_PV-1152_TFM_4.raw
Tanf_03375	Tanf_03375|Tanf_03375|hypothetical protein|~~Similar proteins in strain 92A2: TF2663 and BFO_1652; ~~|EXISTENCE: similar to AA sequence:RefSeq:WP_009018386.1|KK	89804	3522	2606	349	133	28337	1	1	1	492.791	983.567	2	983.567	0.0002	2	38.93	0.00013	WGVNPKRK			C:\Data\Orbitrap\TF Membrane - DG\200928_PaulV_PV-1152_TFM_3.raw
Tanf_03375	Tanf_03375|Tanf_03375|hypothetical protein|~~Similar proteins in strain 92A2: TF2663 and BFO_1652; ~~|EXISTENCE: similar to AA sequence:RefSeq:WP_009018386.1|KK	89804	3522	2606	349	133	28449	1	1	1	493.275	984.535	2	984.535	0	0	52.11		ALEQQQLR			C:\Data\Orbitrap\TF Membrane - DG\200928_PaulV_PV-1152_TFM_2.raw
Tanf_03375	Tanf_03375|Tanf_03375|hypothetical protein|~~Similar proteins in strain 92A2: TF2663 and BFO_1652; ~~|EXISTENCE: similar to AA sequence:RefSeq:WP_009018386.1|KK	89804	3522	2606	349	133	28640	1	1	1	493.78	985.545	2	985.544	0.0007	0	46.61		LTPSAQLEK			C:\Data\Orbitrap\TF Membrane - DG\200928_PaulV_PV-1152_TFM_3.raw
Tanf_03375	Tanf_03375|Tanf_03375|hypothetical protein|~~Similar proteins in strain 92A2: TF2663 and BFO_1652; ~~|EXISTENCE: similar to AA sequence:RefSeq:WP_009018386.1|KK	89804	3522	2606	349	133	29819	1	1	1	497.752	993.489	2	993.488	0.0009	0	55.88		NSGNSQFLK			C:\Data\Orbitrap\TF Membrane - DG\200928_PaulV_PV-1152_TFM_3.raw
Tanf_03375	Tanf_03375|Tanf_03375|hypothetical protein|~~Similar proteins in strain 92A2: TF2663 and BFO_1652; ~~|EXISTENCE: similar to AA sequence:RefSeq:WP_009018386.1|KK	89804	3522	2606	349	133	30445	1	1	1	499.294	996.573	2	996.572	0.0013	0	60.02		ASPINIINR			C:\Data\Orbitrap\TF Membrane - DG\200928_PaulV_PV-1152_TFM_3.raw
Tanf_03375	Tanf_03375|Tanf_03375|hypothetical protein|~~Similar proteins in strain 92A2: TF2663 and BFO_1652; ~~|EXISTENCE: similar to AA sequence:RefSeq:WP_009018386.1|KK	89804	3522	2606	349	133	30820	1	0	0	500.764	999.514	2	999.514	0.0005	0	28.62		GTGHIKPQY			C:\Data\Orbitrap\TF Membrane - DG\200928_PaulV_PV-1152_TFM_3.raw
Tanf_03375	Tanf_03375|Tanf_03375|hypothetical protein|~~Similar proteins in strain 92A2: TF2663 and BFO_1652; ~~|EXISTENCE: similar to AA sequence:RefSeq:WP_009018386.1|KK	89804	3522	2606	349	133	31227	1	1	1	502.217	1002.42	2	1002.42	0.0007	0	25.96		DYSYYHR			C:\Data\Orbitrap\TF Membrane - DG\200928_PaulV_PV-1152_TFM_4.raw
Tanf_03375	Tanf_03375|Tanf_03375|hypothetical protein|~~Similar proteins in strain 92A2: TF2663 and BFO_1652; ~~|EXISTENCE: similar to AA sequence:RefSeq:WP_009018386.1|KK	89804	3522	2606	349	133	31576	1	1	1	503.26	1004.5	2	1004.5	0.0007	1	23.67	0.0052	DADPIYRR			C:\Data\Orbitrap\TF Membrane - DG\200928_PaulV_PV-1152_TFM_2.raw
Tanf_03375	Tanf_03375|Tanf_03375|hypothetical protein|~~Similar proteins in strain 92A2: TF2663 and BFO_1652; ~~|EXISTENCE: similar to AA sequence:RefSeq:WP_009018386.1|KK	89804	3522	2606	349	133	33238	1	1	1	507.783	1013.55	2	1013.55	-0.0001	1	33.29		KNQVADLVQ			C:\Data\Orbitrap\TF Membrane - DG\200928_PaulV_PV-1152_TFM_3.raw
Tanf_03375	Tanf_03375|Tanf_03375|hypothetical protein|~~Similar proteins in strain 92A2: TF2663 and BFO_1652; ~~|EXISTENCE: similar to AA sequence:RefSeq:WP_009018386.1|KK	89804	3522	2606	349	133	33285	1	1	1	507.801	1013.59	2	1013.59	0.0003	0	23.2		GAVTILNAAGK			C:\Data\Orbitrap\TF Membrane - DG\200928_PaulV_PV-1152_TFM_12.raw
Tanf_03375	Tanf_03375|Tanf_03375|hypothetical protein|~~Similar proteins in strain 92A2: TF2663 and BFO_1652; ~~|EXISTENCE: similar to AA sequence:RefSeq:WP_009018386.1|KK	89804	3522	2606	349	133	34219	1	1	1	510.767	1019.52	2	1019.52	0.0004	1	40.38	0.0001	TKTWGWNK			C:\Data\Orbitrap\TF Membrane - DG\200928_PaulV_PV-1152_TFM_6.raw
Tanf_03375	Tanf_03375|Tanf_03375|hypothetical protein|~~Similar proteins in strain 92A2: TF2663 and BFO_1652; ~~|EXISTENCE: similar to AA sequence:RefSeq:WP_009018386.1|KK	89804	3522	2606	349	133	34291	1	1	1	510.778	1019.54	2	1019.55	-0.0065	1	41.18		AMPFALDKK			C:\Data\Orbitrap\TF Membrane - DG\200928_PaulV_PV-1152_TFM_8.raw
Tanf_03375	Tanf_03375|Tanf_03375|hypothetical protein|~~Similar proteins in strain 92A2: TF2663 and BFO_1652; ~~|EXISTENCE: similar to AA sequence:RefSeq:WP_009018386.1|KK	89804	3522	2606	349	133	35389	1	1	1	513.783	1025.55	2	1025.55	0.0001	0	44.81		ALQVPVDER			C:\Data\Orbitrap\TF Membrane - DG\200928_PaulV_PV-1152_TFM_3.raw
Tanf_03375	Tanf_03375|Tanf_03375|hypothetical protein|~~Similar proteins in strain 92A2: TF2663 and BFO_1652; ~~|EXISTENCE: similar to AA sequence:RefSeq:WP_009018386.1|KK	89804	3522	2606	349	133	35973	1	1	1	515.291	1028.57	2	1028.57	0.0012	0	52.32		YILGHADLK			C:\Data\Orbitrap\TF Membrane - DG\200928_PaulV_PV-1152_TFM_3.raw
Tanf_03375	Tanf_03375|Tanf_03375|hypothetical protein|~~Similar proteins in strain 92A2: TF2663 and BFO_1652; ~~|EXISTENCE: similar to AA sequence:RefSeq:WP_009018386.1|KK	89804	3522	2606	349	133	36053	1	1	1	515.309	1028.6	2	1028.6	0.0012	0	45.05		LTIPLPGYR			C:\Data\Orbitrap\TF Membrane - DG\200928_PaulV_PV-1152_TFM_13.raw
Tanf_03375	Tanf_03375|Tanf_03375|hypothetical protein|~~Similar proteins in strain 92A2: TF2663 and BFO_1652; ~~|EXISTENCE: similar to AA sequence:RefSeq:WP_009018386.1|KK	89804	3522	2606	349	133	36224	1	1	1	515.817	1029.62	2	1029.62	0.001	2	36.47		TKINLKGEK			C:\Data\Orbitrap\TF Membrane - DG\200928_PaulV_PV-1152_TFM_16.raw
Tanf_03375	Tanf_03375|Tanf_03375|hypothetical protein|~~Similar proteins in strain 92A2: TF2663 and BFO_1652; ~~|EXISTENCE: similar to AA sequence:RefSeq:WP_009018386.1|KK	89804	3522	2606	349	133	36278	1	1	1	516.261	1030.51	2	1030.51	0.0001	0	61.76	6.7e-07	AGAESPSVWK			C:\Data\Orbitrap\TF Membrane - DG\200928_PaulV_PV-1152_TFM_3.raw
Tanf_03375	Tanf_03375|Tanf_03375|hypothetical protein|~~Similar proteins in strain 92A2: TF2663 and BFO_1652; ~~|EXISTENCE: similar to AA sequence:RefSeq:WP_009018386.1|KK	89804	3522	2606	349	133	37566	1	1	1	519.747	1037.48	2	1037.48	0.001	1	36.8		ASIFDGTGRD			C:\Data\Orbitrap\TF Membrane - DG\200928_PaulV_PV-1152_TFM_4.raw
Tanf_03375	Tanf_03375|Tanf_03375|hypothetical protein|~~Similar proteins in strain 92A2: TF2663 and BFO_1652; ~~|EXISTENCE: similar to AA sequence:RefSeq:WP_009018386.1|KK	89804	3522	2606	349	133	37646	1	1	1	519.785	1037.55	2	1037.55	0.0003	1	59.3	1.2e-06	IKYENPFK			C:\Data\Orbitrap\TF Membrane - DG\200928_PaulV_PV-1152_TFM_1.raw
Tanf_03375	Tanf_03375|Tanf_03375|hypothetical protein|~~Similar proteins in strain 92A2: TF2663 and BFO_1652; ~~|EXISTENCE: similar to AA sequence:RefSeq:WP_009018386.1|KK	89804	3522	2606	349	133	38246	1	1	1	521.324	1040.63	2	1040.63	-0.0004	1	56.37		VADLVQLKR			C:\Data\Orbitrap\TF Membrane - DG\200928_PaulV_PV-1152_TFM_4.raw
Tanf_03375	Tanf_03375|Tanf_03375|hypothetical protein|~~Similar proteins in strain 92A2: TF2663 and BFO_1652; ~~|EXISTENCE: similar to AA sequence:RefSeq:WP_009018386.1|KK	89804	3522	2606	349	133	38505	1	1	1	522.29	1042.57	2	1042.57	0.0004	0	49.2		GLTPSAQLEK			C:\Data\Orbitrap\TF Membrane - DG\200928_PaulV_PV-1152_TFM_8.raw
Tanf_03375	Tanf_03375|Tanf_03375|hypothetical protein|~~Similar proteins in strain 92A2: TF2663 and BFO_1652; ~~|EXISTENCE: similar to AA sequence:RefSeq:WP_009018386.1|KK	89804	3522	2606	349	133	39698	1	1	1	525.282	1048.55	2	1048.55	0.0041	0	52.34		LGYQWINR			C:\Data\Orbitrap\TF Membrane - DG\200928_PaulV_PV-1152_TFM_3.raw
Tanf_03375	Tanf_03375|Tanf_03375|hypothetical protein|~~Similar proteins in strain 92A2: TF2663 and BFO_1652; ~~|EXISTENCE: similar to AA sequence:RefSeq:WP_009018386.1|KK	89804	3522	2606	349	133	41141	1	1	1	528.764	1055.51	2	1055.51	0.0003	0	46.85		FATDSVVR	Hex(ST) (ST) [+162.05]	0.0000X000.0	C:\Data\Orbitrap\TF Membrane - DG\200928_PaulV_PV-1152_TFM_10.raw
Tanf_03375	Tanf_03375|Tanf_03375|hypothetical protein|~~Similar proteins in strain 92A2: TF2663 and BFO_1652; ~~|EXISTENCE: similar to AA sequence:RefSeq:WP_009018386.1|KK	89804	3522	2606	349	133	41480	1	1	1	529.759	1057.5	2	1057.5	0.0017	1	15.83		KDCVFSFR			C:\Data\Orbitrap\TF Membrane - DG\200928_PaulV_PV-1152_TFM_4.raw
Tanf_03375	Tanf_03375|Tanf_03375|hypothetical protein|~~Similar proteins in strain 92A2: TF2663 and BFO_1652; ~~|EXISTENCE: similar to AA sequence:RefSeq:WP_009018386.1|KK	89804	3522	2606	349	133	41893	1	1	1	530.773	1059.53	2	1059.53	0.0002	0	66.77		LGTQASQEAR			C:\Data\Orbitrap\TF Membrane - DG\200928_PaulV_PV-1152_TFM_2.raw
Tanf_03375	Tanf_03375|Tanf_03375|hypothetical protein|~~Similar proteins in strain 92A2: TF2663 and BFO_1652; ~~|EXISTENCE: similar to AA sequence:RefSeq:WP_009018386.1|KK	89804	3522	2606	349	133	42719	1	1	1	532.319	1062.62	2	1062.62	0.0008	0	18.35		IGTPLFFLR			C:\Data\Orbitrap\TF Membrane - DG\200928_PaulV_PV-1152_TFM_3.raw
Tanf_03375	Tanf_03375|Tanf_03375|hypothetical protein|~~Similar proteins in strain 92A2: TF2663 and BFO_1652; ~~|EXISTENCE: similar to AA sequence:RefSeq:WP_009018386.1|KK	89804	3522	2606	349	133	43101	1	1	1	533.292	1064.57	2	1064.57	-0.0004	1	75.31	2.9e-08	QKMIGFTPK	Oxidation (M)	0.001000000.0	C:\Data\Orbitrap\TF Membrane - DG\200928_PaulV_PV-1152_TFM_3.raw
Tanf_03375	Tanf_03375|Tanf_03375|hypothetical protein|~~Similar proteins in strain 92A2: TF2663 and BFO_1652; ~~|EXISTENCE: similar to AA sequence:RefSeq:WP_009018386.1|KK	89804	3522	2606	349	133	43901	1	1	1	535.791	1069.57	2	1069.57	0.0008	0	76.74	2.1e-08	IALNNNFHK			C:\Data\Orbitrap\TF Membrane - DG\200928_PaulV_PV-1152_TFM_5.raw
Tanf_03375	Tanf_03375|Tanf_03375|hypothetical protein|~~Similar proteins in strain 92A2: TF2663 and BFO_1652; ~~|EXISTENCE: similar to AA sequence:RefSeq:WP_009018386.1|KK	89804	3522	2606	349	133	43927	1	1	1	535.814	1069.61	2	1069.61	0.0003	1	35.63	0.00027	IAPATDVKAGK			C:\Data\Orbitrap\TF Membrane - DG\200928_PaulV_PV-1152_TFM_3.raw
Tanf_03375	Tanf_03375|Tanf_03375|hypothetical protein|~~Similar proteins in strain 92A2: TF2663 and BFO_1652; ~~|EXISTENCE: similar to AA sequence:RefSeq:WP_009018386.1|KK	89804	3522	2606	349	133	44150	1	1	1	536.293	1070.57	2	1070.57	-0.0002	0	56.53		VSINSNPNVK			C:\Data\Orbitrap\TF Membrane - DG\200928_PaulV_PV-1152_TFM_3.raw
Tanf_03375	Tanf_03375|Tanf_03375|hypothetical protein|~~Similar proteins in strain 92A2: TF2663 and BFO_1652; ~~|EXISTENCE: similar to AA sequence:RefSeq:WP_009018386.1|KK	89804	3522	2606	349	133	44865	1	1	1	537.785	1073.55	2	1073.55	0.0003	0	44.9		YKPYGYGVK			C:\Data\Orbitrap\TF Membrane - DG\200928_PaulV_PV-1152_TFM_3.raw
Tanf_03375	Tanf_03375|Tanf_03375|hypothetical protein|~~Similar proteins in strain 92A2: TF2663 and BFO_1652; ~~|EXISTENCE: similar to AA sequence:RefSeq:WP_009018386.1|KK	89804	3522	2606	349	133	45330	1	1	1	538.791	1075.57	2	1075.57	0.0008	0	38.51		GGRPLVSYLD			C:\Data\Orbitrap\TF Membrane - DG\200928_PaulV_PV-1152_TFM_13.raw
Tanf_03375	Tanf_03375|Tanf_03375|hypothetical protein|~~Similar proteins in strain 92A2: TF2663 and BFO_1652; ~~|EXISTENCE: similar to AA sequence:RefSeq:WP_009018386.1|KK	89804	3522	2606	349	133	45698	1	1	1	539.75	1077.49	2	1077.48	0.001	0	49.08	1.2e-05	HMGQMGYVR			C:\Data\Orbitrap\TF Membrane - DG\200928_PaulV_PV-1152_TFM_13.raw
Tanf_03375	Tanf_03375|Tanf_03375|hypothetical protein|~~Similar proteins in strain 92A2: TF2663 and BFO_1652; ~~|EXISTENCE: similar to AA sequence:RefSeq:WP_009018386.1|KK	89804	3522	2606	349	133	46042	1	1	1	540.752	1079.49	2	1079.49	0.0011	1	16.3		RFNTELEGD			C:\Data\Orbitrap\TF Membrane - DG\200928_PaulV_PV-1152_TFM_2.raw
Tanf_03375	Tanf_03375|Tanf_03375|hypothetical protein|~~Similar proteins in strain 92A2: TF2663 and BFO_1652; ~~|EXISTENCE: similar to AA sequence:RefSeq:WP_009018386.1|KK	89804	3522	2606	349	133	46612	1	0	0	541.819	1081.62	2	1081.62	-0.0001	0	55.33	2.9e-06	IQNGVPVISR			C:\Data\Orbitrap\TF Membrane - DG\200928_PaulV_PV-1152_TFM_2.raw
Tanf_03375	Tanf_03375|Tanf_03375|hypothetical protein|~~Similar proteins in strain 92A2: TF2663 and BFO_1652; ~~|EXISTENCE: similar to AA sequence:RefSeq:WP_009018386.1|KK	89804	3522	2606	349	133	48002	1	1	1	545.265	1088.52	2	1088.52	-0.0007	0	38.74		AAVEEQAPMK	Oxidation (M)	0.0000000010.0	C:\Data\Orbitrap\TF Membrane - DG\200928_PaulV_PV-1152_TFM_3.raw
Tanf_03375	Tanf_03375|Tanf_03375|hypothetical protein|~~Similar proteins in strain 92A2: TF2663 and BFO_1652; ~~|EXISTENCE: similar to AA sequence:RefSeq:WP_009018386.1|KK	89804	3522	2606	349	133	48075	1	1	1	545.29	1088.57	2	1088.57	0.0008	0	20.4		GQYLHVPLY			C:\Data\Orbitrap\TF Membrane - DG\200928_PaulV_PV-1152_TFM_6.raw
Tanf_03375	Tanf_03375|Tanf_03375|hypothetical protein|~~Similar proteins in strain 92A2: TF2663 and BFO_1652; ~~|EXISTENCE: similar to AA sequence:RefSeq:WP_009018386.1|KK	89804	3522	2606	349	133	48241	1	1	1	545.773	1089.53	2	1089.53	0.0005	0	64.53		LIESETQDR			C:\Data\Orbitrap\TF Membrane - DG\200928_PaulV_PV-1152_TFM_3.raw
Tanf_03375	Tanf_03375|Tanf_03375|hypothetical protein|~~Similar proteins in strain 92A2: TF2663 and BFO_1652; ~~|EXISTENCE: similar to AA sequence:RefSeq:WP_009018386.1|KK	89804	3522	2606	349	133	49109	1	1	1	547.747	1093.48	2	1093.48	-0.0001	0	42.77	5.3e-05	HMGQMGYVR	Oxidation (M)	0.000010000.0	C:\Data\Orbitrap\TF Membrane - DG\200928_PaulV_PV-1152_TFM_12.raw
Tanf_03375	Tanf_03375|Tanf_03375|hypothetical protein|~~Similar proteins in strain 92A2: TF2663 and BFO_1652; ~~|EXISTENCE: similar to AA sequence:RefSeq:WP_009018386.1|KK	89804	3522	2606	349	133	49122	1	1	1	547.747	1093.48	2	1093.48	0.0003	0	51.62	6.9e-06	HMGQMGYVR	Oxidation (M)	0.010000000.0	C:\Data\Orbitrap\TF Membrane - DG\200928_PaulV_PV-1152_TFM_10.raw
Tanf_03375	Tanf_03375|Tanf_03375|hypothetical protein|~~Similar proteins in strain 92A2: TF2663 and BFO_1652; ~~|EXISTENCE: similar to AA sequence:RefSeq:WP_009018386.1|KK	89804	3522	2606	349	133	49787	1	1	1	549.28	1096.54	2	1096.54	0.0008	0	35.86		TYLPTYDPK			C:\Data\Orbitrap\TF Membrane - DG\200928_PaulV_PV-1152_TFM_5.raw
Tanf_03375	Tanf_03375|Tanf_03375|hypothetical protein|~~Similar proteins in strain 92A2: TF2663 and BFO_1652; ~~|EXISTENCE: similar to AA sequence:RefSeq:WP_009018386.1|KK	89804	3522	2606	349	133	50145	1	1	1	549.817	1097.62	2	1097.62	-0.0008	0	57.08		IALEQQQLR			C:\Data\Orbitrap\TF Membrane - DG\200928_PaulV_PV-1152_TFM_4.raw
Tanf_03375	Tanf_03375|Tanf_03375|hypothetical protein|~~Similar proteins in strain 92A2: TF2663 and BFO_1652; ~~|EXISTENCE: similar to AA sequence:RefSeq:WP_009018386.1|KK	89804	3522	2606	349	133	50473	1	0	0	550.772	1099.53	2	1099.53	-0.0006	0	25.26		YVDTAYVNR			C:\Data\Orbitrap\TF Membrane - DG\200928_PaulV_PV-1152_TFM_2.raw
Tanf_03375	Tanf_03375|Tanf_03375|hypothetical protein|~~Similar proteins in strain 92A2: TF2663 and BFO_1652; ~~|EXISTENCE: similar to AA sequence:RefSeq:WP_009018386.1|KK	89804	3522	2606	349	133	50558	1	1	1	550.796	1099.58	2	1099.58	-0.0004	2	25.34		PKDVDGWRK			C:\Data\Orbitrap\TF Membrane - DG\200928_PaulV_PV-1152_TFM_3.raw
Tanf_03375	Tanf_03375|Tanf_03375|hypothetical protein|~~Similar proteins in strain 92A2: TF2663 and BFO_1652; ~~|EXISTENCE: similar to AA sequence:RefSeq:WP_009018386.1|KK	89804	3522	2606	349	133	50602	1	1	1	550.801	1099.59	2	1099.59	0.0007	0	34.31		GGLTPSAQLEK			C:\Data\Orbitrap\TF Membrane - DG\200928_PaulV_PV-1152_TFM_8.raw
Tanf_03375	Tanf_03375|Tanf_03375|hypothetical protein|~~Similar proteins in strain 92A2: TF2663 and BFO_1652; ~~|EXISTENCE: similar to AA sequence:RefSeq:WP_009018386.1|KK	89804	3522	2606	349	133	50799	1	1	1	551.279	1100.54	2	1100.54	0.0002	1	65.03		MKDQHAPFK			C:\Data\Orbitrap\TF Membrane - DG\200928_PaulV_PV-1152_TFM_6.raw
Tanf_03375	Tanf_03375|Tanf_03375|hypothetical protein|~~Similar proteins in strain 92A2: TF2663 and BFO_1652; ~~|EXISTENCE: similar to AA sequence:RefSeq:WP_009018386.1|KK	89804	3522	2606	349	133	51449	1	1	1	552.77	1103.52	2	1103.52	0.0001	0	43.44		GTPNPFTDQK			C:\Data\Orbitrap\TF Membrane - DG\200928_PaulV_PV-1152_TFM_5.raw
Tanf_03375	Tanf_03375|Tanf_03375|hypothetical protein|~~Similar proteins in strain 92A2: TF2663 and BFO_1652; ~~|EXISTENCE: similar to AA sequence:RefSeq:WP_009018386.1|KK	89804	3522	2606	349	133	51675	1	1	1	553.288	1104.56	2	1104.57	-0.0065	1	22.07		NREFGQINK			C:\Data\Orbitrap\TF Membrane - DG\200928_PaulV_PV-1152_TFM_16.raw
Tanf_03375	Tanf_03375|Tanf_03375|hypothetical protein|~~Similar proteins in strain 92A2: TF2663 and BFO_1652; ~~|EXISTENCE: similar to AA sequence:RefSeq:WP_009018386.1|KK	89804	3522	2606	349	133	51955	1	1	1	553.792	1105.57	2	1105.57	-0.0005	0	41.71		LMVDTLPR	Hex(ST) (ST) [+162.05]	0.0000X000.0	C:\Data\Orbitrap\TF Membrane - DG\200928_PaulV_PV-1152_TFM_2.raw
Tanf_03375	Tanf_03375|Tanf_03375|hypothetical protein|~~Similar proteins in strain 92A2: TF2663 and BFO_1652; ~~|EXISTENCE: similar to AA sequence:RefSeq:WP_009018386.1|KK	89804	3522	2606	349	133	52351	1	1	1	554.777	1107.54	2	1107.54	0.0018	1	15.35		RGVTLYMGPD			C:\Data\Orbitrap\TF Membrane - DG\200928_PaulV_PV-1152_TFM_16.raw
Tanf_03375	Tanf_03375|Tanf_03375|hypothetical protein|~~Similar proteins in strain 92A2: TF2663 and BFO_1652; ~~|EXISTENCE: similar to AA sequence:RefSeq:WP_009018386.1|KK	89804	3522	2606	349	133	52810	1	1	1	555.745	1109.48	2	1109.47	0.001	0	48.65	1.4e-05	HMGQMGYVR	2 Oxidation (M)	0.010010000.0	C:\Data\Orbitrap\TF Membrane - DG\200928_PaulV_PV-1152_TFM_4.raw
Tanf_03375	Tanf_03375|Tanf_03375|hypothetical protein|~~Similar proteins in strain 92A2: TF2663 and BFO_1652; ~~|EXISTENCE: similar to AA sequence:RefSeq:WP_009018386.1|KK	89804	3522	2606	349	133	52832	1	1	1	555.759	1109.5	2	1109.5	0.001	1	30.11		MATSDRVSID	Oxidation (M)	0.1000000000.0	C:\Data\Orbitrap\TF Membrane - DG\200928_PaulV_PV-1152_TFM_3.raw
Tanf_03375	Tanf_03375|Tanf_03375|hypothetical protein|~~Similar proteins in strain 92A2: TF2663 and BFO_1652; ~~|EXISTENCE: similar to AA sequence:RefSeq:WP_009018386.1|KK	89804	3522	2606	349	133	54119	1	1	1	558.759	1115.5	2	1115.5	0.0005	0	50.89		IDYSYYHR			C:\Data\Orbitrap\TF Membrane - DG\200928_PaulV_PV-1152_TFM_3.raw
Tanf_03375	Tanf_03375|Tanf_03375|hypothetical protein|~~Similar proteins in strain 92A2: TF2663 and BFO_1652; ~~|EXISTENCE: similar to AA sequence:RefSeq:WP_009018386.1|KK	89804	3522	2606	349	133	54451	1	1	1	559.277	1116.54	2	1116.54	0	1	37.28		MKDQHAPFK	Oxidation (M)	0.100000000.0	C:\Data\Orbitrap\TF Membrane - DG\200928_PaulV_PV-1152_TFM_2.raw
Tanf_03375	Tanf_03375|Tanf_03375|hypothetical protein|~~Similar proteins in strain 92A2: TF2663 and BFO_1652; ~~|EXISTENCE: similar to AA sequence:RefSeq:WP_009018386.1|KK	89804	3522	2606	349	133	54581	1	1	1	559.317	1116.62	2	1116.62	0.0012	0	52.47		IDPDLYLIR			C:\Data\Orbitrap\TF Membrane - DG\200928_PaulV_PV-1152_TFM_3.raw
Tanf_03375	Tanf_03375|Tanf_03375|hypothetical protein|~~Similar proteins in strain 92A2: TF2663 and BFO_1652; ~~|EXISTENCE: similar to AA sequence:RefSeq:WP_009018386.1|KK	89804	3522	2606	349	133	55306	1	1	1	560.822	1119.63	2	1119.63	0.0003	1	64.44		KNYLGLVSIN			C:\Data\Orbitrap\TF Membrane - DG\200928_PaulV_PV-1152_TFM_3.raw
Tanf_03375	Tanf_03375|Tanf_03375|hypothetical protein|~~Similar proteins in strain 92A2: TF2663 and BFO_1652; ~~|EXISTENCE: similar to AA sequence:RefSeq:WP_009018386.1|KK	89804	3522	2606	349	133	55765	1	1	1	561.789	1121.56	2	1121.56	-0.0002	0	45.74		LMVDTLPR	Oxidation (M); Hex(ST) (ST) [+162.05]	0.0100X000.0	C:\Data\Orbitrap\TF Membrane - DG\200928_PaulV_PV-1152_TFM_3.raw
Tanf_03375	Tanf_03375|Tanf_03375|hypothetical protein|~~Similar proteins in strain 92A2: TF2663 and BFO_1652; ~~|EXISTENCE: similar to AA sequence:RefSeq:WP_009018386.1|KK	89804	3522	2606	349	133	56669	1	1	1	563.815	1125.62	2	1125.61	0.0011	0	64.25		EASPINIINR			C:\Data\Orbitrap\TF Membrane - DG\200928_PaulV_PV-1152_TFM_3.raw
Tanf_03375	Tanf_03375|Tanf_03375|hypothetical protein|~~Similar proteins in strain 92A2: TF2663 and BFO_1652; ~~|EXISTENCE: similar to AA sequence:RefSeq:WP_009018386.1|KK	89804	3522	2606	349	133	56872	1	1	1	564.325	1126.63	2	1126.63	0.0002	0	57.1	1.9e-06	NQVADLVQLK			C:\Data\Orbitrap\TF Membrane - DG\200928_PaulV_PV-1152_TFM_1.raw
Tanf_03375	Tanf_03375|Tanf_03375|hypothetical protein|~~Similar proteins in strain 92A2: TF2663 and BFO_1652; ~~|EXISTENCE: similar to AA sequence:RefSeq:WP_009018386.1|KK	89804	3522	2606	349	133	58042	1	1	1	566.778	1131.54	2	1131.54	-0.0003	1	47.24		KLDAASDSSPAA			C:\Data\Orbitrap\TF Membrane - DG\200928_PaulV_PV-1152_TFM_3.raw
Tanf_03375	Tanf_03375|Tanf_03375|hypothetical protein|~~Similar proteins in strain 92A2: TF2663 and BFO_1652; ~~|EXISTENCE: similar to AA sequence:RefSeq:WP_009018386.1|KK	89804	3522	2606	349	133	60983	1	1	1	572.822	1143.63	2	1143.63	0.001	0	40.59		DLTIPLPGYR			C:\Data\Orbitrap\TF Membrane - DG\200928_PaulV_PV-1152_TFM_13.raw
Tanf_03375	Tanf_03375|Tanf_03375|hypothetical protein|~~Similar proteins in strain 92A2: TF2663 and BFO_1652; ~~|EXISTENCE: similar to AA sequence:RefSeq:WP_009018386.1|KK	89804	3522	2606	349	133	61380	1	1	1	573.81	1145.61	2	1145.61	-0.0022	0	72.05		PYDNAKPTLK			C:\Data\Orbitrap\TF Membrane - DG\200928_PaulV_PV-1152_TFM_1.raw
Tanf_03375	Tanf_03375|Tanf_03375|hypothetical protein|~~Similar proteins in strain 92A2: TF2663 and BFO_1652; ~~|EXISTENCE: similar to AA sequence:RefSeq:WP_009018386.1|KK	89804	3522	2606	349	133	61536	1	1	1	574.282	1146.55	2	1146.55	0.0001	0	38.81		GTGHIKPQYM	Oxidation (M)	0.0000000001.0	C:\Data\Orbitrap\TF Membrane - DG\200928_PaulV_PV-1152_TFM_3.raw
Tanf_03375	Tanf_03375|Tanf_03375|hypothetical protein|~~Similar proteins in strain 92A2: TF2663 and BFO_1652; ~~|EXISTENCE: similar to AA sequence:RefSeq:WP_009018386.1|KK	89804	3522	2606	349	133	62073	1	1	1	575.302	1148.59	2	1148.58	0.0086	0	33.89		PMIGQFVWR	Oxidation (M)	0.010000000.0	C:\Data\Orbitrap\TF Membrane - DG\200928_PaulV_PV-1152_TFM_3.raw
Tanf_03375	Tanf_03375|Tanf_03375|hypothetical protein|~~Similar proteins in strain 92A2: TF2663 and BFO_1652; ~~|EXISTENCE: similar to AA sequence:RefSeq:WP_009018386.1|KK	89804	3522	2606	349	133	62112	1	1	1	575.303	1148.59	2	1148.59	0.0013	1	58.92	1.6e-06	EAMPFALDKK			C:\Data\Orbitrap\TF Membrane - DG\200928_PaulV_PV-1152_TFM_13.raw
Tanf_03375	Tanf_03375|Tanf_03375|hypothetical protein|~~Similar proteins in strain 92A2: TF2663 and BFO_1652; ~~|EXISTENCE: similar to AA sequence:RefSeq:WP_009018386.1|KK	89804	3522	2606	349	133	62197	1	1	1	575.339	1148.66	2	1148.66	0.0009	0	69.5	1.2e-07	INGMLLFTLK			C:\Data\Orbitrap\TF Membrane - DG\200928_PaulV_PV-1152_TFM_4.raw
Tanf_03375	Tanf_03375|Tanf_03375|hypothetical protein|~~Similar proteins in strain 92A2: TF2663 and BFO_1652; ~~|EXISTENCE: similar to AA sequence:RefSeq:WP_009018386.1|KK	89804	3522	2606	349	133	63918	1	1	1	579.283	1156.55	2	1156.55	0.0006	0	41.07		YNSGNSQFLK			C:\Data\Orbitrap\TF Membrane - DG\200928_PaulV_PV-1152_TFM_3.raw
Tanf_03375	Tanf_03375|Tanf_03375|hypothetical protein|~~Similar proteins in strain 92A2: TF2663 and BFO_1652; ~~|EXISTENCE: similar to AA sequence:RefSeq:WP_009018386.1|KK	89804	3522	2606	349	133	63986	1	1	1	579.312	1156.61	2	1156.61	0.0009	0	31.14		GGGLTPSAQLEK			C:\Data\Orbitrap\TF Membrane - DG\200928_PaulV_PV-1152_TFM_3.raw
Tanf_03375	Tanf_03375|Tanf_03375|hypothetical protein|~~Similar proteins in strain 92A2: TF2663 and BFO_1652; ~~|EXISTENCE: similar to AA sequence:RefSeq:WP_009018386.1|KK	89804	3522	2606	349	133	64005	1	1	1	579.318	1156.62	2	1156.62	0.0006	0	53.48		NLTVDGKPGTR			C:\Data\Orbitrap\TF Membrane - DG\200928_PaulV_PV-1152_TFM_4.raw
Tanf_03375	Tanf_03375|Tanf_03375|hypothetical protein|~~Similar proteins in strain 92A2: TF2663 and BFO_1652; ~~|EXISTENCE: similar to AA sequence:RefSeq:WP_009018386.1|KK	89804	3522	2606	349	133	64387	1	1	1	580.299	1158.58	2	1158.58	0.0021	0	22.44		VNLYAFNYR			C:\Data\Orbitrap\TF Membrane - DG\200928_PaulV_PV-1152_TFM_6.raw
Tanf_03375	Tanf_03375|Tanf_03375|hypothetical protein|~~Similar proteins in strain 92A2: TF2663 and BFO_1652; ~~|EXISTENCE: similar to AA sequence:RefSeq:WP_009018386.1|KK	89804	3522	2606	349	133	64432	1	1	1	580.31	1158.6	2	1158.6	0.0013	1	64.01	4.8e-07	AGAESPSVWKK			C:\Data\Orbitrap\TF Membrane - DG\200928_PaulV_PV-1152_TFM_2.raw
Tanf_03375	Tanf_03375|Tanf_03375|hypothetical protein|~~Similar proteins in strain 92A2: TF2663 and BFO_1652; ~~|EXISTENCE: similar to AA sequence:RefSeq:WP_009018386.1|KK	89804	3522	2606	349	133	64995	1	1	1	387.876	1160.61	3	1160.61	0.0005	2	28.61	0.0014	RDADPIYRR			C:\Data\Orbitrap\TF Membrane - DG\200928_PaulV_PV-1152_TFM_3.raw
Tanf_03375	Tanf_03375|Tanf_03375|hypothetical protein|~~Similar proteins in strain 92A2: TF2663 and BFO_1652; ~~|EXISTENCE: similar to AA sequence:RefSeq:WP_009018386.1|KK	89804	3522	2606	349	133	64997	1	1	1	581.31	1160.61	2	1160.61	0.0006	2	32.85	0.00052	RDADPIYRR			C:\Data\Orbitrap\TF Membrane - DG\200928_PaulV_PV-1152_TFM_3.raw
Tanf_03375	Tanf_03375|Tanf_03375|hypothetical protein|~~Similar proteins in strain 92A2: TF2663 and BFO_1652; ~~|EXISTENCE: similar to AA sequence:RefSeq:WP_009018386.1|KK	89804	3522	2606	349	133	66206	1	1	1	583.299	1164.58	2	1164.58	-0.0004	1	61.1	1.4e-06	EAMPFALDKK	Oxidation (M)	0.0010000000.0	C:\Data\Orbitrap\TF Membrane - DG\200928_PaulV_PV-1152_TFM_3.raw
Tanf_03375	Tanf_03375|Tanf_03375|hypothetical protein|~~Similar proteins in strain 92A2: TF2663 and BFO_1652; ~~|EXISTENCE: similar to AA sequence:RefSeq:WP_009018386.1|KK	89804	3522	2606	349	133	66329	1	1	1	583.337	1164.66	2	1164.66	0.0012	0	76.45	2.3e-08	INGMLLFTLK	Oxidation (M)	0.0001000000.0	C:\Data\Orbitrap\TF Membrane - DG\200928_PaulV_PV-1152_TFM_8.raw
Tanf_03375	Tanf_03375|Tanf_03375|hypothetical protein|~~Similar proteins in strain 92A2: TF2663 and BFO_1652; ~~|EXISTENCE: similar to AA sequence:RefSeq:WP_009018386.1|KK	89804	3522	2606	349	133	66419	1	1	1	583.791	1165.57	2	1165.57	-0.0002	0	29.7		YLWGTAWNR			C:\Data\Orbitrap\TF Membrane - DG\200928_PaulV_PV-1152_TFM_3.raw
Tanf_03375	Tanf_03375|Tanf_03375|hypothetical protein|~~Similar proteins in strain 92A2: TF2663 and BFO_1652; ~~|EXISTENCE: similar to AA sequence:RefSeq:WP_009018386.1|KK	89804	3522	2606	349	133	66938	1	1	1	584.799	1167.58	2	1167.58	0.0031	0	25.56		ATYLPTYDPK			C:\Data\Orbitrap\TF Membrane - DG\200928_PaulV_PV-1152_TFM_3.raw
Tanf_03375	Tanf_03375|Tanf_03375|hypothetical protein|~~Similar proteins in strain 92A2: TF2663 and BFO_1652; ~~|EXISTENCE: similar to AA sequence:RefSeq:WP_009018386.1|KK	89804	3522	2606	349	133	67235	1	1	1	585.354	1168.69	2	1168.69	0.0009	1	63.5		QVADLVQLKR			C:\Data\Orbitrap\TF Membrane - DG\200928_PaulV_PV-1152_TFM_3.raw
Tanf_03375	Tanf_03375|Tanf_03375|hypothetical protein|~~Similar proteins in strain 92A2: TF2663 and BFO_1652; ~~|EXISTENCE: similar to AA sequence:RefSeq:WP_009018386.1|KK	89804	3522	2606	349	133	67486	1	1	1	585.872	1169.73	2	1169.73	0.0002	2	37.05	0.0002	KAPTFIRLPK			C:\Data\Orbitrap\TF Membrane - DG\200928_PaulV_PV-1152_TFM_1.raw
Tanf_03375	Tanf_03375|Tanf_03375|hypothetical protein|~~Similar proteins in strain 92A2: TF2663 and BFO_1652; ~~|EXISTENCE: similar to AA sequence:RefSeq:WP_009018386.1|KK	89804	3522	2606	349	133	68179	1	1	1	587.738	1173.46	2	1173.46	0.0023	0	17.1		NFGCYEPCK			C:\Data\Orbitrap\TF Membrane - DG\200928_PaulV_PV-1152_TFM_3.raw
Tanf_03375	Tanf_03375|Tanf_03375|hypothetical protein|~~Similar proteins in strain 92A2: TF2663 and BFO_1652; ~~|EXISTENCE: similar to AA sequence:RefSeq:WP_009018386.1|KK	89804	3522	2606	349	133	68713	1	1	1	588.794	1175.57	2	1175.57	0.0007	0	42.78		GNPWFSVDVR			C:\Data\Orbitrap\TF Membrane - DG\200928_PaulV_PV-1152_TFM_4.raw
Tanf_03375	Tanf_03375|Tanf_03375|hypothetical protein|~~Similar proteins in strain 92A2: TF2663 and BFO_1652; ~~|EXISTENCE: similar to AA sequence:RefSeq:WP_009018386.1|KK	89804	3522	2606	349	133	68784	1	1	1	588.807	1175.6	2	1175.6	0.0019	0	16.34		GQYLHVPLYS			C:\Data\Orbitrap\TF Membrane - DG\200928_PaulV_PV-1152_TFM_5.raw
Tanf_03375	Tanf_03375|Tanf_03375|hypothetical protein|~~Similar proteins in strain 92A2: TF2663 and BFO_1652; ~~|EXISTENCE: similar to AA sequence:RefSeq:WP_009018386.1|KK	89804	3522	2606	349	133	69562	1	1	1	590.298	1178.58	2	1178.58	-0.0005	0	68.74		VNSEVIDFEK			C:\Data\Orbitrap\TF Membrane - DG\200928_PaulV_PV-1152_TFM_3.raw
Tanf_03375	Tanf_03375|Tanf_03375|hypothetical protein|~~Similar proteins in strain 92A2: TF2663 and BFO_1652; ~~|EXISTENCE: similar to AA sequence:RefSeq:WP_009018386.1|KK	89804	3522	2606	349	133	70811	1	1	1	592.761	1183.51	2	1183.51	0.0005	0	51.59	6.9e-06	DVYMEEDGVK			C:\Data\Orbitrap\TF Membrane - DG\200928_PaulV_PV-1152_TFM_6.raw
Tanf_03375	Tanf_03375|Tanf_03375|hypothetical protein|~~Similar proteins in strain 92A2: TF2663 and BFO_1652; ~~|EXISTENCE: similar to AA sequence:RefSeq:WP_009018386.1|KK	89804	3522	2606	349	133	70928	1	1	1	592.807	1183.6	2	1183.6	0.0009	1	60.57		LKDQQAYYR			C:\Data\Orbitrap\TF Membrane - DG\200928_PaulV_PV-1152_TFM_4.raw
Tanf_03375	Tanf_03375|Tanf_03375|hypothetical protein|~~Similar proteins in strain 92A2: TF2663 and BFO_1652; ~~|EXISTENCE: similar to AA sequence:RefSeq:WP_009018386.1|KK	89804	3522	2606	349	133	71006	1	1	1	592.836	1183.66	2	1183.66	0.001	0	54.28		LVSINSNPNVK			C:\Data\Orbitrap\TF Membrane - DG\200928_PaulV_PV-1152_TFM_11.raw
Tanf_03375	Tanf_03375|Tanf_03375|hypothetical protein|~~Similar proteins in strain 92A2: TF2663 and BFO_1652; ~~|EXISTENCE: similar to AA sequence:RefSeq:WP_009018386.1|KK	89804	3522	2606	349	133	71161	1	1	1	593.305	1184.59	2	1184.59	0.0009	1	67.22		IALNNNFHKD			C:\Data\Orbitrap\TF Membrane - DG\200928_PaulV_PV-1152_TFM_5.raw
Tanf_03375	Tanf_03375|Tanf_03375|hypothetical protein|~~Similar proteins in strain 92A2: TF2663 and BFO_1652; ~~|EXISTENCE: similar to AA sequence:RefSeq:WP_009018386.1|KK	89804	3522	2606	349	133	71331	1	1	1	395.909	1184.7	3	1184.7	0.0013	1	28.13		LTIPLPGYRR			C:\Data\Orbitrap\TF Membrane - DG\200928_PaulV_PV-1152_TFM_13.raw
Tanf_03375	Tanf_03375|Tanf_03375|hypothetical protein|~~Similar proteins in strain 92A2: TF2663 and BFO_1652; ~~|EXISTENCE: similar to AA sequence:RefSeq:WP_009018386.1|KK	89804	3522	2606	349	133	71332	1	1	1	593.36	1184.7	2	1184.7	0.0017	1	28.6		LTIPLPGYRR			C:\Data\Orbitrap\TF Membrane - DG\200928_PaulV_PV-1152_TFM_13.raw
Tanf_03375	Tanf_03375|Tanf_03375|hypothetical protein|~~Similar proteins in strain 92A2: TF2663 and BFO_1652; ~~|EXISTENCE: similar to AA sequence:RefSeq:WP_009018386.1|KK	89804	3522	2606	349	133	71410	1	1	1	593.801	1185.59	2	1185.59	0.0005	0	50.27		DKPGDTPETVK			C:\Data\Orbitrap\TF Membrane - DG\200928_PaulV_PV-1152_TFM_3.raw
Tanf_03375	Tanf_03375|Tanf_03375|hypothetical protein|~~Similar proteins in strain 92A2: TF2663 and BFO_1652; ~~|EXISTENCE: similar to AA sequence:RefSeq:WP_009018386.1|KK	89804	3522	2606	349	133	71887	1	1	1	594.801	1187.59	2	1187.59	0.0008	0	63.75		YTFTAYPTPK			C:\Data\Orbitrap\TF Membrane - DG\200928_PaulV_PV-1152_TFM_3.raw
Tanf_03375	Tanf_03375|Tanf_03375|hypothetical protein|~~Similar proteins in strain 92A2: TF2663 and BFO_1652; ~~|EXISTENCE: similar to AA sequence:RefSeq:WP_009018386.1|KK	89804	3522	2606	349	133	74307	1	1	1	599.29	1196.57	2	1196.57	-0.0001	0	37.21		LVGDTLNK	Hex(1)HexA(1) (ST)	0.00002000.0	C:\Data\Orbitrap\TF Membrane - DG\200928_PaulV_PV-1152_TFM_3.raw
Tanf_03375	Tanf_03375|Tanf_03375|hypothetical protein|~~Similar proteins in strain 92A2: TF2663 and BFO_1652; ~~|EXISTENCE: similar to AA sequence:RefSeq:WP_009018386.1|KK	89804	3522	2606	349	133	74411	1	1	1	599.333	1196.65	2	1196.65	0.001	0	76.44		AEASPINIINR			C:\Data\Orbitrap\TF Membrane - DG\200928_PaulV_PV-1152_TFM_3.raw
Tanf_03375	Tanf_03375|Tanf_03375|hypothetical protein|~~Similar proteins in strain 92A2: TF2663 and BFO_1652; ~~|EXISTENCE: similar to AA sequence:RefSeq:WP_009018386.1|KK	89804	3522	2606	349	133	74688	1	1	1	599.839	1197.66	2	1197.66	0.0018	1	89.17	1.2e-09	KIALNNNFHK			C:\Data\Orbitrap\TF Membrane - DG\200928_PaulV_PV-1152_TFM_16.raw
Tanf_03375	Tanf_03375|Tanf_03375|hypothetical protein|~~Similar proteins in strain 92A2: TF2663 and BFO_1652; ~~|EXISTENCE: similar to AA sequence:RefSeq:WP_009018386.1|KK	89804	3522	2606	349	133	74947	1	1	1	600.759	1199.5	2	1199.5	0.001	0	51.03	7.9e-06	DVYMEEDGVK	Oxidation (M)	0.0001000000.0	C:\Data\Orbitrap\TF Membrane - DG\200928_PaulV_PV-1152_TFM_2.raw
Tanf_03375	Tanf_03375|Tanf_03375|hypothetical protein|~~Similar proteins in strain 92A2: TF2663 and BFO_1652; ~~|EXISTENCE: similar to AA sequence:RefSeq:WP_009018386.1|KK	89804	3522	2606	349	133	75333	1	1	1	601.317	1200.62	2	1200.62	0.001	2	44.82		IKYENPFKY			C:\Data\Orbitrap\TF Membrane - DG\200928_PaulV_PV-1152_TFM_2.raw
Tanf_03375	Tanf_03375|Tanf_03375|hypothetical protein|~~Similar proteins in strain 92A2: TF2663 and BFO_1652; ~~|EXISTENCE: similar to AA sequence:RefSeq:WP_009018386.1|KK	89804	3522	2606	349	133	75394	1	1	1	601.333	1200.65	2	1200.65	0.001	0	35.56		GDLTIPLPGYR			C:\Data\Orbitrap\TF Membrane - DG\200928_PaulV_PV-1152_TFM_13.raw
Tanf_03375	Tanf_03375|Tanf_03375|hypothetical protein|~~Similar proteins in strain 92A2: TF2663 and BFO_1652; ~~|EXISTENCE: similar to AA sequence:RefSeq:WP_009018386.1|KK	89804	3522	2606	349	133	76240	1	1	1	602.833	1203.65	2	1203.65	0.0013	0	35.43		SIDPDLYLIR			C:\Data\Orbitrap\TF Membrane - DG\200928_PaulV_PV-1152_TFM_4.raw
Tanf_03375	Tanf_03375|Tanf_03375|hypothetical protein|~~Similar proteins in strain 92A2: TF2663 and BFO_1652; ~~|EXISTENCE: similar to AA sequence:RefSeq:WP_009018386.1|KK	89804	3522	2606	349	133	76477	1	1	1	603.344	1204.67	2	1204.67	-0.0022	2	17.35	0.018	RQKMIGFTPK			C:\Data\Orbitrap\TF Membrane - DG\200928_PaulV_PV-1152_TFM_3.raw
Tanf_03375	Tanf_03375|Tanf_03375|hypothetical protein|~~Similar proteins in strain 92A2: TF2663 and BFO_1652; ~~|EXISTENCE: similar to AA sequence:RefSeq:WP_009018386.1|KK	89804	3522	2606	349	133	77763	1	0	0	605.867	1209.72	2	1209.72	0.0009	1	59.91		KIQNGVPVISR			C:\Data\Orbitrap\TF Membrane - DG\200928_PaulV_PV-1152_TFM_3.raw
Tanf_03375	Tanf_03375|Tanf_03375|hypothetical protein|~~Similar proteins in strain 92A2: TF2663 and BFO_1652; ~~|EXISTENCE: similar to AA sequence:RefSeq:WP_009018386.1|KK	89804	3522	2606	349	133	77855	1	1	1	606.29	1210.56	2	1210.56	0.003	0	32.55		QNPTFDFTNK			C:\Data\Orbitrap\TF Membrane - DG\200928_PaulV_PV-1152_TFM_3.raw
Tanf_03375	Tanf_03375|Tanf_03375|hypothetical protein|~~Similar proteins in strain 92A2: TF2663 and BFO_1652; ~~|EXISTENCE: similar to AA sequence:RefSeq:WP_009018386.1|KK	89804	3522	2606	349	133	77918	1	1	1	606.314	1210.61	2	1210.61	0.001	0	45.19		HYKPYGYGVK			C:\Data\Orbitrap\TF Membrane - DG\200928_PaulV_PV-1152_TFM_3.raw
Tanf_03375	Tanf_03375|Tanf_03375|hypothetical protein|~~Similar proteins in strain 92A2: TF2663 and BFO_1652; ~~|EXISTENCE: similar to AA sequence:RefSeq:WP_009018386.1|KK	89804	3522	2606	349	133	78192	1	1	1	606.817	1211.62	2	1211.62	0.001	0	36		YLFENTNALK			C:\Data\Orbitrap\TF Membrane - DG\200928_PaulV_PV-1152_TFM_3.raw
Tanf_03375	Tanf_03375|Tanf_03375|hypothetical protein|~~Similar proteins in strain 92A2: TF2663 and BFO_1652; ~~|EXISTENCE: similar to AA sequence:RefSeq:WP_009018386.1|KK	89804	3522	2606	349	133	78498	1	1	1	607.351	1212.69	2	1212.69	0.0012	0	56.87		ALYILGHADLK			C:\Data\Orbitrap\TF Membrane - DG\200928_PaulV_PV-1152_TFM_15.raw
Tanf_03375	Tanf_03375|Tanf_03375|hypothetical protein|~~Similar proteins in strain 92A2: TF2663 and BFO_1652; ~~|EXISTENCE: similar to AA sequence:RefSeq:WP_009018386.1|KK	89804	3522	2606	349	133	78863	1	1	1	608.302	1214.59	2	1214.59	-0.0029	0	32.47		LVFTDAIHAND			C:\Data\Orbitrap\TF Membrane - DG\200928_PaulV_PV-1152_TFM_3.raw
Tanf_03375	Tanf_03375|Tanf_03375|hypothetical protein|~~Similar proteins in strain 92A2: TF2663 and BFO_1652; ~~|EXISTENCE: similar to AA sequence:RefSeq:WP_009018386.1|KK	89804	3522	2606	349	133	80333	1	1	1	610.816	1219.62	2	1219.62	0.0008	0	52.4		SPMIGQFVWR			C:\Data\Orbitrap\TF Membrane - DG\200928_PaulV_PV-1152_TFM_4.raw
Tanf_03375	Tanf_03375|Tanf_03375|hypothetical protein|~~Similar proteins in strain 92A2: TF2663 and BFO_1652; ~~|EXISTENCE: similar to AA sequence:RefSeq:WP_009018386.1|KK	89804	3522	2606	349	133	80638	1	1	1	407.898	1220.67	3	1220.67	0.0013	2	34.96	0.00032	RQKMIGFTPK	Oxidation (M)	0.0001000000.0	C:\Data\Orbitrap\TF Membrane - DG\200928_PaulV_PV-1152_TFM_3.raw
Tanf_03375	Tanf_03375|Tanf_03375|hypothetical protein|~~Similar proteins in strain 92A2: TF2663 and BFO_1652; ~~|EXISTENCE: similar to AA sequence:RefSeq:WP_009018386.1|KK	89804	3522	2606	349	133	80639	1	1	1	611.343	1220.67	2	1220.67	0.0017	2	14.98	0.032	RQKMIGFTPK	Oxidation (M)	0.0001000000.0	C:\Data\Orbitrap\TF Membrane - DG\200928_PaulV_PV-1152_TFM_3.raw
Tanf_03375	Tanf_03375|Tanf_03375|hypothetical protein|~~Similar proteins in strain 92A2: TF2663 and BFO_1652; ~~|EXISTENCE: similar to AA sequence:RefSeq:WP_009018386.1|KK	89804	3522	2606	349	133	82266	1	1	1	614.82	1227.62	2	1227.62	0.0003	1	46.43	2.6e-05	FYTTRSAPTGK			C:\Data\Orbitrap\TF Membrane - DG\200928_PaulV_PV-1152_TFM_4.raw
Tanf_03375	Tanf_03375|Tanf_03375|hypothetical protein|~~Similar proteins in strain 92A2: TF2663 and BFO_1652; ~~|EXISTENCE: similar to AA sequence:RefSeq:WP_009018386.1|KK	89804	3522	2606	349	133	82466	1	1	1	615.304	1228.59	2	1228.59	0.0003	0	85.46	3.7e-09	LDAASDSSPAAPK			C:\Data\Orbitrap\TF Membrane - DG\200928_PaulV_PV-1152_TFM_3.raw
Tanf_03375	Tanf_03375|Tanf_03375|hypothetical protein|~~Similar proteins in strain 92A2: TF2663 and BFO_1652; ~~|EXISTENCE: similar to AA sequence:RefSeq:WP_009018386.1|KK	89804	3522	2606	349	133	83208	1	1	1	616.78	1231.55	2	1231.55	0.0004	0	36.41	0.00034	FATDSVVR	Hex(1)HexA(1) (ST)	0.00002000.0	C:\Data\Orbitrap\TF Membrane - DG\200928_PaulV_PV-1152_TFM_16.raw
Tanf_03375	Tanf_03375|Tanf_03375|hypothetical protein|~~Similar proteins in strain 92A2: TF2663 and BFO_1652; ~~|EXISTENCE: similar to AA sequence:RefSeq:WP_009018386.1|KK	89804	3522	2606	349	133	83244	1	1	1	616.781	1231.55	2	1231.55	0.002	0	35.51	0.00038	FATDSVVR	Hex(1)HexA(1) (ST)	0.00200000.0	C:\Data\Orbitrap\TF Membrane - DG\200928_PaulV_PV-1152_TFM_14.raw
Tanf_03375	Tanf_03375|Tanf_03375|hypothetical protein|~~Similar proteins in strain 92A2: TF2663 and BFO_1652; ~~|EXISTENCE: similar to AA sequence:RefSeq:WP_009018386.1|KK	89804	3522	2606	349	133	84674	1	1	1	619.307	1236.6	2	1236.6	0.001	0	61.56		FLIESETQDR			C:\Data\Orbitrap\TF Membrane - DG\200928_PaulV_PV-1152_TFM_16.raw
Tanf_03375	Tanf_03375|Tanf_03375|hypothetical protein|~~Similar proteins in strain 92A2: TF2663 and BFO_1652; ~~|EXISTENCE: similar to AA sequence:RefSeq:WP_009018386.1|KK	89804	3522	2606	349	133	85495	1	1	1	620.836	1239.66	2	1239.66	-0.0005	1	21.48	0.012	VTLHNTKENGK			C:\Data\Orbitrap\TF Membrane - DG\200928_PaulV_PV-1152_TFM_2.raw
Tanf_03375	Tanf_03375|Tanf_03375|hypothetical protein|~~Similar proteins in strain 92A2: TF2663 and BFO_1652; ~~|EXISTENCE: similar to AA sequence:RefSeq:WP_009018386.1|KK	89804	3522	2606	349	133	85688	1	1	1	621.347	1240.68	2	1240.68	0.0013	0	62.77		GLVSINSNPNVK			C:\Data\Orbitrap\TF Membrane - DG\200928_PaulV_PV-1152_TFM_11.raw
Tanf_03375	Tanf_03375|Tanf_03375|hypothetical protein|~~Similar proteins in strain 92A2: TF2663 and BFO_1652; ~~|EXISTENCE: similar to AA sequence:RefSeq:WP_009018386.1|KK	89804	3522	2606	349	133	86074	1	1	1	622.312	1242.61	2	1242.61	0.0002	0	49.21		GDKPGDTPETVK			C:\Data\Orbitrap\TF Membrane - DG\200928_PaulV_PV-1152_TFM_3.raw
Tanf_03375	Tanf_03375|Tanf_03375|hypothetical protein|~~Similar proteins in strain 92A2: TF2663 and BFO_1652; ~~|EXISTENCE: similar to AA sequence:RefSeq:WP_009018386.1|KK	89804	3522	2606	349	133	86973	1	1	1	623.848	1245.68	2	1245.68	-0.0009	2	31.38	0.0011	LKRDADPIYR			C:\Data\Orbitrap\TF Membrane - DG\200928_PaulV_PV-1152_TFM_3.raw
Tanf_03375	Tanf_03375|Tanf_03375|hypothetical protein|~~Similar proteins in strain 92A2: TF2663 and BFO_1652; ~~|EXISTENCE: similar to AA sequence:RefSeq:WP_009018386.1|KK	89804	3522	2606	349	133	86982	1	1	1	416.235	1245.68	3	1245.68	0.0005	2	54.13	5.6e-06	LKRDADPIYR			C:\Data\Orbitrap\TF Membrane - DG\200928_PaulV_PV-1152_TFM_7.raw
Tanf_03375	Tanf_03375|Tanf_03375|hypothetical protein|~~Similar proteins in strain 92A2: TF2663 and BFO_1652; ~~|EXISTENCE: similar to AA sequence:RefSeq:WP_009018386.1|KK	89804	3522	2606	349	133	89210	1	1	1	628.314	1254.61	2	1254.61	0.0004	0	42.49		SATYLPTYDPK			C:\Data\Orbitrap\TF Membrane - DG\200928_PaulV_PV-1152_TFM_3.raw
Tanf_03375	Tanf_03375|Tanf_03375|hypothetical protein|~~Similar proteins in strain 92A2: TF2663 and BFO_1652; ~~|EXISTENCE: similar to AA sequence:RefSeq:WP_009018386.1|KK	89804	3522	2606	349	133	89255	1	1	1	628.326	1254.64	2	1254.64	0.0008	1	62.58		ALKDQQAYYR			C:\Data\Orbitrap\TF Membrane - DG\200928_PaulV_PV-1152_TFM_10.raw
Tanf_03375	Tanf_03375|Tanf_03375|hypothetical protein|~~Similar proteins in strain 92A2: TF2663 and BFO_1652; ~~|EXISTENCE: similar to AA sequence:RefSeq:WP_009018386.1|KK	89804	3522	2606	349	133	89367	1	1	1	628.373	1254.73	2	1254.73	0.0021	1	106.88	2.1e-11	KNQVADLVQLK			C:\Data\Orbitrap\TF Membrane - DG\200928_PaulV_PV-1152_TFM_16.raw
Tanf_03375	Tanf_03375|Tanf_03375|hypothetical protein|~~Similar proteins in strain 92A2: TF2663 and BFO_1652; ~~|EXISTENCE: similar to AA sequence:RefSeq:WP_009018386.1|KK	89804	3522	2606	349	133	89963	1	1	1	629.813	1257.61	2	1257.61	0.0016	1	38.83	0.00016	YTYRGDVQTR			C:\Data\Orbitrap\TF Membrane - DG\200928_PaulV_PV-1152_TFM_11.raw
Tanf_03375	Tanf_03375|Tanf_03375|hypothetical protein|~~Similar proteins in strain 92A2: TF2663 and BFO_1652; ~~|EXISTENCE: similar to AA sequence:RefSeq:WP_009018386.1|KK	89804	3522	2606	349	133	90046	1	1	1	629.836	1257.66	2	1257.66	0	0	75.74		TGGGLTPSAQLEK			C:\Data\Orbitrap\TF Membrane - DG\200928_PaulV_PV-1152_TFM_3.raw
Tanf_03375	Tanf_03375|Tanf_03375|hypothetical protein|~~Similar proteins in strain 92A2: TF2663 and BFO_1652; ~~|EXISTENCE: similar to AA sequence:RefSeq:WP_009018386.1|KK	89804	3522	2606	349	133	90515	1	1	1	630.828	1259.64	2	1259.64	0	0	53.2		PNLGYQWINR			C:\Data\Orbitrap\TF Membrane - DG\200928_PaulV_PV-1152_TFM_3.raw
Tanf_03375	Tanf_03375|Tanf_03375|hypothetical protein|~~Similar proteins in strain 92A2: TF2663 and BFO_1652; ~~|EXISTENCE: similar to AA sequence:RefSeq:WP_009018386.1|KK	89804	3522	2606	349	133	90552	1	1	1	630.831	1259.65	2	1259.65	-0.0003	0	69.01		TVLGTQASQEAR			C:\Data\Orbitrap\TF Membrane - DG\200928_PaulV_PV-1152_TFM_3.raw
Tanf_03375	Tanf_03375|Tanf_03375|hypothetical protein|~~Similar proteins in strain 92A2: TF2663 and BFO_1652; ~~|EXISTENCE: similar to AA sequence:RefSeq:WP_009018386.1|KK	89804	3522	2606	349	133	90578	1	1	1	630.839	1259.66	2	1259.66	0.0012	0	57.89		HPALQVPVDER			C:\Data\Orbitrap\TF Membrane - DG\200928_PaulV_PV-1152_TFM_3.raw
Tanf_03375	Tanf_03375|Tanf_03375|hypothetical protein|~~Similar proteins in strain 92A2: TF2663 and BFO_1652; ~~|EXISTENCE: similar to AA sequence:RefSeq:WP_009018386.1|KK	89804	3522	2606	349	133	91845	1	1	1	633.333	1264.65	2	1264.65	0	1	25.27	0.0053	GDVQTRVSTFR			C:\Data\Orbitrap\TF Membrane - DG\200928_PaulV_PV-1152_TFM_3.raw
Tanf_03375	Tanf_03375|Tanf_03375|hypothetical protein|~~Similar proteins in strain 92A2: TF2663 and BFO_1652; ~~|EXISTENCE: similar to AA sequence:RefSeq:WP_009018386.1|KK	89804	3522	2606	349	133	92710	1	1	1	634.824	1267.63	2	1267.63	-0.0015	0	44.48		GHYKPYGYGVK			C:\Data\Orbitrap\TF Membrane - DG\200928_PaulV_PV-1152_TFM_3.raw
Tanf_03375	Tanf_03375|Tanf_03375|hypothetical protein|~~Similar proteins in strain 92A2: TF2663 and BFO_1652; ~~|EXISTENCE: similar to AA sequence:RefSeq:WP_009018386.1|KK	89804	3522	2606	349	133	93128	1	1	1	635.798	1269.58	2	1269.58	-0.0007	0	33.54		LINATDSAK	Hex(1)HexA(1) (ST)	0.000000200.0	C:\Data\Orbitrap\TF Membrane - DG\200928_PaulV_PV-1152_TFM_3.raw
Tanf_03375	Tanf_03375|Tanf_03375|hypothetical protein|~~Similar proteins in strain 92A2: TF2663 and BFO_1652; ~~|EXISTENCE: similar to AA sequence:RefSeq:WP_009018386.1|KK	89804	3522	2606	349	133	94317	1	0	0	638.284	1274.55	2	1274.55	0.0018	0	43.13		VDTAYVNR	Hex(1)HexA(1) (ST)	0.00200000.0	C:\Data\Orbitrap\TF Membrane - DG\200928_PaulV_PV-1152_TFM_3.raw
Tanf_03375	Tanf_03375|Tanf_03375|hypothetical protein|~~Similar proteins in strain 92A2: TF2663 and BFO_1652; ~~|EXISTENCE: similar to AA sequence:RefSeq:WP_009018386.1|KK	89804	3522	2606	349	133	94938	1	1	1	639.327	1276.64	2	1276.64	0.0012	0	57.87		GSPMIGQFVWR			C:\Data\Orbitrap\TF Membrane - DG\200928_PaulV_PV-1152_TFM_4.raw
Tanf_03375	Tanf_03375|Tanf_03375|hypothetical protein|~~Similar proteins in strain 92A2: TF2663 and BFO_1652; ~~|EXISTENCE: similar to AA sequence:RefSeq:WP_009018386.1|KK	89804	3522	2606	349	133	95086	1	1	1	639.387	1276.76	2	1276.76	0.0018	1	85.3		KINGMLLFTLK			C:\Data\Orbitrap\TF Membrane - DG\200928_PaulV_PV-1152_TFM_3.raw
Tanf_03375	Tanf_03375|Tanf_03375|hypothetical protein|~~Similar proteins in strain 92A2: TF2663 and BFO_1652; ~~|EXISTENCE: similar to AA sequence:RefSeq:WP_009018386.1|KK	89804	3522	2606	349	133	96091	1	1	1	641.809	1281.6	2	1281.6	0.0027	0	40.02	0.0001	LMVDTLPR	Hex(1)HexA(1) (ST)	0.00002000.0	C:\Data\Orbitrap\TF Membrane - DG\200928_PaulV_PV-1152_TFM_5.raw
Tanf_03375	Tanf_03375|Tanf_03375|hypothetical protein|~~Similar proteins in strain 92A2: TF2663 and BFO_1652; ~~|EXISTENCE: similar to AA sequence:RefSeq:WP_009018386.1|KK	89804	3522	2606	349	133	96572	1	1	1	642.375	1282.74	2	1282.74	0.0007	1	49.8	1e-05	NQVADLVQLKR			C:\Data\Orbitrap\TF Membrane - DG\200928_PaulV_PV-1152_TFM_6.raw
Tanf_03375	Tanf_03375|Tanf_03375|hypothetical protein|~~Similar proteins in strain 92A2: TF2663 and BFO_1652; ~~|EXISTENCE: similar to AA sequence:RefSeq:WP_009018386.1|KK	89804	3522	2606	349	133	96937	1	1	1	643.35	1284.69	2	1284.68	0.0072	0	67.02		QNLTVDGKPGTR			C:\Data\Orbitrap\TF Membrane - DG\200928_PaulV_PV-1152_TFM_3.raw
Tanf_03375	Tanf_03375|Tanf_03375|hypothetical protein|~~Similar proteins in strain 92A2: TF2663 and BFO_1652; ~~|EXISTENCE: similar to AA sequence:RefSeq:WP_009018386.1|KK	89804	3522	2606	349	133	97651	1	1	1	644.868	1287.72	2	1287.72	0.0002	0	20.89		AQLTALIMGNLK	Oxidation (M)	0.000000010000.0	C:\Data\Orbitrap\TF Membrane - DG\200928_PaulV_PV-1152_TFM_3.raw
Tanf_03375	Tanf_03375|Tanf_03375|hypothetical protein|~~Similar proteins in strain 92A2: TF2663 and BFO_1652; ~~|EXISTENCE: similar to AA sequence:RefSeq:WP_009018386.1|KK	89804	3522	2606	349	133	98497	1	1	1	646.375	1290.74	2	1290.73	0.0016	0	67.18		EVIGTPLFFLR			C:\Data\Orbitrap\TF Membrane - DG\200928_PaulV_PV-1152_TFM_3.raw
Tanf_03375	Tanf_03375|Tanf_03375|hypothetical protein|~~Similar proteins in strain 92A2: TF2663 and BFO_1652; ~~|EXISTENCE: similar to AA sequence:RefSeq:WP_009018386.1|KK	89804	3522	2606	349	133	98842	1	1	1	647.325	1292.64	2	1292.63	0.0019	0	57.84		GSPMIGQFVWR	Oxidation (M)	0.00010000000.0	C:\Data\Orbitrap\TF Membrane - DG\200928_PaulV_PV-1152_TFM_3.raw
Tanf_03375	Tanf_03375|Tanf_03375|hypothetical protein|~~Similar proteins in strain 92A2: TF2663 and BFO_1652; ~~|EXISTENCE: similar to AA sequence:RefSeq:WP_009018386.1|KK	89804	3522	2606	349	133	99461	1	1	1	648.815	1295.62	2	1295.61	0.0006	0	16.81		NVHPEELPSFQ			C:\Data\Orbitrap\TF Membrane - DG\200928_PaulV_PV-1152_TFM_3.raw
Tanf_03375	Tanf_03375|Tanf_03375|hypothetical protein|~~Similar proteins in strain 92A2: TF2663 and BFO_1652; ~~|EXISTENCE: similar to AA sequence:RefSeq:WP_009018386.1|KK	89804	3522	2606	349	133	99912	1	1	1	649.806	1297.6	2	1297.6	0.0009	0	32.72	0.00069	LMVDTLPR	Oxidation (M); Hex(1)HexA(1) (ST)	0.01002000.0	C:\Data\Orbitrap\TF Membrane - DG\200928_PaulV_PV-1152_TFM_6.raw
Tanf_03375	Tanf_03375|Tanf_03375|hypothetical protein|~~Similar proteins in strain 92A2: TF2663 and BFO_1652; ~~|EXISTENCE: similar to AA sequence:RefSeq:WP_009018386.1|KK	89804	3522	2606	349	133	100261	1	1	1	650.318	1298.62	2	1298.62	0.0032	0	43.27	8e-05	GMYLINATDSAK	Oxidation (M)	0.010000000000.0	C:\Data\Orbitrap\TF Membrane - DG\200928_PaulV_PV-1152_TFM_3.raw
Tanf_03375	Tanf_03375|Tanf_03375|hypothetical protein|~~Similar proteins in strain 92A2: TF2663 and BFO_1652; ~~|EXISTENCE: similar to AA sequence:RefSeq:WP_009018386.1|KK	89804	3522	2606	349	133	100592	1	1	1	650.872	1299.73	2	1299.73	0.0003	1	21.81		DLTIPLPGYRR			C:\Data\Orbitrap\TF Membrane - DG\200928_PaulV_PV-1152_TFM_13.raw
Tanf_03375	Tanf_03375|Tanf_03375|hypothetical protein|~~Similar proteins in strain 92A2: TF2663 and BFO_1652; ~~|EXISTENCE: similar to AA sequence:RefSeq:WP_009018386.1|KK	89804	3522	2606	349	133	101359	1	1	1	652.367	1302.72	2	1302.72	0.0005	0	82.26	5.9e-09	VSIDPDLYLIR			C:\Data\Orbitrap\TF Membrane - DG\200928_PaulV_PV-1152_TFM_3.raw
Tanf_03375	Tanf_03375|Tanf_03375|hypothetical protein|~~Similar proteins in strain 92A2: TF2663 and BFO_1652; ~~|EXISTENCE: similar to AA sequence:RefSeq:WP_009018386.1|KK	89804	3522	2606	349	133	101996	1	1	1	653.799	1305.58	2	1305.58	0.0026	0	45.82		TNCFDIAYFR			C:\Data\Orbitrap\TF Membrane - DG\200928_PaulV_PV-1152_TFM_3.raw
Tanf_03375	Tanf_03375|Tanf_03375|hypothetical protein|~~Similar proteins in strain 92A2: TF2663 and BFO_1652; ~~|EXISTENCE: similar to AA sequence:RefSeq:WP_009018386.1|KK	89804	3522	2606	349	133	102108	1	1	1	653.837	1305.66	2	1305.66	0.0028	0	31.54		GGRPLVSYLDET			C:\Data\Orbitrap\TF Membrane - DG\200928_PaulV_PV-1152_TFM_13.raw
Tanf_03375	Tanf_03375|Tanf_03375|hypothetical protein|~~Similar proteins in strain 92A2: TF2663 and BFO_1652; ~~|EXISTENCE: similar to AA sequence:RefSeq:WP_009018386.1|KK	89804	3522	2606	349	133	103243	1	1	1	656.355	1310.7	2	1310.69	0.0012	0	85.32	3.4e-09	NAEASPINIINR			C:\Data\Orbitrap\TF Membrane - DG\200928_PaulV_PV-1152_TFM_3.raw
Tanf_03375	Tanf_03375|Tanf_03375|hypothetical protein|~~Similar proteins in strain 92A2: TF2663 and BFO_1652; ~~|EXISTENCE: similar to AA sequence:RefSeq:WP_009018386.1|KK	89804	3522	2606	349	133	103749	1	1	1	657.353	1312.69	2	1312.69	0.0021	2	53.13		KIALNNNFHKD			C:\Data\Orbitrap\TF Membrane - DG\200928_PaulV_PV-1152_TFM_2.raw
Tanf_03375	Tanf_03375|Tanf_03375|hypothetical protein|~~Similar proteins in strain 92A2: TF2663 and BFO_1652; ~~|EXISTENCE: similar to AA sequence:RefSeq:WP_009018386.1|KK	89804	3522	2606	349	133	104238	1	1	1	658.354	1314.69	2	1314.69	0.0009	0	48.79		NGDLTIPLPGYR			C:\Data\Orbitrap\TF Membrane - DG\200928_PaulV_PV-1152_TFM_13.raw
Tanf_03375	Tanf_03375|Tanf_03375|hypothetical protein|~~Similar proteins in strain 92A2: TF2663 and BFO_1652; ~~|EXISTENCE: similar to AA sequence:RefSeq:WP_009018386.1|KK	89804	3522	2606	349	133	105329	1	1	1	660.814	1319.61	2	1319.61	-0.0001	0	59.23		YYNSGNSQFLK			C:\Data\Orbitrap\TF Membrane - DG\200928_PaulV_PV-1152_TFM_3.raw
Tanf_03375	Tanf_03375|Tanf_03375|hypothetical protein|~~Similar proteins in strain 92A2: TF2663 and BFO_1652; ~~|EXISTENCE: similar to AA sequence:RefSeq:WP_009018386.1|KK	89804	3522	2606	349	133	105478	1	1	1	661.299	1320.58	2	1320.58	0.0009	0	74.64		FNTELEGDKPGD			C:\Data\Orbitrap\TF Membrane - DG\200928_PaulV_PV-1152_TFM_4.raw
Tanf_03375	Tanf_03375|Tanf_03375|hypothetical protein|~~Similar proteins in strain 92A2: TF2663 and BFO_1652; ~~|EXISTENCE: similar to AA sequence:RefSeq:WP_009018386.1|KK	89804	3522	2606	349	133	106390	1	1	1	662.86	1323.7	2	1323.7	0.001	1	116.06	3.3e-12	SGIDNTKYLSVK			C:\Data\Orbitrap\TF Membrane - DG\200928_PaulV_PV-1152_TFM_3.raw
Tanf_03375	Tanf_03375|Tanf_03375|hypothetical protein|~~Similar proteins in strain 92A2: TF2663 and BFO_1652; ~~|EXISTENCE: similar to AA sequence:RefSeq:WP_009018386.1|KK	89804	3522	2606	349	133	106827	1	1	1	663.837	1325.66	2	1325.66	-0.0011	0	53.79	7.3e-06	NYLFENTNALK			C:\Data\Orbitrap\TF Membrane - DG\200928_PaulV_PV-1152_TFM_2.raw
Tanf_03375	Tanf_03375|Tanf_03375|hypothetical protein|~~Similar proteins in strain 92A2: TF2663 and BFO_1652; ~~|EXISTENCE: similar to AA sequence:RefSeq:WP_009018386.1|KK	89804	3522	2606	349	133	107978	1	1	1	666.341	1330.67	2	1330.67	0.0005	0	66.63		ATVNLYAFNYR			C:\Data\Orbitrap\TF Membrane - DG\200928_PaulV_PV-1152_TFM_6.raw
Tanf_03375	Tanf_03375|Tanf_03375|hypothetical protein|~~Similar proteins in strain 92A2: TF2663 and BFO_1652; ~~|EXISTENCE: similar to AA sequence:RefSeq:WP_009018386.1|KK	89804	3522	2606	349	133	108821	1	1	1	668.335	1334.66	2	1334.65	0.0014	0	18.78		FVAAVEEQAPMK	Oxidation (M)	0.000000000010.0	C:\Data\Orbitrap\TF Membrane - DG\200928_PaulV_PV-1152_TFM_9.raw
Tanf_03375	Tanf_03375|Tanf_03375|hypothetical protein|~~Similar proteins in strain 92A2: TF2663 and BFO_1652; ~~|EXISTENCE: similar to AA sequence:RefSeq:WP_009018386.1|KK	89804	3522	2606	349	133	109832	1	1	1	670.344	1338.67	2	1338.67	0.0006	0	43.48		AGHYKPYGYGVK			C:\Data\Orbitrap\TF Membrane - DG\200928_PaulV_PV-1152_TFM_3.raw
Tanf_03375	Tanf_03375|Tanf_03375|hypothetical protein|~~Similar proteins in strain 92A2: TF2663 and BFO_1652; ~~|EXISTENCE: similar to AA sequence:RefSeq:WP_009018386.1|KK	89804	3522	2606	349	133	110707	1	1	1	672.314	1342.61	2	1342.61	0.0004	0	38.3		PLDSFGTIR	Hex(1)HexA(1) (ST)	0.000000200.0	C:\Data\Orbitrap\TF Membrane - DG\200928_PaulV_PV-1152_TFM_4.raw
Tanf_03375	Tanf_03375|Tanf_03375|hypothetical protein|~~Similar proteins in strain 92A2: TF2663 and BFO_1652; ~~|EXISTENCE: similar to AA sequence:RefSeq:WP_009018386.1|KK	89804	3522	2606	349	133	110734	1	1	1	672.325	1342.64	2	1342.64	-0.0008	1	52.29		LDAASDSSPAAPKN			C:\Data\Orbitrap\TF Membrane - DG\200928_PaulV_PV-1152_TFM_3.raw
Tanf_03375	Tanf_03375|Tanf_03375|hypothetical protein|~~Similar proteins in strain 92A2: TF2663 and BFO_1652; ~~|EXISTENCE: similar to AA sequence:RefSeq:WP_009018386.1|KK	89804	3522	2606	349	133	111235	1	1	1	673.352	1344.69	2	1344.69	0.0001	0	70.05		STGGGLTPSAQLEK			C:\Data\Orbitrap\TF Membrane - DG\200928_PaulV_PV-1152_TFM_3.raw
Tanf_03375	Tanf_03375|Tanf_03375|hypothetical protein|~~Similar proteins in strain 92A2: TF2663 and BFO_1652; ~~|EXISTENCE: similar to AA sequence:RefSeq:WP_009018386.1|KK	89804	3522	2606	349	133	111933	1	1	1	674.836	1347.66	2	1347.66	-0.0001	0	41.8		TAGNPWFSVDVR			C:\Data\Orbitrap\TF Membrane - DG\200928_PaulV_PV-1152_TFM_1.raw
Tanf_03375	Tanf_03375|Tanf_03375|hypothetical protein|~~Similar proteins in strain 92A2: TF2663 and BFO_1652; ~~|EXISTENCE: similar to AA sequence:RefSeq:WP_009018386.1|KK	89804	3522	2606	349	133	113387	1	1	1	677.889	1353.76	2	1353.76	0.0009	0	61.37		LGLVSINSNPNVK			C:\Data\Orbitrap\TF Membrane - DG\200928_PaulV_PV-1152_TFM_11.raw
Tanf_03375	Tanf_03375|Tanf_03375|hypothetical protein|~~Similar proteins in strain 92A2: TF2663 and BFO_1652; ~~|EXISTENCE: similar to AA sequence:RefSeq:WP_009018386.1|KK	89804	3522	2606	349	133	113923	1	1	1	679.351	1356.69	2	1356.69	-0.0002	1	111.74	1e-11	KLDAASDSSPAAPK			C:\Data\Orbitrap\TF Membrane - DG\200928_PaulV_PV-1152_TFM_2.raw
Tanf_03375	Tanf_03375|Tanf_03375|hypothetical protein|~~Similar proteins in strain 92A2: TF2663 and BFO_1652; ~~|EXISTENCE: similar to AA sequence:RefSeq:WP_009018386.1|KK	89804	3522	2606	349	133	114099	1	1	1	679.384	1356.75	2	1356.75	0.0021	1	21.46		GDLTIPLPGYRR			C:\Data\Orbitrap\TF Membrane - DG\200928_PaulV_PV-1152_TFM_13.raw
Tanf_03375	Tanf_03375|Tanf_03375|hypothetical protein|~~Similar proteins in strain 92A2: TF2663 and BFO_1652; ~~|EXISTENCE: similar to AA sequence:RefSeq:WP_009018386.1|KK	89804	3522	2606	349	133	114602	1	1	1	680.825	1359.64	2	1359.63	0.0008	0	35.14		ISAWEFSETYK			C:\Data\Orbitrap\TF Membrane - DG\200928_PaulV_PV-1152_TFM_3.raw
Tanf_03375	Tanf_03375|Tanf_03375|hypothetical protein|~~Similar proteins in strain 92A2: TF2663 and BFO_1652; ~~|EXISTENCE: similar to AA sequence:RefSeq:WP_009018386.1|KK	89804	3522	2606	349	133	115117	1	1	1	681.837	1361.66	2	1361.66	0.0013	1	44.81		RFNTELEGDKPG			C:\Data\Orbitrap\TF Membrane - DG\200928_PaulV_PV-1152_TFM_3.raw
Tanf_03375	Tanf_03375|Tanf_03375|hypothetical protein|~~Similar proteins in strain 92A2: TF2663 and BFO_1652; ~~|EXISTENCE: similar to AA sequence:RefSeq:WP_009018386.1|KK	89804	3522	2606	349	133	115319	1	1	1	682.31	1362.6	2	1362.6	0.0022	0	51.67		GTNCFDIAYFR			C:\Data\Orbitrap\TF Membrane - DG\200928_PaulV_PV-1152_TFM_3.raw
Tanf_03375	Tanf_03375|Tanf_03375|hypothetical protein|~~Similar proteins in strain 92A2: TF2663 and BFO_1652; ~~|EXISTENCE: similar to AA sequence:RefSeq:WP_009018386.1|KK	89804	3522	2606	349	133	115520	1	1	1	682.802	1363.59	2	1363.59	0.0012	0	18.83		FATDSVVR	Hex-HexA-Pent (ST) [+470.13]	0.0000X000.0	C:\Data\Orbitrap\TF Membrane - DG\200928_PaulV_PV-1152_TFM_2.raw
Tanf_03375	Tanf_03375|Tanf_03375|hypothetical protein|~~Similar proteins in strain 92A2: TF2663 and BFO_1652; ~~|EXISTENCE: similar to AA sequence:RefSeq:WP_009018386.1|KK	89804	3522	2606	349	133	116788	1	1	1	685.348	1368.68	2	1368.68	0.0035	1	61.21		NALKDQQAYYR			C:\Data\Orbitrap\TF Membrane - DG\200928_PaulV_PV-1152_TFM_11.raw
Tanf_03375	Tanf_03375|Tanf_03375|hypothetical protein|~~Similar proteins in strain 92A2: TF2663 and BFO_1652; ~~|EXISTENCE: similar to AA sequence:RefSeq:WP_009018386.1|KK	89804	3522	2606	349	133	117464	1	1	1	686.835	1371.66	2	1371.65	0.0035	0	40.3		EGDKPGDTPETVK			C:\Data\Orbitrap\TF Membrane - DG\200928_PaulV_PV-1152_TFM_6.raw
Tanf_03375	Tanf_03375|Tanf_03375|hypothetical protein|~~Similar proteins in strain 92A2: TF2663 and BFO_1652; ~~|EXISTENCE: similar to AA sequence:RefSeq:WP_009018386.1|KK	89804	3522	2606	349	133	117815	1	1	1	458.598	1372.77	3	1372.77	0.0004	0	74.52	4.4e-08	VKPYDNAKPTLK			C:\Data\Orbitrap\TF Membrane - DG\200928_PaulV_PV-1152_TFM_2.raw
Tanf_03375	Tanf_03375|Tanf_03375|hypothetical protein|~~Similar proteins in strain 92A2: TF2663 and BFO_1652; ~~|EXISTENCE: similar to AA sequence:RefSeq:WP_009018386.1|KK	89804	3522	2606	349	133	117831	1	1	1	687.394	1372.77	2	1372.77	0.0012	0	70.74	1.1e-07	VKPYDNAKPTLK			C:\Data\Orbitrap\TF Membrane - DG\200928_PaulV_PV-1152_TFM_8.raw
Tanf_03375	Tanf_03375|Tanf_03375|hypothetical protein|~~Similar proteins in strain 92A2: TF2663 and BFO_1652; ~~|EXISTENCE: similar to AA sequence:RefSeq:WP_009018386.1|KK	89804	3522	2606	349	133	118014	1	1	1	687.849	1373.68	2	1373.68	-0.0002	0	76.2		NPNLGYQWINR			C:\Data\Orbitrap\TF Membrane - DG\200928_PaulV_PV-1152_TFM_3.raw
Tanf_03375	Tanf_03375|Tanf_03375|hypothetical protein|~~Similar proteins in strain 92A2: TF2663 and BFO_1652; ~~|EXISTENCE: similar to AA sequence:RefSeq:WP_009018386.1|KK	89804	3522	2606	349	133	118282	1	1	1	688.347	1374.68	2	1374.68	0.0006	0	50.37		GTGHIKPQYMLM			C:\Data\Orbitrap\TF Membrane - DG\200928_PaulV_PV-1152_TFM_8.raw
Tanf_03375	Tanf_03375|Tanf_03375|hypothetical protein|~~Similar proteins in strain 92A2: TF2663 and BFO_1652; ~~|EXISTENCE: similar to AA sequence:RefSeq:WP_009018386.1|KK	89804	3522	2606	349	133	118916	1	1	1	689.796	1377.58	2	1377.58	-0.0007	0	75.42		IDTVNVDAGH	Hex(1)HexA(1) (ST)	0.0020000000.0	C:\Data\Orbitrap\TF Membrane - DG\200928_PaulV_PV-1152_TFM_1.raw
Tanf_03375	Tanf_03375|Tanf_03375|hypothetical protein|~~Similar proteins in strain 92A2: TF2663 and BFO_1652; ~~|EXISTENCE: similar to AA sequence:RefSeq:WP_009018386.1|KK	89804	3522	2606	349	133	120606	1	1	1	693.356	1384.7	2	1384.7	-0.0012	0	79.74	1.1e-08	TAIYVDTAYVNR			C:\Data\Orbitrap\TF Membrane - DG\200928_PaulV_PV-1152_TFM_7.raw
Tanf_03375	Tanf_03375|Tanf_03375|hypothetical protein|~~Similar proteins in strain 92A2: TF2663 and BFO_1652; ~~|EXISTENCE: similar to AA sequence:RefSeq:WP_009018386.1|KK	89804	3522	2606	349	133	121505	1	1	1	695.353	1388.69	2	1388.69	0.0015	0	70.59		ETVLGTQASQEAR			C:\Data\Orbitrap\TF Membrane - DG\200928_PaulV_PV-1152_TFM_3.raw
Tanf_03375	Tanf_03375|Tanf_03375|hypothetical protein|~~Similar proteins in strain 92A2: TF2663 and BFO_1652; ~~|EXISTENCE: similar to AA sequence:RefSeq:WP_009018386.1|KK	89804	3522	2606	349	133	122022	1	1	1	696.344	1390.67	2	1390.67	0.0005	0	32.89		GTGHIKPQYMLM	Oxidation (M)	0.000000000100.0	C:\Data\Orbitrap\TF Membrane - DG\200928_PaulV_PV-1152_TFM_8.raw
Tanf_03375	Tanf_03375|Tanf_03375|hypothetical protein|~~Similar proteins in strain 92A2: TF2663 and BFO_1652; ~~|EXISTENCE: similar to AA sequence:RefSeq:WP_009018386.1|KK	89804	3522	2606	349	133	122045	1	1	1	696.345	1390.68	2	1390.67	0.0019	0	64.94		GTGHIKPQYMLM	Oxidation (M)	0.000000000001.0	C:\Data\Orbitrap\TF Membrane - DG\200928_PaulV_PV-1152_TFM_4.raw
Tanf_03375	Tanf_03375|Tanf_03375|hypothetical protein|~~Similar proteins in strain 92A2: TF2663 and BFO_1652; ~~|EXISTENCE: similar to AA sequence:RefSeq:WP_009018386.1|KK	89804	3522	2606	349	133	124549	1	1	1	701.835	1401.65	2	1401.65	0.0026	0	47.57		SPNGTPNPFTDQK			C:\Data\Orbitrap\TF Membrane - DG\200928_PaulV_PV-1152_TFM_3.raw
Tanf_03375	Tanf_03375|Tanf_03375|hypothetical protein|~~Similar proteins in strain 92A2: TF2663 and BFO_1652; ~~|EXISTENCE: similar to AA sequence:RefSeq:WP_009018386.1|KK	89804	3522	2606	349	133	125343	1	1	1	703.396	1404.78	2	1404.78	0.0017	0	59.81		NEVIGTPLFFLR			C:\Data\Orbitrap\TF Membrane - DG\200928_PaulV_PV-1152_TFM_7.raw
Tanf_03375	Tanf_03375|Tanf_03375|hypothetical protein|~~Similar proteins in strain 92A2: TF2663 and BFO_1652; ~~|EXISTENCE: similar to AA sequence:RefSeq:WP_009018386.1|KK	89804	3522	2606	349	133	125352	1	1	1	703.415	1404.82	2	1404.82	-0.0004	1	65.73	2.7e-07	AGKINGMLLFTLK			C:\Data\Orbitrap\TF Membrane - DG\200928_PaulV_PV-1152_TFM_5.raw
Tanf_03375	Tanf_03375|Tanf_03375|hypothetical protein|~~Similar proteins in strain 92A2: TF2663 and BFO_1652; ~~|EXISTENCE: similar to AA sequence:RefSeq:WP_009018386.1|KK	89804	3522	2606	349	133	125613	1	1	1	704.342	1406.67	2	1406.67	0.0002	0	36.99		GTGHIKPQYMLM	2 Oxidation (M)	0.000000000101.0	C:\Data\Orbitrap\TF Membrane - DG\200928_PaulV_PV-1152_TFM_3.raw
Tanf_03375	Tanf_03375|Tanf_03375|hypothetical protein|~~Similar proteins in strain 92A2: TF2663 and BFO_1652; ~~|EXISTENCE: similar to AA sequence:RefSeq:WP_009018386.1|KK	89804	3522	2606	349	133	125706	1	1	1	704.374	1406.73	2	1406.73	0.0032	0	45.43		FHPALQVPVDER			C:\Data\Orbitrap\TF Membrane - DG\200928_PaulV_PV-1152_TFM_6.raw
Tanf_03375	Tanf_03375|Tanf_03375|hypothetical protein|~~Similar proteins in strain 92A2: TF2663 and BFO_1652; ~~|EXISTENCE: similar to AA sequence:RefSeq:WP_009018386.1|KK	89804	3522	2606	349	133	126333	1	1	1	705.856	1409.7	2	1409.7	0.0007	1	37.95		KLMVDTLPR	Hex(1)HexA(1) (ST)	0.000002000.0	C:\Data\Orbitrap\TF Membrane - DG\200928_PaulV_PV-1152_TFM_3.raw
Tanf_03375	Tanf_03375|Tanf_03375|hypothetical protein|~~Similar proteins in strain 92A2: TF2663 and BFO_1652; ~~|EXISTENCE: similar to AA sequence:RefSeq:WP_009018386.1|KK	89804	3522	2606	349	133	126673	1	1	1	706.423	1410.83	2	1410.83	0.0006	2	85.39	2.9e-09	KNQVADLVQLKR			C:\Data\Orbitrap\TF Membrane - DG\200928_PaulV_PV-1152_TFM_3.raw
Tanf_03375	Tanf_03375|Tanf_03375|hypothetical protein|~~Similar proteins in strain 92A2: TF2663 and BFO_1652; ~~|EXISTENCE: similar to AA sequence:RefSeq:WP_009018386.1|KK	89804	3522	2606	349	133	127992	1	1	1	709.811	1417.61	2	1417.6	0.009	0	47.99		NSEVIDFEK	Hex(1)HexA(1) (ST)	0.020000000.0	C:\Data\Orbitrap\TF Membrane - DG\200928_PaulV_PV-1152_TFM_12.raw
Tanf_03375	Tanf_03375|Tanf_03375|hypothetical protein|~~Similar proteins in strain 92A2: TF2663 and BFO_1652; ~~|EXISTENCE: similar to AA sequence:RefSeq:WP_009018386.1|KK	89804	3522	2606	349	133	128543	1	1	1	710.869	1419.72	2	1419.72	-0.0005	0	92.26	1.1e-09	QIVNSEVIDFEK			C:\Data\Orbitrap\TF Membrane - DG\200928_PaulV_PV-1152_TFM_6.raw
Tanf_03375	Tanf_03375|Tanf_03375|hypothetical protein|~~Similar proteins in strain 92A2: TF2663 and BFO_1652; ~~|EXISTENCE: similar to AA sequence:RefSeq:WP_009018386.1|KK	89804	3522	2606	349	133	128910	1	1	1	711.413	1420.81	2	1420.81	0.0005	1	67.94	1.6e-07	AGKINGMLLFTLK	Oxidation (M)	0.0000001000000.0	C:\Data\Orbitrap\TF Membrane - DG\200928_PaulV_PV-1152_TFM_3.raw
Tanf_03375	Tanf_03375|Tanf_03375|hypothetical protein|~~Similar proteins in strain 92A2: TF2663 and BFO_1652; ~~|EXISTENCE: similar to AA sequence:RefSeq:WP_009018386.1|KK	89804	3522	2606	349	133	128940	1	1	1	711.823	1421.63	2	1421.63	0.0012	0	47.89		FNTELEGDKPGDT			C:\Data\Orbitrap\TF Membrane - DG\200928_PaulV_PV-1152_TFM_1.raw
Tanf_03375	Tanf_03375|Tanf_03375|hypothetical protein|~~Similar proteins in strain 92A2: TF2663 and BFO_1652; ~~|EXISTENCE: similar to AA sequence:RefSeq:WP_009018386.1|KK	89804	3522	2606	349	133	129693	1	1	1	713.853	1425.69	2	1425.69	0.0004	1	36.09		KLMVDTLPR	Oxidation (M); Hex(1)HexA(1) (ST)	0.001002000.0	C:\Data\Orbitrap\TF Membrane - DG\200928_PaulV_PV-1152_TFM_3.raw
Tanf_03375	Tanf_03375|Tanf_03375|hypothetical protein|~~Similar proteins in strain 92A2: TF2663 and BFO_1652; ~~|EXISTENCE: similar to AA sequence:RefSeq:WP_009018386.1|KK	89804	3522	2606	349	133	130423	1	1	1	715.868	1429.72	2	1429.72	0.0019	0	59.34		DNGDLTIPLPGYR			C:\Data\Orbitrap\TF Membrane - DG\200928_PaulV_PV-1152_TFM_13.raw
Tanf_03375	Tanf_03375|Tanf_03375|hypothetical protein|~~Similar proteins in strain 92A2: TF2663 and BFO_1652; ~~|EXISTENCE: similar to AA sequence:RefSeq:WP_009018386.1|KK	89804	3522	2606	349	133	131993	1	0	0	719.814	1437.61	2	1437.61	-0.0017	0	46.23		YVDTAYVNR	Hex(1)HexA(1) (ST)	0.000200000.0	C:\Data\Orbitrap\TF Membrane - DG\200928_PaulV_PV-1152_TFM_4.raw
Tanf_03375	Tanf_03375|Tanf_03375|hypothetical protein|~~Similar proteins in strain 92A2: TF2663 and BFO_1652; ~~|EXISTENCE: similar to AA sequence:RefSeq:WP_009018386.1|KK	89804	3522	2606	349	133	132404	1	1	1	720.402	1438.79	2	1438.79	0.0003	1	87.61		KNAEASPINIINR			C:\Data\Orbitrap\TF Membrane - DG\200928_PaulV_PV-1152_TFM_3.raw
Tanf_03375	Tanf_03375|Tanf_03375|hypothetical protein|~~Similar proteins in strain 92A2: TF2663 and BFO_1652; ~~|EXISTENCE: similar to AA sequence:RefSeq:WP_009018386.1|KK	89804	3522	2606	349	133	133932	1	1	1	724.376	1446.74	2	1446.74	0.0012	0	95.64		QAIADAEIFNVEK			C:\Data\Orbitrap\TF Membrane - DG\200928_PaulV_PV-1152_TFM_3.raw
Tanf_03375	Tanf_03375|Tanf_03375|hypothetical protein|~~Similar proteins in strain 92A2: TF2663 and BFO_1652; ~~|EXISTENCE: similar to AA sequence:RefSeq:WP_009018386.1|KK	89804	3522	2606	349	133	134425	1	1	1	725.401	1448.79	2	1448.79	0.0008	0	75.76		LYVSLQNLTVDGK			C:\Data\Orbitrap\TF Membrane - DG\200928_PaulV_PV-1152_TFM_5.raw
Tanf_03375	Tanf_03375|Tanf_03375|hypothetical protein|~~Similar proteins in strain 92A2: TF2663 and BFO_1652; ~~|EXISTENCE: similar to AA sequence:RefSeq:WP_009018386.1|KK	89804	3522	2606	349	133	135145	1	1	1	727.356	1452.7	2	1452.69	0.005	0	60.35		GGRPLVSYLDETM	Oxidation (M)	0.0000000000001.0	C:\Data\Orbitrap\TF Membrane - DG\200928_PaulV_PV-1152_TFM_13.raw
Tanf_03375	Tanf_03375|Tanf_03375|hypothetical protein|~~Similar proteins in strain 92A2: TF2663 and BFO_1652; ~~|EXISTENCE: similar to AA sequence:RefSeq:WP_009018386.1|KK	89804	3522	2606	349	133	135312	1	1	1	727.856	1453.7	2	1453.7	-0.0016	0	56.06		DAGHYKPYGYGVK			C:\Data\Orbitrap\TF Membrane - DG\200928_PaulV_PV-1152_TFM_3.raw
Tanf_03375	Tanf_03375|Tanf_03375|hypothetical protein|~~Similar proteins in strain 92A2: TF2663 and BFO_1652; ~~|EXISTENCE: similar to AA sequence:RefSeq:WP_009018386.1|KK	89804	3522	2606	349	133	135336	1	1	1	727.887	1453.76	2	1453.76	0.0038	1	21.65		KNYLFENTNALK			C:\Data\Orbitrap\TF Membrane - DG\200928_PaulV_PV-1152_TFM_5.raw
Tanf_03375	Tanf_03375|Tanf_03375|hypothetical protein|~~Similar proteins in strain 92A2: TF2663 and BFO_1652; ~~|EXISTENCE: similar to AA sequence:RefSeq:WP_009018386.1|KK	89804	3522	2606	349	133	135666	1	1	1	728.857	1455.7	2	1455.7	0.001	0	42.59		IPLDSFGTIR	Hex(1)HexA(1) (ST)	0.0000000200.0	C:\Data\Orbitrap\TF Membrane - DG\200928_PaulV_PV-1152_TFM_3.raw
Tanf_03375	Tanf_03375|Tanf_03375|hypothetical protein|~~Similar proteins in strain 92A2: TF2663 and BFO_1652; ~~|EXISTENCE: similar to AA sequence:RefSeq:WP_009018386.1|KK	89804	3522	2606	349	133	136405	1	1	1	730.417	1458.82	2	1458.82	-0.0002	1	48.69		RVSIDPDLYLIR			C:\Data\Orbitrap\TF Membrane - DG\200928_PaulV_PV-1152_TFM_1.raw
Tanf_03375	Tanf_03375|Tanf_03375|hypothetical protein|~~Similar proteins in strain 92A2: TF2663 and BFO_1652; ~~|EXISTENCE: similar to AA sequence:RefSeq:WP_009018386.1|KK	89804	3522	2606	349	133	136739	1	1	1	731.356	1460.7	2	1460.7	0.0006	0	54.33	4.8e-06	SWYTFTAYPTPK			C:\Data\Orbitrap\TF Membrane - DG\200928_PaulV_PV-1152_TFM_3.raw
Tanf_03375	Tanf_03375|Tanf_03375|hypothetical protein|~~Similar proteins in strain 92A2: TF2663 and BFO_1652; ~~|EXISTENCE: similar to AA sequence:RefSeq:WP_009018386.1|KK	89804	3522	2606	349	133	138545	1	1	1	735.871	1469.73	2	1469.73	0.001	1	92.03		TNALKDQQAYYR			C:\Data\Orbitrap\TF Membrane - DG\200928_PaulV_PV-1152_TFM_11.raw
Tanf_03375	Tanf_03375|Tanf_03375|hypothetical protein|~~Similar proteins in strain 92A2: TF2663 and BFO_1652; ~~|EXISTENCE: similar to AA sequence:RefSeq:WP_009018386.1|KK	89804	3522	2606	349	133	138826	1	1	1	736.406	1470.8	2	1470.79	0.0038	1	18.15		NGDLTIPLPGYRR			C:\Data\Orbitrap\TF Membrane - DG\200928_PaulV_PV-1152_TFM_13.raw
Tanf_03375	Tanf_03375|Tanf_03375|hypothetical protein|~~Similar proteins in strain 92A2: TF2663 and BFO_1652; ~~|EXISTENCE: similar to AA sequence:RefSeq:WP_009018386.1|KK	89804	3522	2606	349	133	139965	1	1	1	739.351	1476.69	2	1476.68	0.0022	1	70.48		RFNTELEGDKPGD			C:\Data\Orbitrap\TF Membrane - DG\200928_PaulV_PV-1152_TFM_5.raw
Tanf_03375	Tanf_03375|Tanf_03375|hypothetical protein|~~Similar proteins in strain 92A2: TF2663 and BFO_1652; ~~|EXISTENCE: similar to AA sequence:RefSeq:WP_009018386.1|KK	89804	3522	2606	349	133	140362	1	1	1	740.342	1478.67	2	1478.67	-0.001	1	39.45		SMVAYDKVTK	Hex(1)HexA(1) (ST)	0.0000000020.0	C:\Data\Orbitrap\TF Membrane - DG\200928_PaulV_PV-1152_TFM_3.raw
Tanf_03375	Tanf_03375|Tanf_03375|hypothetical protein|~~Similar proteins in strain 92A2: TF2663 and BFO_1652; ~~|EXISTENCE: similar to AA sequence:RefSeq:WP_009018386.1|KK	89804	3522	2606	349	133	141619	1	1	1	743.375	1484.74	2	1484.74	-0.0006	0	47.16		LEGDKPGDTPETVK			C:\Data\Orbitrap\TF Membrane - DG\200928_PaulV_PV-1152_TFM_3.raw
Tanf_03375	Tanf_03375|Tanf_03375|hypothetical protein|~~Similar proteins in strain 92A2: TF2663 and BFO_1652; ~~|EXISTENCE: similar to AA sequence:RefSeq:WP_009018386.1|KK	89804	3522	2606	349	133	141651	1	1	1	743.399	1484.78	2	1484.78	0.0006	2	48.75		KKLDAASDSSPAAPK			C:\Data\Orbitrap\TF Membrane - DG\200928_PaulV_PV-1152_TFM_3.raw
Tanf_03375	Tanf_03375|Tanf_03375|hypothetical protein|~~Similar proteins in strain 92A2: TF2663 and BFO_1652; ~~|EXISTENCE: similar to AA sequence:RefSeq:WP_009018386.1|KK	89804	3522	2606	349	133	141661	1	1	1	743.404	1484.79	2	1484.79	-0.0003	0	65.18		SLQNLTVDGKPGTR			C:\Data\Orbitrap\TF Membrane - DG\200928_PaulV_PV-1152_TFM_3.raw
Tanf_03375	Tanf_03375|Tanf_03375|hypothetical protein|~~Similar proteins in strain 92A2: TF2663 and BFO_1652; ~~|EXISTENCE: similar to AA sequence:RefSeq:WP_009018386.1|KK	89804	3522	2606	349	133	142060	1	1	1	744.871	1487.73	2	1487.73	0.0015	0	76.48	2.6e-08	NNPNLGYQWINR			C:\Data\Orbitrap\TF Membrane - DG\200928_PaulV_PV-1152_TFM_1.raw
Tanf_03375	Tanf_03375|Tanf_03375|hypothetical protein|~~Similar proteins in strain 92A2: TF2663 and BFO_1652; ~~|EXISTENCE: similar to AA sequence:RefSeq:WP_009018386.1|KK	89804	3522	2606	349	133	142534	1	1	1	746.341	1490.67	2	1490.66	0.0054	0	19.65		QGTNCFDIAYFR			C:\Data\Orbitrap\TF Membrane - DG\200928_PaulV_PV-1152_TFM_3.raw
Tanf_03375	Tanf_03375|Tanf_03375|hypothetical protein|~~Similar proteins in strain 92A2: TF2663 and BFO_1652; ~~|EXISTENCE: similar to AA sequence:RefSeq:WP_009018386.1|KK	89804	3522	2606	349	133	144035	1	1	1	750.368	1498.72	2	1498.72	0.0016	0	64.3		GQYLHVPLYSAHD			C:\Data\Orbitrap\TF Membrane - DG\200928_PaulV_PV-1152_TFM_6.raw
Tanf_03375	Tanf_03375|Tanf_03375|hypothetical protein|~~Similar proteins in strain 92A2: TF2663 and BFO_1652; ~~|EXISTENCE: similar to AA sequence:RefSeq:WP_009018386.1|KK	89804	3522	2606	349	133	144071	1	1	1	750.375	1498.73	2	1498.73	0.0003	0	67.45		PFSATYLPTYDPK			C:\Data\Orbitrap\TF Membrane - DG\200928_PaulV_PV-1152_TFM_3.raw
Tanf_03375	Tanf_03375|Tanf_03375|hypothetical protein|~~Similar proteins in strain 92A2: TF2663 and BFO_1652; ~~|EXISTENCE: similar to AA sequence:RefSeq:WP_009018386.1|KK	89804	3522	2606	349	133	145596	1	1	1	755.315	1508.61	2	1508.61	0.007	0	40.03		QVDSMVAYDK	Oxidation (M); Hex(1)HexA(1) (ST)	0.0002100000.0	C:\Data\Orbitrap\TF Membrane - DG\200928_PaulV_PV-1152_TFM_3.raw
Tanf_03375	Tanf_03375|Tanf_03375|hypothetical protein|~~Similar proteins in strain 92A2: TF2663 and BFO_1652; ~~|EXISTENCE: similar to AA sequence:RefSeq:WP_009018386.1|KK	89804	3522	2606	349	133	146811	1	1	1	758.832	1515.65	2	1515.65	0.0014	0	52.23		TQINFGCYEPCK			C:\Data\Orbitrap\TF Membrane - DG\200928_PaulV_PV-1152_TFM_4.raw
Tanf_03375	Tanf_03375|Tanf_03375|hypothetical protein|~~Similar proteins in strain 92A2: TF2663 and BFO_1652; ~~|EXISTENCE: similar to AA sequence:RefSeq:WP_009018386.1|KK	89804	3522	2606	349	133	147139	1	1	1	759.42	1516.83	2	1516.82	0.0001	0	98.13		YLGLVSINSNPNVK			C:\Data\Orbitrap\TF Membrane - DG\200928_PaulV_PV-1152_TFM_3.raw
Tanf_03375	Tanf_03375|Tanf_03375|hypothetical protein|~~Similar proteins in strain 92A2: TF2663 and BFO_1652; ~~|EXISTENCE: similar to AA sequence:RefSeq:WP_009018386.1|KK	89804	3522	2606	349	133	147435	1	1	1	760.378	1518.74	2	1518.74	-0.0009	1	97.23		KLDAASDSSPAAPK	Hex(ST) (ST) [+162.05]	0.00000000X00000.0	C:\Data\Orbitrap\TF Membrane - DG\200928_PaulV_PV-1152_TFM_4.raw
Tanf_03375	Tanf_03375|Tanf_03375|hypothetical protein|~~Similar proteins in strain 92A2: TF2663 and BFO_1652; ~~|EXISTENCE: similar to AA sequence:RefSeq:WP_009018386.1|KK	89804	3522	2606	349	133	148142	1	1	1	762.847	1523.68	2	1523.68	0.0011	0	20.68		ENDYLWGTAWNR			C:\Data\Orbitrap\TF Membrane - DG\200928_PaulV_PV-1152_TFM_14.raw
Tanf_03375	Tanf_03375|Tanf_03375|hypothetical protein|~~Similar proteins in strain 92A2: TF2663 and BFO_1652; ~~|EXISTENCE: similar to AA sequence:RefSeq:WP_009018386.1|KK	89804	3522	2606	349	133	148626	1	1	1	763.931	1525.85	2	1525.85	0.0005	0	84.19	3.8e-09	VVAENGAVTILNAAGK			C:\Data\Orbitrap\TF Membrane - DG\200928_PaulV_PV-1152_TFM_3.raw
Tanf_03375	Tanf_03375|Tanf_03375|hypothetical protein|~~Similar proteins in strain 92A2: TF2663 and BFO_1652; ~~|EXISTENCE: similar to AA sequence:RefSeq:WP_009018386.1|KK	89804	3522	2606	349	133	148896	1	1	1	764.884	1527.75	2	1527.75	-0.0004	1	69	1.6e-07	LDAASDSSPAAPKNGK			C:\Data\Orbitrap\TF Membrane - DG\200928_PaulV_PV-1152_TFM_3.raw
Tanf_03375	Tanf_03375|Tanf_03375|hypothetical protein|~~Similar proteins in strain 92A2: TF2663 and BFO_1652; ~~|EXISTENCE: similar to AA sequence:RefSeq:WP_009018386.1|KK	89804	3522	2606	349	133	151533	1	1	1	773.382	1544.75	2	1544.75	0.002	0	60.28		DDNGDLTIPLPGYR			C:\Data\Orbitrap\TF Membrane - DG\200928_PaulV_PV-1152_TFM_13.raw
Tanf_03375	Tanf_03375|Tanf_03375|hypothetical protein|~~Similar proteins in strain 92A2: TF2663 and BFO_1652; ~~|EXISTENCE: similar to AA sequence:RefSeq:WP_009018386.1|KK	89804	3522	2606	349	133	151904	1	1	1	774.379	1546.74	2	1546.74	0.0013	0	79.67	1.1e-08	DTATVNLYAFNYR			C:\Data\Orbitrap\TF Membrane - DG\200928_PaulV_PV-1152_TFM_2.raw
Tanf_03375	Tanf_03375|Tanf_03375|hypothetical protein|~~Similar proteins in strain 92A2: TF2663 and BFO_1652; ~~|EXISTENCE: similar to AA sequence:RefSeq:WP_009018386.1|KK	89804	3522	2606	349	133	151912	1	1	1	774.383	1546.75	2	1546.75	-0.0006	0	65.59		TAIYVDTAYVNR	Hex(ST) (ST) [+162.05]	0.000000X00000.0	C:\Data\Orbitrap\TF Membrane - DG\200928_PaulV_PV-1152_TFM_5.raw
Tanf_03375	Tanf_03375|Tanf_03375|hypothetical protein|~~Similar proteins in strain 92A2: TF2663 and BFO_1652; ~~|EXISTENCE: similar to AA sequence:RefSeq:WP_009018386.1|KK	89804	3522	2606	349	133	152197	1	1	1	775.368	1548.72	2	1548.72	0.0014	0	51.75	7.7e-06	FSPNGTPNPFTDQK			C:\Data\Orbitrap\TF Membrane - DG\200928_PaulV_PV-1152_TFM_1.raw
Tanf_03375	Tanf_03375|Tanf_03375|hypothetical protein|~~Similar proteins in strain 92A2: TF2663 and BFO_1652; ~~|EXISTENCE: similar to AA sequence:RefSeq:WP_009018386.1|KK	89804	3522	2606	349	133	154253	1	1	1	782.418	1562.82	2	1562.82	0.0003	0	83.25		GVFHPALQVPVDER			C:\Data\Orbitrap\TF Membrane - DG\200928_PaulV_PV-1152_TFM_1.raw
Tanf_03375	Tanf_03375|Tanf_03375|hypothetical protein|~~Similar proteins in strain 92A2: TF2663 and BFO_1652; ~~|EXISTENCE: similar to AA sequence:RefSeq:WP_009018386.1|KK	89804	3522	2606	349	133	154623	1	1	1	522.915	1565.72	3	1565.73	-0.0034	0	53.42		PGAGAPIDYSYYHR			C:\Data\Orbitrap\TF Membrane - DG\200928_PaulV_PV-1152_TFM_3.raw
Tanf_03375	Tanf_03375|Tanf_03375|hypothetical protein|~~Similar proteins in strain 92A2: TF2663 and BFO_1652; ~~|EXISTENCE: similar to AA sequence:RefSeq:WP_009018386.1|KK	89804	3522	2606	349	133	154718	1	1	1	784.346	1566.68	2	1566.68	-0.0002	0	79.71	1.1e-08	LDAASDSSPAAPK	Hex(1)HexA(1) (ST)	0.0000000200000.0	C:\Data\Orbitrap\TF Membrane - DG\200928_PaulV_PV-1152_TFM_8.raw
Tanf_03375	Tanf_03375|Tanf_03375|hypothetical protein|~~Similar proteins in strain 92A2: TF2663 and BFO_1652; ~~|EXISTENCE: similar to AA sequence:RefSeq:WP_009018386.1|KK	89804	3522	2606	349	133	154990	1	1	1	784.928	1567.84	2	1567.84	0.0018	0	76.37	2.3e-08	YNEVIGTPLFFLR			C:\Data\Orbitrap\TF Membrane - DG\200928_PaulV_PV-1152_TFM_3.raw
Tanf_03375	Tanf_03375|Tanf_03375|hypothetical protein|~~Similar proteins in strain 92A2: TF2663 and BFO_1652; ~~|EXISTENCE: similar to AA sequence:RefSeq:WP_009018386.1|KK	89804	3522	2606	349	133	157146	1	1	1	792.94	1583.87	2	1583.86	0.0021	0	92.64		VSLQNLTVDGKPGTR			C:\Data\Orbitrap\TF Membrane - DG\200928_PaulV_PV-1152_TFM_3.raw
Tanf_03375	Tanf_03375|Tanf_03375|hypothetical protein|~~Similar proteins in strain 92A2: TF2663 and BFO_1652; ~~|EXISTENCE: similar to AA sequence:RefSeq:WP_009018386.1|KK	89804	3522	2606	349	133	157393	1	1	1	793.919	1585.82	2	1585.82	0.0014	1	20.14		DNGDLTIPLPGYRR			C:\Data\Orbitrap\TF Membrane - DG\200928_PaulV_PV-1152_TFM_13.raw
Tanf_03375	Tanf_03375|Tanf_03375|hypothetical protein|~~Similar proteins in strain 92A2: TF2663 and BFO_1652; ~~|EXISTENCE: similar to AA sequence:RefSeq:WP_009018386.1|KK	89804	3522	2606	349	133	157414	1	1	1	793.937	1585.86	2	1585.86	0.0013	1	99.97	1e-10	FKNAEASPINIINR			C:\Data\Orbitrap\TF Membrane - DG\200928_PaulV_PV-1152_TFM_3.raw
Tanf_03375	Tanf_03375|Tanf_03375|hypothetical protein|~~Similar proteins in strain 92A2: TF2663 and BFO_1652; ~~|EXISTENCE: similar to AA sequence:RefSeq:WP_009018386.1|KK	89804	3522	2606	349	133	158445	1	1	1	798.364	1594.71	2	1594.71	0.0016	0	92.42	6.3e-10	EGGDFLIESETQDR			C:\Data\Orbitrap\TF Membrane - DG\200928_PaulV_PV-1152_TFM_13.raw
Tanf_03375	Tanf_03375|Tanf_03375|hypothetical protein|~~Similar proteins in strain 92A2: TF2663 and BFO_1652; ~~|EXISTENCE: similar to AA sequence:RefSeq:WP_009018386.1|KK	89804	3522	2606	349	133	159172	1	1	1	534.647	1600.92	3	1600.92	0.0006	1	52.08	6.2e-06	LGYVQVKIAPATDVK			C:\Data\Orbitrap\TF Membrane - DG\200928_PaulV_PV-1152_TFM_3.raw
Tanf_03375	Tanf_03375|Tanf_03375|hypothetical protein|~~Similar proteins in strain 92A2: TF2663 and BFO_1652; ~~|EXISTENCE: similar to AA sequence:RefSeq:WP_009018386.1|KK	89804	3522	2606	349	133	159260	1	1	1	801.903	1601.79	2	1601.79	0.0009	1	88.47	2.1e-09	YENPFKYCLGALK			C:\Data\Orbitrap\TF Membrane - DG\200928_PaulV_PV-1152_TFM_4.raw
Tanf_03375	Tanf_03375|Tanf_03375|hypothetical protein|~~Similar proteins in strain 92A2: TF2663 and BFO_1652; ~~|EXISTENCE: similar to AA sequence:RefSeq:WP_009018386.1|KK	89804	3522	2606	349	133	159432	1	1	1	802.427	1602.84	2	1602.84	0.0035	1	22.59		SIDPDLYLIRNER			C:\Data\Orbitrap\TF Membrane - DG\200928_PaulV_PV-1152_TFM_4.raw
Tanf_03375	Tanf_03375|Tanf_03375|hypothetical protein|~~Similar proteins in strain 92A2: TF2663 and BFO_1652; ~~|EXISTENCE: similar to AA sequence:RefSeq:WP_009018386.1|KK	89804	3522	2606	349	133	160661	1	1	1	807.399	1612.78	2	1612.78	0.0067	0	20.02		NPFSATYLPTYDPK			C:\Data\Orbitrap\TF Membrane - DG\200928_PaulV_PV-1152_TFM_2.raw
Tanf_03375	Tanf_03375|Tanf_03375|hypothetical protein|~~Similar proteins in strain 92A2: TF2663 and BFO_1652; ~~|EXISTENCE: similar to AA sequence:RefSeq:WP_009018386.1|KK	89804	3522	2606	349	133	161655	1	1	1	811.362	1620.71	2	1620.71	0.0018	0	26.35	0.0042	GMYLINATDSAK	Hex(1)HexA(1) (ST)	0.000000000200.0	C:\Data\Orbitrap\TF Membrane - DG\200928_PaulV_PV-1152_TFM_3.raw
Tanf_03375	Tanf_03375|Tanf_03375|hypothetical protein|~~Similar proteins in strain 92A2: TF2663 and BFO_1652; ~~|EXISTENCE: similar to AA sequence:RefSeq:WP_009018386.1|KK	89804	3522	2606	349	133	162026	1	1	1	812.402	1622.79	2	1622.79	-0.0002	0	102.82	8.1e-11	SFETVLGTQASQEAR			C:\Data\Orbitrap\TF Membrane - DG\200928_PaulV_PV-1152_TFM_5.raw
Tanf_03375	Tanf_03375|Tanf_03375|hypothetical protein|~~Similar proteins in strain 92A2: TF2663 and BFO_1652; ~~|EXISTENCE: similar to AA sequence:RefSeq:WP_009018386.1|KK	89804	3522	2606	349	133	163002	1	1	1	816.442	1630.87	2	1630.87	0.001	0	64.22	4.9e-07	NYLGLVSINSNPNVK			C:\Data\Orbitrap\TF Membrane - DG\200928_PaulV_PV-1152_TFM_1.raw
Tanf_03375	Tanf_03375|Tanf_03375|hypothetical protein|~~Similar proteins in strain 92A2: TF2663 and BFO_1652; ~~|EXISTENCE: similar to AA sequence:RefSeq:WP_009018386.1|KK	89804	3522	2606	349	133	164434	1	1	1	548.962	1643.86	3	1643.86	0.0005	0	70.34		GTGHIKPQYMLMIR			C:\Data\Orbitrap\TF Membrane - DG\200928_PaulV_PV-1152_TFM_10.raw
Tanf_03375	Tanf_03375|Tanf_03375|hypothetical protein|~~Similar proteins in strain 92A2: TF2663 and BFO_1652; ~~|EXISTENCE: similar to AA sequence:RefSeq:WP_009018386.1|KK	89804	3522	2606	349	133	164435	1	1	1	822.94	1643.86	2	1643.86	0.0007	0	47.96		GTGHIKPQYMLMIR			C:\Data\Orbitrap\TF Membrane - DG\200928_PaulV_PV-1152_TFM_5.raw
Tanf_03375	Tanf_03375|Tanf_03375|hypothetical protein|~~Similar proteins in strain 92A2: TF2663 and BFO_1652; ~~|EXISTENCE: similar to AA sequence:RefSeq:WP_009018386.1|KK	89804	3522	2606	349	133	165016	1	1	1	825.441	1648.87	2	1648.87	0.0001	1	116.58	2.5e-12	QIVNSEVIDFEKTK			C:\Data\Orbitrap\TF Membrane - DG\200928_PaulV_PV-1152_TFM_1.raw
Tanf_03375	Tanf_03375|Tanf_03375|hypothetical protein|~~Similar proteins in strain 92A2: TF2663 and BFO_1652; ~~|EXISTENCE: similar to AA sequence:RefSeq:WP_009018386.1|KK	89804	3522	2606	349	133	165018	1	1	1	550.63	1648.87	3	1648.87	0.0004	1	69.52	1.3e-07	QIVNSEVIDFEKTK			C:\Data\Orbitrap\TF Membrane - DG\200928_PaulV_PV-1152_TFM_1.raw
Tanf_03375	Tanf_03375|Tanf_03375|hypothetical protein|~~Similar proteins in strain 92A2: TF2663 and BFO_1652; ~~|EXISTENCE: similar to AA sequence:RefSeq:WP_009018386.1|KK	89804	3522	2606	349	133	165129	1	1	1	550.958	1649.85	3	1649.85	0.0005	0	50.82		HANDALYILGHADLK			C:\Data\Orbitrap\TF Membrane - DG\200928_PaulV_PV-1152_TFM_3.raw
Tanf_03375	Tanf_03375|Tanf_03375|hypothetical protein|~~Similar proteins in strain 92A2: TF2663 and BFO_1652; ~~|EXISTENCE: similar to AA sequence:RefSeq:WP_009018386.1|KK	89804	3522	2606	349	133	166224	1	1	1	830.911	1659.81	2	1659.81	-0.0007	0	35.06	0.00065	GQYPVIAPCDGGWIK			C:\Data\Orbitrap\TF Membrane - DG\200928_PaulV_PV-1152_TFM_1.raw
Tanf_03375	Tanf_03375|Tanf_03375|hypothetical protein|~~Similar proteins in strain 92A2: TF2663 and BFO_1652; ~~|EXISTENCE: similar to AA sequence:RefSeq:WP_009018386.1|KK	89804	3522	2606	349	133	166251	1	1	1	554.293	1659.86	3	1659.86	-0.0011	0	67.56		GTGHIKPQYMLMIR	Oxidation (M)	0.00000000010000.0	C:\Data\Orbitrap\TF Membrane - DG\200928_PaulV_PV-1152_TFM_1.raw
Tanf_03375	Tanf_03375|Tanf_03375|hypothetical protein|~~Similar proteins in strain 92A2: TF2663 and BFO_1652; ~~|EXISTENCE: similar to AA sequence:RefSeq:WP_009018386.1|KK	89804	3522	2606	349	133	166255	1	1	1	830.937	1659.86	2	1659.86	-0.0004	0	33.45		GTGHIKPQYMLMIR	Oxidation (M)	0.00000000010000.0	C:\Data\Orbitrap\TF Membrane - DG\200928_PaulV_PV-1152_TFM_3.raw
Tanf_03375	Tanf_03375|Tanf_03375|hypothetical protein|~~Similar proteins in strain 92A2: TF2663 and BFO_1652; ~~|EXISTENCE: similar to AA sequence:RefSeq:WP_009018386.1|KK	89804	3522	2606	349	133	166259	1	1	1	830.937	1659.86	2	1659.86	0.0006	0	31.24		GTGHIKPQYMLMIR	Oxidation (M)	0.00000000000100.0	C:\Data\Orbitrap\TF Membrane - DG\200928_PaulV_PV-1152_TFM_3.raw
Tanf_03375	Tanf_03375|Tanf_03375|hypothetical protein|~~Similar proteins in strain 92A2: TF2663 and BFO_1652; ~~|EXISTENCE: similar to AA sequence:RefSeq:WP_009018386.1|KK	89804	3522	2606	349	133	166260	1	1	1	554.294	1659.86	3	1659.86	0.0007	0	63.99		GTGHIKPQYMLMIR	Oxidation (M)	0.00000000000100.0	C:\Data\Orbitrap\TF Membrane - DG\200928_PaulV_PV-1152_TFM_3.raw
Tanf_03375	Tanf_03375|Tanf_03375|hypothetical protein|~~Similar proteins in strain 92A2: TF2663 and BFO_1652; ~~|EXISTENCE: similar to AA sequence:RefSeq:WP_009018386.1|KK	89804	3522	2606	349	133	166962	1	1	1	834.413	1666.81	2	1666.81	0.0007	0	78.01		NVDAGHYKPYGYGVK			C:\Data\Orbitrap\TF Membrane - DG\200928_PaulV_PV-1152_TFM_3.raw
Tanf_03375	Tanf_03375|Tanf_03375|hypothetical protein|~~Similar proteins in strain 92A2: TF2663 and BFO_1652; ~~|EXISTENCE: similar to AA sequence:RefSeq:WP_009018386.1|KK	89804	3522	2606	349	133	167876	1	1	1	838.934	1675.85	2	1675.85	-0.0006	0	35.52		GTGHIKPQYMLMIR	2 Oxidation (M)	0.00000000010100.0	C:\Data\Orbitrap\TF Membrane - DG\200928_PaulV_PV-1152_TFM_7.raw
Tanf_03375	Tanf_03375|Tanf_03375|hypothetical protein|~~Similar proteins in strain 92A2: TF2663 and BFO_1652; ~~|EXISTENCE: similar to AA sequence:RefSeq:WP_009018386.1|KK	89804	3522	2606	349	133	169586	1	1	1	848.394	1694.77	2	1694.77	0.0001	1	93.32	7.2e-10	KLDAASDSSPAAPK	Hex(1)HexA(1) (ST)	0.00000000200000.0	C:\Data\Orbitrap\TF Membrane - DG\200928_PaulV_PV-1152_TFM_3.raw
Tanf_03375	Tanf_03375|Tanf_03375|hypothetical protein|~~Similar proteins in strain 92A2: TF2663 and BFO_1652; ~~|EXISTENCE: similar to AA sequence:RefSeq:WP_009018386.1|KK	89804	3522	2606	349	133	170100	1	1	1	851.431	1700.85	2	1700.85	-0.0007	1	32.2		DDNGDLTIPLPGYRR			C:\Data\Orbitrap\TF Membrane - DG\200928_PaulV_PV-1152_TFM_13.raw
Tanf_03375	Tanf_03375|Tanf_03375|hypothetical protein|~~Similar proteins in strain 92A2: TF2663 and BFO_1652; ~~|EXISTENCE: similar to AA sequence:RefSeq:WP_009018386.1|KK	89804	3522	2606	349	133	170167	1	1	1	851.901	1701.79	2	1701.79	-0.0006	0	44.84		TPGSISAWEFSETYK			C:\Data\Orbitrap\TF Membrane - DG\200928_PaulV_PV-1152_TFM_3.raw
Tanf_03375	Tanf_03375|Tanf_03375|hypothetical protein|~~Similar proteins in strain 92A2: TF2663 and BFO_1652; ~~|EXISTENCE: similar to AA sequence:RefSeq:WP_009018386.1|KK	89804	3522	2606	349	133	170205	1	1	1	851.958	1701.9	2	1701.9	-0.0025	1	37.92	0.00023	VSIDPDLYLIRNER			C:\Data\Orbitrap\TF Membrane - DG\200928_PaulV_PV-1152_TFM_3.raw
Tanf_03375	Tanf_03375|Tanf_03375|hypothetical protein|~~Similar proteins in strain 92A2: TF2663 and BFO_1652; ~~|EXISTENCE: similar to AA sequence:RefSeq:WP_009018386.1|KK	89804	3522	2606	349	133	170218	1	1	1	568.31	1701.91	3	1701.9	0.0023	1	38.55	0.0002	VSIDPDLYLIRNER			C:\Data\Orbitrap\TF Membrane - DG\200928_PaulV_PV-1152_TFM_1.raw
Tanf_03375	Tanf_03375|Tanf_03375|hypothetical protein|~~Similar proteins in strain 92A2: TF2663 and BFO_1652; ~~|EXISTENCE: similar to AA sequence:RefSeq:WP_009018386.1|KK	89804	3522	2606	349	133	170857	1	1	1	855.406	1708.8	2	1708.79	0.0022	0	60.27		DTATVNLYAFNYR	Hex(ST) (ST) [+162.05]	0.000X000000000.0	C:\Data\Orbitrap\TF Membrane - DG\200928_PaulV_PV-1152_TFM_5.raw
Tanf_03375	Tanf_03375|Tanf_03375|hypothetical protein|~~Similar proteins in strain 92A2: TF2663 and BFO_1652; ~~|EXISTENCE: similar to AA sequence:RefSeq:WP_009018386.1|KK	89804	3522	2606	349	133	171157	1	1	1	857.412	1712.81	2	1712.81	-0.0023	1	81.56		ENTNALKDQQAYYR			C:\Data\Orbitrap\TF Membrane - DG\200928_PaulV_PV-1152_TFM_4.raw
Tanf_03375	Tanf_03375|Tanf_03375|hypothetical protein|~~Similar proteins in strain 92A2: TF2663 and BFO_1652; ~~|EXISTENCE: similar to AA sequence:RefSeq:WP_009018386.1|KK	89804	3522	2606	349	133	171304	1	1	1	858.421	1714.83	2	1714.83	0.0005	0	87.79		TELEGDKPGDTPETVK			C:\Data\Orbitrap\TF Membrane - DG\200928_PaulV_PV-1152_TFM_10.raw
Tanf_03375	Tanf_03375|Tanf_03375|hypothetical protein|~~Similar proteins in strain 92A2: TF2663 and BFO_1652; ~~|EXISTENCE: similar to AA sequence:RefSeq:WP_009018386.1|KK	89804	3522	2606	349	133	171754	1	1	1	861.893	1721.77	2	1721.77	0.0025	0	69.57	1.7e-07	YYQGQNPTFDFTNK			C:\Data\Orbitrap\TF Membrane - DG\200928_PaulV_PV-1152_TFM_1.raw
Tanf_03375	Tanf_03375|Tanf_03375|hypothetical protein|~~Similar proteins in strain 92A2: TF2663 and BFO_1652; ~~|EXISTENCE: similar to AA sequence:RefSeq:WP_009018386.1|KK	89804	3522	2606	349	133	171858	1	1	1	862.398	1722.78	2	1722.78	-0.0017	0	41.93	9.9e-05	TAIYVDTAYVNR	Hex(1)HexA(1) (ST)	0.000000200000.0	C:\Data\Orbitrap\TF Membrane - DG\200928_PaulV_PV-1152_TFM_1.raw
Tanf_03375	Tanf_03375|Tanf_03375|hypothetical protein|~~Similar proteins in strain 92A2: TF2663 and BFO_1652; ~~|EXISTENCE: similar to AA sequence:RefSeq:WP_009018386.1|KK	89804	3522	2606	349	133	171869	1	1	1	862.411	1722.81	2	1722.81	0.0018	1	95.19		KEGGDFLIESETQDR			C:\Data\Orbitrap\TF Membrane - DG\200928_PaulV_PV-1152_TFM_16.raw
Tanf_03375	Tanf_03375|Tanf_03375|hypothetical protein|~~Similar proteins in strain 92A2: TF2663 and BFO_1652; ~~|EXISTENCE: similar to AA sequence:RefSeq:WP_009018386.1|KK	89804	3522	2606	349	133	172008	1	1	1	862.972	1723.93	2	1723.93	-0.0002	0	78.22	2e-08	EHLGAQLTALIMGNLK	Oxidation (M)	0.0000000000010000.0	C:\Data\Orbitrap\TF Membrane - DG\200928_PaulV_PV-1152_TFM_5.raw
Tanf_03375	Tanf_03375|Tanf_03375|hypothetical protein|~~Similar proteins in strain 92A2: TF2663 and BFO_1652; ~~|EXISTENCE: similar to AA sequence:RefSeq:WP_009018386.1|KK	89804	3522	2606	349	133	173379	1	1	1	872.394	1742.77	2	1742.78	-0.0018	0	50.8	1.1e-05	INTQINFGCYEPCK			C:\Data\Orbitrap\TF Membrane - DG\200928_PaulV_PV-1152_TFM_3.raw
Tanf_03375	Tanf_03375|Tanf_03375|hypothetical protein|~~Similar proteins in strain 92A2: TF2663 and BFO_1652; ~~|EXISTENCE: similar to AA sequence:RefSeq:WP_009018386.1|KK	89804	3522	2606	349	133	174054	1	1	1	876.45	1750.89	2	1750.88	0.0013	1	144.76	7.2e-15	KSFETVLGTQASQEAR			C:\Data\Orbitrap\TF Membrane - DG\200928_PaulV_PV-1152_TFM_5.raw
Tanf_03375	Tanf_03375|Tanf_03375|hypothetical protein|~~Similar proteins in strain 92A2: TF2663 and BFO_1652; ~~|EXISTENCE: similar to AA sequence:RefSeq:WP_009018386.1|KK	89804	3522	2606	349	133	174394	1	1	1	878.476	1754.94	2	1754.94	0.0011	0	77.51	2.1e-08	TPWPGVIPLDSFGTIR			C:\Data\Orbitrap\TF Membrane - DG\200928_PaulV_PV-1152_TFM_3.raw
Tanf_03375	Tanf_03375|Tanf_03375|hypothetical protein|~~Similar proteins in strain 92A2: TF2663 and BFO_1652; ~~|EXISTENCE: similar to AA sequence:RefSeq:WP_009018386.1|KK	89804	3522	2606	349	133	174528	1	1	1	586.646	1756.92	3	1756.91	0.0026	1	50.99		PEELPSFQWIVEKR			C:\Data\Orbitrap\TF Membrane - DG\200928_PaulV_PV-1152_TFM_4.raw
Tanf_03375	Tanf_03375|Tanf_03375|hypothetical protein|~~Similar proteins in strain 92A2: TF2663 and BFO_1652; ~~|EXISTENCE: similar to AA sequence:RefSeq:WP_009018386.1|KK	89804	3522	2606	349	133	174628	1	1	1	880.49	1758.96	2	1758.96	0.0016	1	101.96	6.4e-11	KNYLGLVSINSNPNVK			C:\Data\Orbitrap\TF Membrane - DG\200928_PaulV_PV-1152_TFM_3.raw
Tanf_03375	Tanf_03375|Tanf_03375|hypothetical protein|~~Similar proteins in strain 92A2: TF2663 and BFO_1652; ~~|EXISTENCE: similar to AA sequence:RefSeq:WP_009018386.1|KK	89804	3522	2606	349	133	177640	1	1	1	906.913	1811.81	2	1811.81	0.0007	0	23.37		SAHDSAVWVFLDK	Hex(1)HexA(1) (ST)	0.0000200000000.0	C:\Data\Orbitrap\TF Membrane - DG\200928_PaulV_PV-1152_TFM_10.raw
Tanf_03375	Tanf_03375|Tanf_03375|hypothetical protein|~~Similar proteins in strain 92A2: TF2663 and BFO_1652; ~~|EXISTENCE: similar to AA sequence:RefSeq:WP_009018386.1|KK	89804	3522	2606	349	133	177937	1	1	1	607.289	1818.84	3	1818.84	0.0013	0	57.04	4.3e-06	MMLEVNVYGHESWPK			C:\Data\Orbitrap\TF Membrane - DG\200928_PaulV_PV-1152_TFM_3.raw
Tanf_03375	Tanf_03375|Tanf_03375|hypothetical protein|~~Similar proteins in strain 92A2: TF2663 and BFO_1652; ~~|EXISTENCE: similar to AA sequence:RefSeq:WP_009018386.1|KK	89804	3522	2606	349	133	177938	1	1	1	910.43	1818.85	2	1818.84	0.0022	0	67.22	3.9e-07	MMLEVNVYGHESWPK			C:\Data\Orbitrap\TF Membrane - DG\200928_PaulV_PV-1152_TFM_3.raw
Tanf_03375	Tanf_03375|Tanf_03375|hypothetical protein|~~Similar proteins in strain 92A2: TF2663 and BFO_1652; ~~|EXISTENCE: similar to AA sequence:RefSeq:WP_009018386.1|KK	89804	3522	2606	349	133	178671	1	1	1	612.332	1833.97	3	1833.97	-0.0007	0	52.09		AIHANDALYILGHADLK			C:\Data\Orbitrap\TF Membrane - DG\200928_PaulV_PV-1152_TFM_3.raw
Tanf_03375	Tanf_03375|Tanf_03375|hypothetical protein|~~Similar proteins in strain 92A2: TF2663 and BFO_1652; ~~|EXISTENCE: similar to AA sequence:RefSeq:WP_009018386.1|KK	89804	3522	2606	349	133	178689	1	1	1	918.426	1834.84	2	1834.84	-0.0006	0	45.36	6.5e-05	MMLEVNVYGHESWPK	Oxidation (M)	0.010000000000000.0	C:\Data\Orbitrap\TF Membrane - DG\200928_PaulV_PV-1152_TFM_3.raw
Tanf_03375	Tanf_03375|Tanf_03375|hypothetical protein|~~Similar proteins in strain 92A2: TF2663 and BFO_1652; ~~|EXISTENCE: similar to AA sequence:RefSeq:WP_009018386.1|KK	89804	3522	2606	349	133	178692	1	1	1	612.621	1834.84	3	1834.84	0.003	0	27.62	0.0037	MMLEVNVYGHESWPK	Oxidation (M)	0.010000000000000.0	C:\Data\Orbitrap\TF Membrane - DG\200928_PaulV_PV-1152_TFM_3.raw
Tanf_03375	Tanf_03375|Tanf_03375|hypothetical protein|~~Similar proteins in strain 92A2: TF2663 and BFO_1652; ~~|EXISTENCE: similar to AA sequence:RefSeq:WP_009018386.1|KK	89804	3522	2606	349	133	178797	1	1	1	919.022	1836.03	2	1836.03	0.0009	1	79.79	1e-08	EHLGAQLTALIMGNLKK			C:\Data\Orbitrap\TF Membrane - DG\200928_PaulV_PV-1152_TFM_3.raw
Tanf_03375	Tanf_03375|Tanf_03375|hypothetical protein|~~Similar proteins in strain 92A2: TF2663 and BFO_1652; ~~|EXISTENCE: similar to AA sequence:RefSeq:WP_009018386.1|KK	89804	3522	2606	349	133	178815	1	1	1	613.018	1836.03	3	1836.03	0.0028	1	57.64	1.7e-06	EHLGAQLTALIMGNLKK			C:\Data\Orbitrap\TF Membrane - DG\200928_PaulV_PV-1152_TFM_6.raw
Tanf_03375	Tanf_03375|Tanf_03375|hypothetical protein|~~Similar proteins in strain 92A2: TF2663 and BFO_1652; ~~|EXISTENCE: similar to AA sequence:RefSeq:WP_009018386.1|KK	89804	3522	2606	349	133	178833	1	1	1	613.299	1836.88	3	1836.88	-0.0037	0	37.9		AVTPGAGAPIDYSYYHR			C:\Data\Orbitrap\TF Membrane - DG\200928_PaulV_PV-1152_TFM_4.raw
Tanf_03375	Tanf_03375|Tanf_03375|hypothetical protein|~~Similar proteins in strain 92A2: TF2663 and BFO_1652; ~~|EXISTENCE: similar to AA sequence:RefSeq:WP_009018386.1|KK	89804	3522	2606	349	133	178834	1	1	1	919.449	1836.88	2	1836.88	0.005	0	43.16		AVTPGAGAPIDYSYYHR			C:\Data\Orbitrap\TF Membrane - DG\200928_PaulV_PV-1152_TFM_3.raw
Tanf_03375	Tanf_03375|Tanf_03375|hypothetical protein|~~Similar proteins in strain 92A2: TF2663 and BFO_1652; ~~|EXISTENCE: similar to AA sequence:RefSeq:WP_009018386.1|KK	89804	3522	2606	349	133	179098	1	1	1	922.494	1842.97	2	1842.97	0.0029	2	91.3	1.1e-09	IKYENPFKYCLGALK			C:\Data\Orbitrap\TF Membrane - DG\200928_PaulV_PV-1152_TFM_3.raw
Tanf_03375	Tanf_03375|Tanf_03375|hypothetical protein|~~Similar proteins in strain 92A2: TF2663 and BFO_1652; ~~|EXISTENCE: similar to AA sequence:RefSeq:WP_009018386.1|KK	89804	3522	2606	349	133	179367	1	1	1	926.424	1850.83	2	1850.83	-0.0003	0	29.7	0.0025	MMLEVNVYGHESWPK	2 Oxidation (M)	0.110000000000000.0	C:\Data\Orbitrap\TF Membrane - DG\200928_PaulV_PV-1152_TFM_3.raw
Tanf_03375	Tanf_03375|Tanf_03375|hypothetical protein|~~Similar proteins in strain 92A2: TF2663 and BFO_1652; ~~|EXISTENCE: similar to AA sequence:RefSeq:WP_009018386.1|KK	89804	3522	2606	349	133	179432	1	1	1	618.349	1852.02	3	1852.02	0.0009	1	58.46	1.4e-06	EHLGAQLTALIMGNLKK	Oxidation (M)	0.00000000000100000.0	C:\Data\Orbitrap\TF Membrane - DG\200928_PaulV_PV-1152_TFM_2.raw
Tanf_03375	Tanf_03375|Tanf_03375|hypothetical protein|~~Similar proteins in strain 92A2: TF2663 and BFO_1652; ~~|EXISTENCE: similar to AA sequence:RefSeq:WP_009018386.1|KK	89804	3522	2606	349	133	179455	1	1	1	927.021	1852.03	2	1852.02	0.0042	1	57.07	2e-06	EHLGAQLTALIMGNLKK	Oxidation (M)	0.00000000000100000.0	C:\Data\Orbitrap\TF Membrane - DG\200928_PaulV_PV-1152_TFM_3.raw
Tanf_03375	Tanf_03375|Tanf_03375|hypothetical protein|~~Similar proteins in strain 92A2: TF2663 and BFO_1652; ~~|EXISTENCE: similar to AA sequence:RefSeq:WP_009018386.1|KK	89804	3522	2606	349	133	179789	1	1	1	931.013	1860.01	2	1860.01	0.0015	0	135.58	2.8e-14	LYVSLQNLTVDGKPGTR			C:\Data\Orbitrap\TF Membrane - DG\200928_PaulV_PV-1152_TFM_12.raw
Tanf_03375	Tanf_03375|Tanf_03375|hypothetical protein|~~Similar proteins in strain 92A2: TF2663 and BFO_1652; ~~|EXISTENCE: similar to AA sequence:RefSeq:WP_009018386.1|KK	89804	3522	2606	349	133	179808	1	1	1	621.012	1860.01	3	1860.01	0.0028	0	106.29	2.3e-11	LYVSLQNLTVDGKPGTR			C:\Data\Orbitrap\TF Membrane - DG\200928_PaulV_PV-1152_TFM_9.raw
Tanf_03375	Tanf_03375|Tanf_03375|hypothetical protein|~~Similar proteins in strain 92A2: TF2663 and BFO_1652; ~~|EXISTENCE: similar to AA sequence:RefSeq:WP_009018386.1|KK	89804	3522	2606	349	133	179843	1	1	1	931.481	1860.95	2	1860.95	0.0014	0	28.83	0.0016	SDVLQAIADAEIFNVEK			C:\Data\Orbitrap\TF Membrane - DG\200928_PaulV_PV-1152_TFM_3.raw
Tanf_03375	Tanf_03375|Tanf_03375|hypothetical protein|~~Similar proteins in strain 92A2: TF2663 and BFO_1652; ~~|EXISTENCE: similar to AA sequence:RefSeq:WP_009018386.1|KK	89804	3522	2606	349	133	180639	1	1	1	628.685	1883.03	3	1883.03	0.0023	1	70.67	8.6e-08	KTPWPGVIPLDSFGTIR			C:\Data\Orbitrap\TF Membrane - DG\200928_PaulV_PV-1152_TFM_3.raw
Tanf_03375	Tanf_03375|Tanf_03375|hypothetical protein|~~Similar proteins in strain 92A2: TF2663 and BFO_1652; ~~|EXISTENCE: similar to AA sequence:RefSeq:WP_009018386.1|KK	89804	3522	2606	349	133	182028	1	1	1	965.434	1928.85	2	1928.85	0.0001	0	48.94		IDTVNVDAGHYKPY	Hex(1)HexA(1) (ST)	0.00200000000000.0	C:\Data\Orbitrap\TF Membrane - DG\200928_PaulV_PV-1152_TFM_3.raw
Tanf_03375	Tanf_03375|Tanf_03375|hypothetical protein|~~Similar proteins in strain 92A2: TF2663 and BFO_1652; ~~|EXISTENCE: similar to AA sequence:RefSeq:WP_009018386.1|KK	89804	3522	2606	349	133	182029	1	1	1	643.958	1928.85	3	1928.85	0.0006	0	48.97		IDTVNVDAGHYKPY	Hex(1)HexA(1) (ST)	0.00200000000000.0	C:\Data\Orbitrap\TF Membrane - DG\200928_PaulV_PV-1152_TFM_3.raw
Tanf_03375	Tanf_03375|Tanf_03375|hypothetical protein|~~Similar proteins in strain 92A2: TF2663 and BFO_1652; ~~|EXISTENCE: similar to AA sequence:RefSeq:WP_009018386.1|KK	89804	3522	2606	349	133	183259	1	1	1	496.248	1980.96	4	1980.96	0.0009	1	55.59	6.6e-06	IALNNNFHKDCVFSFR			C:\Data\Orbitrap\TF Membrane - DG\200928_PaulV_PV-1152_TFM_3.raw
Tanf_03375	Tanf_03375|Tanf_03375|hypothetical protein|~~Similar proteins in strain 92A2: TF2663 and BFO_1652; ~~|EXISTENCE: similar to AA sequence:RefSeq:WP_009018386.1|KK	89804	3522	2606	349	133	183936	1	1	1	1004.5	2006.98	2	2006.98	-0.0022	0	103.91	7.5e-11	IGAVTPGAGAPIDYSYYHR			C:\Data\Orbitrap\TF Membrane - DG\200928_PaulV_PV-1152_TFM_1.raw
Tanf_03375	Tanf_03375|Tanf_03375|hypothetical protein|~~Similar proteins in strain 92A2: TF2663 and BFO_1652; ~~|EXISTENCE: similar to AA sequence:RefSeq:WP_009018386.1|KK	89804	3522	2606	349	133	183939	1	1	1	670.002	2006.99	3	2006.98	0.0001	0	102.32	1.1e-10	IGAVTPGAGAPIDYSYYHR			C:\Data\Orbitrap\TF Membrane - DG\200928_PaulV_PV-1152_TFM_1.raw
Tanf_03375	Tanf_03375|Tanf_03375|hypothetical protein|~~Similar proteins in strain 92A2: TF2663 and BFO_1652; ~~|EXISTENCE: similar to AA sequence:RefSeq:WP_009018386.1|KK	89804	3522	2606	349	133	184933	1	1	1	1021.47	2040.93	2	2040.93	0.0016	1	71.25		RDTATVNLYAFNYR	Hex(1)HexA(1) (ST)	0.00200000000000.0	C:\Data\Orbitrap\TF Membrane - DG\200928_PaulV_PV-1152_TFM_6.raw
Tanf_03375	Tanf_03375|Tanf_03375|hypothetical protein|~~Similar proteins in strain 92A2: TF2663 and BFO_1652; ~~|EXISTENCE: similar to AA sequence:RefSeq:WP_009018386.1|KK	89804	3522	2606	349	133	184936	1	1	1	1021.47	2040.93	2	2040.93	0.0072	1	47.24		RDTATVNLYAFNYR	Hex(1)HexA(1) (ST)	0.00002000000000.0	C:\Data\Orbitrap\TF Membrane - DG\200928_PaulV_PV-1152_TFM_2.raw
Tanf_03375	Tanf_03375|Tanf_03375|hypothetical protein|~~Similar proteins in strain 92A2: TF2663 and BFO_1652; ~~|EXISTENCE: similar to AA sequence:RefSeq:WP_009018386.1|KK	89804	3522	2606	349	133	185198	1	1	1	684.359	2050.05	3	2050.05	0.0056	0	59.46		TDAIHANDALYILGHADLK			C:\Data\Orbitrap\TF Membrane - DG\200928_PaulV_PV-1152_TFM_3.raw
Tanf_03375	Tanf_03375|Tanf_03375|hypothetical protein|~~Similar proteins in strain 92A2: TF2663 and BFO_1652; ~~|EXISTENCE: similar to AA sequence:RefSeq:WP_009018386.1|KK	89804	3522	2606	349	133	185974	1	1	1	1042.02	2082.03	2	2082.03	-0.0008	0	94.65	6.5e-10	YNQNGVFHPALQVPVDER			C:\Data\Orbitrap\TF Membrane - DG\200928_PaulV_PV-1152_TFM_4.raw
Tanf_03375	Tanf_03375|Tanf_03375|hypothetical protein|~~Similar proteins in strain 92A2: TF2663 and BFO_1652; ~~|EXISTENCE: similar to AA sequence:RefSeq:WP_009018386.1|KK	89804	3522	2606	349	133	186022	1	1	1	1043.46	2084.9	2	2084.9	0.0012	1	136.83	4.1e-14	SCDKEGGDFLIESETQDR			C:\Data\Orbitrap\TF Membrane - DG\200928_PaulV_PV-1152_TFM_3.raw
Tanf_03375	Tanf_03375|Tanf_03375|hypothetical protein|~~Similar proteins in strain 92A2: TF2663 and BFO_1652; ~~|EXISTENCE: similar to AA sequence:RefSeq:WP_009018386.1|KK	89804	3522	2606	349	133	186263	1	1	1	699.354	2095.04	3	2095.04	0.0027	0	67.44	3.2e-07	IDTVNVDAGHYKPYGYGVK			C:\Data\Orbitrap\TF Membrane - DG\200928_PaulV_PV-1152_TFM_3.raw
Tanf_03375	Tanf_03375|Tanf_03375|hypothetical protein|~~Similar proteins in strain 92A2: TF2663 and BFO_1652; ~~|EXISTENCE: similar to AA sequence:RefSeq:WP_009018386.1|KK	89804	3522	2606	349	133	186268	1	1	1	1048.53	2095.04	2	2095.04	0.0034	0	91.01	1.3e-09	IDTVNVDAGHYKPYGYGVK			C:\Data\Orbitrap\TF Membrane - DG\200928_PaulV_PV-1152_TFM_1.raw
Tanf_03375	Tanf_03375|Tanf_03375|hypothetical protein|~~Similar proteins in strain 92A2: TF2663 and BFO_1652; ~~|EXISTENCE: similar to AA sequence:RefSeq:WP_009018386.1|KK	89804	3522	2606	349	133	186562	1	1	1	1054.55	2107.08	2	2107.09	-0.001	1	82.6	9.3e-09	NVHPEELPSFQWIVEKR			C:\Data\Orbitrap\TF Membrane - DG\200928_PaulV_PV-1152_TFM_3.raw
Tanf_03375	Tanf_03375|Tanf_03375|hypothetical protein|~~Similar proteins in strain 92A2: TF2663 and BFO_1652; ~~|EXISTENCE: similar to AA sequence:RefSeq:WP_009018386.1|KK	89804	3522	2606	349	133	186571	1	1	1	703.37	2107.09	3	2107.09	0.0022	1	107.31	2.9e-11	NVHPEELPSFQWIVEKR			C:\Data\Orbitrap\TF Membrane - DG\200928_PaulV_PV-1152_TFM_4.raw
Tanf_03375	Tanf_03375|Tanf_03375|hypothetical protein|~~Similar proteins in strain 92A2: TF2663 and BFO_1652; ~~|EXISTENCE: similar to AA sequence:RefSeq:WP_009018386.1|KK	89804	3522	2606	349	133	186986	1	1	1	1060.51	2119.01	2	2119.01	0.0019	1	114.69	8e-12	YYQGQNPTFDFTNKLQR			C:\Data\Orbitrap\TF Membrane - DG\200928_PaulV_PV-1152_TFM_2.raw
Tanf_03375	Tanf_03375|Tanf_03375|hypothetical protein|~~Similar proteins in strain 92A2: TF2663 and BFO_1652; ~~|EXISTENCE: similar to AA sequence:RefSeq:WP_009018386.1|KK	89804	3522	2606	349	133	186993	1	1	1	707.346	2119.02	3	2119.01	0.0042	1	59.82	2.8e-06	YYQGQNPTFDFTNKLQR			C:\Data\Orbitrap\TF Membrane - DG\200928_PaulV_PV-1152_TFM_14.raw
Tanf_03375	Tanf_03375|Tanf_03375|hypothetical protein|~~Similar proteins in strain 92A2: TF2663 and BFO_1652; ~~|EXISTENCE: similar to AA sequence:RefSeq:WP_009018386.1|KK	89804	3522	2606	349	133	187252	1	1	1	1064.56	2127.11	2	2127.11	0.001	1	89.17	1.7e-09	NAEASPINIINREFGQINK			C:\Data\Orbitrap\TF Membrane - DG\200928_PaulV_PV-1152_TFM_3.raw
Tanf_03375	Tanf_03375|Tanf_03375|hypothetical protein|~~Similar proteins in strain 92A2: TF2663 and BFO_1652; ~~|EXISTENCE: similar to AA sequence:RefSeq:WP_009018386.1|KK	89804	3522	2606	349	133	187470	1	1	1	1067.03	2132.04	2	2132.04	-0.0025	1	44.86	7.7e-05	RFNTELEGDKPGDTPETVK			C:\Data\Orbitrap\TF Membrane - DG\200928_PaulV_PV-1152_TFM_3.raw
Tanf_03375	Tanf_03375|Tanf_03375|hypothetical protein|~~Similar proteins in strain 92A2: TF2663 and BFO_1652; ~~|EXISTENCE: similar to AA sequence:RefSeq:WP_009018386.1|KK	89804	3522	2606	349	133	187493	1	1	1	711.689	2132.04	3	2132.04	0.0054	1	19.46	0.025	RFNTELEGDKPGDTPETVK			C:\Data\Orbitrap\TF Membrane - DG\200928_PaulV_PV-1152_TFM_3.raw
Tanf_03375	Tanf_03375|Tanf_03375|hypothetical protein|~~Similar proteins in strain 92A2: TF2663 and BFO_1652; ~~|EXISTENCE: similar to AA sequence:RefSeq:WP_009018386.1|KK	89804	3522	2606	349	133	187550	1	1	1	712.701	2135.08	3	2135.08	0.0003	1	95.87	4.3e-10	KIGAVTPGAGAPIDYSYYHR			C:\Data\Orbitrap\TF Membrane - DG\200928_PaulV_PV-1152_TFM_2.raw
Tanf_03375	Tanf_03375|Tanf_03375|hypothetical protein|~~Similar proteins in strain 92A2: TF2663 and BFO_1652; ~~|EXISTENCE: similar to AA sequence:RefSeq:WP_009018386.1|KK	89804	3522	2606	349	133	189706	1	1	1	733.378	2197.11	3	2197.12	-0.0034	0	58.42		FTDAIHANDALYILGHADLK			C:\Data\Orbitrap\TF Membrane - DG\200928_PaulV_PV-1152_TFM_3.raw
Tanf_03375	Tanf_03375|Tanf_03375|hypothetical protein|~~Similar proteins in strain 92A2: TF2663 and BFO_1652; ~~|EXISTENCE: similar to AA sequence:RefSeq:WP_009018386.1|KK	89804	3522	2606	349	133	189956	1	1	1	736.011	2205.01	3	2205.01	-0.0011	0	55.98		TVNVDAGHYKPYGYGVK	Hex(1)HexA(1) (ST)	0.20000000000000000.0	C:\Data\Orbitrap\TF Membrane - DG\200928_PaulV_PV-1152_TFM_3.raw
Tanf_03375	Tanf_03375|Tanf_03375|hypothetical protein|~~Similar proteins in strain 92A2: TF2663 and BFO_1652; ~~|EXISTENCE: similar to AA sequence:RefSeq:WP_009018386.1|KK	89804	3522	2606	349	133	190506	1	1	1	1111.57	2221.12	2	2221.12	0.0002	1	55.4	5.9e-06	KTPWPGVIPLDSFGTIR	Hex(1)HexA(1) (ST)	0.00000000000200000.0	C:\Data\Orbitrap\TF Membrane - DG\200928_PaulV_PV-1152_TFM_3.raw
Tanf_03375	Tanf_03375|Tanf_03375|hypothetical protein|~~Similar proteins in strain 92A2: TF2663 and BFO_1652; ~~|EXISTENCE: similar to AA sequence:RefSeq:WP_009018386.1|KK	89804	3522	2606	349	133	190521	1	1	1	1111.57	2221.12	2	2221.12	0.0024	1	22.67	0.011	KTPWPGVIPLDSFGTIR	Hex(1)HexA(1) (ST)	0.00000000000000200.0	C:\Data\Orbitrap\TF Membrane - DG\200928_PaulV_PV-1152_TFM_13.raw
Tanf_03375	Tanf_03375|Tanf_03375|hypothetical protein|~~Similar proteins in strain 92A2: TF2663 and BFO_1652; ~~|EXISTENCE: similar to AA sequence:RefSeq:WP_009018386.1|KK	89804	3522	2606	349	133	190530	1	1	1	741.38	2221.12	3	2221.12	0.003	1	71.25	1.5e-07	KTPWPGVIPLDSFGTIR	Hex(1)HexA(1) (ST)	0.00000000000200000.0	C:\Data\Orbitrap\TF Membrane - DG\200928_PaulV_PV-1152_TFM_13.raw
Tanf_03375	Tanf_03375|Tanf_03375|hypothetical protein|~~Similar proteins in strain 92A2: TF2663 and BFO_1652; ~~|EXISTENCE: similar to AA sequence:RefSeq:WP_009018386.1|KK	89804	3522	2606	349	133	190540	1	1	1	741.381	2221.12	3	2221.12	0.0045	1	77.9	3.2e-08	KTPWPGVIPLDSFGTIR	Hex(1)HexA(1) (ST)	0.00000000000000200.0	C:\Data\Orbitrap\TF Membrane - DG\200928_PaulV_PV-1152_TFM_6.raw
Tanf_03375	Tanf_03375|Tanf_03375|hypothetical protein|~~Similar proteins in strain 92A2: TF2663 and BFO_1652; ~~|EXISTENCE: similar to AA sequence:RefSeq:WP_009018386.1|KK	89804	3522	2606	349	133	190916	1	1	1	1118.06	2234.1	2	2234.1	0.0005	1	75.72	6.8e-08	KAGEFNPGVFVAAVEEQAPMK	Oxidation (M)	0.000000000000000000010.0	C:\Data\Orbitrap\TF Membrane - DG\200928_PaulV_PV-1152_TFM_3.raw
Tanf_03375	Tanf_03375|Tanf_03375|hypothetical protein|~~Similar proteins in strain 92A2: TF2663 and BFO_1652; ~~|EXISTENCE: similar to AA sequence:RefSeq:WP_009018386.1|KK	89804	3522	2606	349	133	190923	1	1	1	745.71	2234.11	3	2234.1	0.0025	1	19.37	0.029	KAGEFNPGVFVAAVEEQAPMK	Oxidation (M)	0.000000000000000000010.0	C:\Data\Orbitrap\TF Membrane - DG\200928_PaulV_PV-1152_TFM_3.raw
Tanf_03375	Tanf_03375|Tanf_03375|hypothetical protein|~~Similar proteins in strain 92A2: TF2663 and BFO_1652; ~~|EXISTENCE: similar to AA sequence:RefSeq:WP_009018386.1|KK	89804	3522	2606	349	133	191216	1	1	1	561.076	2240.27	4	2240.27	0.0035	2	43.76	4.2e-05	YLKEHLGAQLTALIMGNLKK			C:\Data\Orbitrap\TF Membrane - DG\200928_PaulV_PV-1152_TFM_3.raw
Tanf_03375	Tanf_03375|Tanf_03375|hypothetical protein|~~Similar proteins in strain 92A2: TF2663 and BFO_1652; ~~|EXISTENCE: similar to AA sequence:RefSeq:WP_009018386.1|KK	89804	3522	2606	349	133	191218	1	1	1	747.766	2240.28	3	2240.27	0.0035	2	70.53	8.9e-08	YLKEHLGAQLTALIMGNLKK			C:\Data\Orbitrap\TF Membrane - DG\200928_PaulV_PV-1152_TFM_3.raw
Tanf_03375	Tanf_03375|Tanf_03375|hypothetical protein|~~Similar proteins in strain 92A2: TF2663 and BFO_1652; ~~|EXISTENCE: similar to AA sequence:RefSeq:WP_009018386.1|KK	89804	3522	2606	349	133	191237	1	1	1	748.043	2241.11	3	2241.09	0.0134	0	41.75		TPWPGVIPLDSFGTIR	3 Hex(ST) (ST) [+162.05]	0.X000000000X00X00.0	C:\Data\Orbitrap\TF Membrane - DG\200928_PaulV_PV-1152_TFM_3.raw
Tanf_03375	Tanf_03375|Tanf_03375|hypothetical protein|~~Similar proteins in strain 92A2: TF2663 and BFO_1652; ~~|EXISTENCE: similar to AA sequence:RefSeq:WP_009018386.1|KK	89804	3522	2606	349	133	191530	1	1	1	1126.04	2250.07	2	2250.07	-0.0002	1	126.58	6e-13	NYLFENTNALKDQQAYYR			C:\Data\Orbitrap\TF Membrane - DG\200928_PaulV_PV-1152_TFM_7.raw
Tanf_03375	Tanf_03375|Tanf_03375|hypothetical protein|~~Similar proteins in strain 92A2: TF2663 and BFO_1652; ~~|EXISTENCE: similar to AA sequence:RefSeq:WP_009018386.1|KK	89804	3522	2606	349	133	191792	1	1	1	753.097	2256.27	3	2256.27	0.0016	2	55.09	3.1e-06	YLKEHLGAQLTALIMGNLKK	Oxidation (M)	0.00000000000000100000.0	C:\Data\Orbitrap\TF Membrane - DG\200928_PaulV_PV-1152_TFM_3.raw
Tanf_03375	Tanf_03375|Tanf_03375|hypothetical protein|~~Similar proteins in strain 92A2: TF2663 and BFO_1652; ~~|EXISTENCE: similar to AA sequence:RefSeq:WP_009018386.1|KK	89804	3522	2606	349	133	191794	1	1	1	565.074	2256.27	4	2256.27	0.0025	2	36.32	0.00023	YLKEHLGAQLTALIMGNLKK	Oxidation (M)	0.00000000000000100000.0	C:\Data\Orbitrap\TF Membrane - DG\200928_PaulV_PV-1152_TFM_4.raw
Tanf_03375	Tanf_03375|Tanf_03375|hypothetical protein|~~Similar proteins in strain 92A2: TF2663 and BFO_1652; ~~|EXISTENCE: similar to AA sequence:RefSeq:WP_009018386.1|KK	89804	3522	2606	349	133	191831	1	1	1	1129.55	2257.09	2	2257.09	0.0002	0	76.41		IDTVNVDAGHYKPYGYGVK	Hex(ST) (ST) [+162.05]	0.00X0000000000000000.0	C:\Data\Orbitrap\TF Membrane - DG\200928_PaulV_PV-1152_TFM_4.raw
Tanf_03375	Tanf_03375|Tanf_03375|hypothetical protein|~~Similar proteins in strain 92A2: TF2663 and BFO_1652; ~~|EXISTENCE: similar to AA sequence:RefSeq:WP_009018386.1|KK	89804	3522	2606	349	133	191838	1	1	1	753.371	2257.09	3	2257.09	0.0021	0	63.75		IDTVNVDAGHYKPYGYGVK	Hex(ST) (ST) [+162.05]	0.00X0000000000000000.0	C:\Data\Orbitrap\TF Membrane - DG\200928_PaulV_PV-1152_TFM_6.raw
Tanf_03375	Tanf_03375|Tanf_03375|hypothetical protein|~~Similar proteins in strain 92A2: TF2663 and BFO_1652; ~~|EXISTENCE: similar to AA sequence:RefSeq:WP_009018386.1|KK	89804	3522	2606	349	133	192981	1	1	1	573.803	2291.18	4	2291.18	0.0022	2	46.27	3.8e-05	RKIGAVTPGAGAPIDYSYYHR			C:\Data\Orbitrap\TF Membrane - DG\200928_PaulV_PV-1152_TFM_1.raw
Tanf_03375	Tanf_03375|Tanf_03375|hypothetical protein|~~Similar proteins in strain 92A2: TF2663 and BFO_1652; ~~|EXISTENCE: similar to AA sequence:RefSeq:WP_009018386.1|KK	89804	3522	2606	349	133	193062	1	1	1	765.727	2294.16	3	2294.16	0.001	2	97.85	4.6e-10	QIVNSEVIDFEKTKNNMSAK			C:\Data\Orbitrap\TF Membrane - DG\200928_PaulV_PV-1152_TFM_3.raw
Tanf_03375	Tanf_03375|Tanf_03375|hypothetical protein|~~Similar proteins in strain 92A2: TF2663 and BFO_1652; ~~|EXISTENCE: similar to AA sequence:RefSeq:WP_009018386.1|KK	89804	3522	2606	349	133	193723	1	1	1	771.058	2310.15	3	2310.15	-0.0001	2	46.59	4.1e-05	QIVNSEVIDFEKTKNNMSAK	Oxidation (M)	0.00000000000000001000.0	C:\Data\Orbitrap\TF Membrane - DG\200928_PaulV_PV-1152_TFM_1.raw
Tanf_03375	Tanf_03375|Tanf_03375|hypothetical protein|~~Similar proteins in strain 92A2: TF2663 and BFO_1652; ~~|EXISTENCE: similar to AA sequence:RefSeq:WP_009018386.1|KK	89804	3522	2606	349	133	193858	1	1	1	1158.01	2314	2	2314.01	-0.0027	1	19.91	0.023	AITDSTRFATDSVVR	2 Hex(1)HexA(1) (ST)	0.000000000202000.0	C:\Data\Orbitrap\TF Membrane - DG\200928_PaulV_PV-1152_TFM_3.raw
Tanf_03375	Tanf_03375|Tanf_03375|hypothetical protein|~~Similar proteins in strain 92A2: TF2663 and BFO_1652; ~~|EXISTENCE: similar to AA sequence:RefSeq:WP_009018386.1|KK	89804	3522	2606	349	133	196103	1	1	1	788.739	2363.2	3	2363.19	0.0061	2	16.59	0.043	MATSDRVSIDPDLYLIRNER			C:\Data\Orbitrap\TF Membrane - DG\200928_PaulV_PV-1152_TFM_3.raw
Tanf_03375	Tanf_03375|Tanf_03375|hypothetical protein|~~Similar proteins in strain 92A2: TF2663 and BFO_1652; ~~|EXISTENCE: similar to AA sequence:RefSeq:WP_009018386.1|KK	89804	3522	2606	349	133	196632	1	1	1	793.412	2377.21	3	2377.22	-0.0039	2	17.09	0.034	KTPWPGVIPLDSFGTIRR	Hex(1)HexA(1) (ST)	0.000000000000002000.0	C:\Data\Orbitrap\TF Membrane - DG\200928_PaulV_PV-1152_TFM_12.raw
Tanf_03375	Tanf_03375|Tanf_03375|hypothetical protein|~~Similar proteins in strain 92A2: TF2663 and BFO_1652; ~~|EXISTENCE: similar to AA sequence:RefSeq:WP_009018386.1|KK	89804	3522	2606	349	133	197653	1	1	1	801.764	2402.27	3	2402.27	0.0011	2	54.08	4.3e-06	FKNAEASPINIINREFGQINK			C:\Data\Orbitrap\TF Membrane - DG\200928_PaulV_PV-1152_TFM_3.raw
Tanf_03375	Tanf_03375|Tanf_03375|hypothetical protein|~~Similar proteins in strain 92A2: TF2663 and BFO_1652; ~~|EXISTENCE: similar to AA sequence:RefSeq:WP_009018386.1|KK	89804	3522	2606	349	133	198008	1	1	1	804.098	2409.27	3	2409.27	0.0038	0	61.02	9.1e-07	LVFTDAIHANDALYILGHADLK			C:\Data\Orbitrap\TF Membrane - DG\200928_PaulV_PV-1152_TFM_5.raw
Tanf_03375	Tanf_03375|Tanf_03375|hypothetical protein|~~Similar proteins in strain 92A2: TF2663 and BFO_1652; ~~|EXISTENCE: similar to AA sequence:RefSeq:WP_009018386.1|KK	89804	3522	2606	349	133	199055	1	1	1	812.048	2433.12	3	2433.12	-0.0002	0	81.28	1.6e-08	IDTVNVDAGHYKPYGYGVK	Hex(1)HexA(1) (ST)	0.0020000000000000000.0	C:\Data\Orbitrap\TF Membrane - DG\200928_PaulV_PV-1152_TFM_2.raw
Tanf_03375	Tanf_03375|Tanf_03375|hypothetical protein|~~Similar proteins in strain 92A2: TF2663 and BFO_1652; ~~|EXISTENCE: similar to AA sequence:RefSeq:WP_009018386.1|KK	89804	3522	2606	349	133	199068	1	1	1	1217.57	2433.12	2	2433.12	0.0013	0	86	5.8e-09	IDTVNVDAGHYKPYGYGVK	Hex(1)HexA(1) (ST)	0.0020000000000000000.0	C:\Data\Orbitrap\TF Membrane - DG\200928_PaulV_PV-1152_TFM_4.raw
Tanf_03375	Tanf_03375|Tanf_03375|hypothetical protein|~~Similar proteins in strain 92A2: TF2663 and BFO_1652; ~~|EXISTENCE: similar to AA sequence:RefSeq:WP_009018386.1|KK	89804	3522	2606	349	133	199185	1	1	1	812.737	2435.19	3	2435.19	0.0029	2	23.79		GKNYLFENTNALKDQQAYYR			C:\Data\Orbitrap\TF Membrane - DG\200928_PaulV_PV-1152_TFM_10.raw
Tanf_03375	Tanf_03375|Tanf_03375|hypothetical protein|~~Similar proteins in strain 92A2: TF2663 and BFO_1652; ~~|EXISTENCE: similar to AA sequence:RefSeq:WP_009018386.1|KK	89804	3522	2606	349	133	199314	1	1	1	814.105	2439.29	3	2439.29	0.0017	2	53.75	4.4e-06	AGKINGMLLFTLKEAMPFALDK	2 Oxidation (M)	0.0000001000000001000000.0	C:\Data\Orbitrap\TF Membrane - DG\200928_PaulV_PV-1152_TFM_3.raw
Tanf_03375	Tanf_03375|Tanf_03375|hypothetical protein|~~Similar proteins in strain 92A2: TF2663 and BFO_1652; ~~|EXISTENCE: similar to AA sequence:RefSeq:WP_009018386.1|KK	89804	3522	2606	349	133	202139	1	1	1	1256.57	2511.12	2	2511.12	-0.0012	0	86.66	4.6e-09	YLYVDTVYYNSGNSQFLK	Hex(1)HexA(1) (ST)	0.000000000000020000.0	C:\Data\Orbitrap\TF Membrane - DG\200928_PaulV_PV-1152_TFM_1.raw
Tanf_03375	Tanf_03375|Tanf_03375|hypothetical protein|~~Similar proteins in strain 92A2: TF2663 and BFO_1652; ~~|EXISTENCE: similar to AA sequence:RefSeq:WP_009018386.1|KK	89804	3522	2606	349	133	203386	1	1	1	848.092	2541.25	3	2541.25	-0.0002	1	24.09	0.0088	YNQNGVFHPALQVPVDERMTAR			C:\Data\Orbitrap\TF Membrane - DG\200928_PaulV_PV-1152_TFM_1.raw
Tanf_03375	Tanf_03375|Tanf_03375|hypothetical protein|~~Similar proteins in strain 92A2: TF2663 and BFO_1652; ~~|EXISTENCE: similar to AA sequence:RefSeq:WP_009018386.1|KK	89804	3522	2606	349	133	203537	1	1	1	849.101	2544.28	3	2544.28	0.0007	0	64	7.6e-07	GQYLHVPLYSAHDSAVWVFLDK			C:\Data\Orbitrap\TF Membrane - DG\200928_PaulV_PV-1152_TFM_3.raw
Tanf_03375	Tanf_03375|Tanf_03375|hypothetical protein|~~Similar proteins in strain 92A2: TF2663 and BFO_1652; ~~|EXISTENCE: similar to AA sequence:RefSeq:WP_009018386.1|KK	89804	3522	2606	349	133	203670	1	1	1	850.065	2547.17	3	2547.17	0.0054	1	58.14	4.1e-06	MMLEVNVYGHESWPKDVDGWR			C:\Data\Orbitrap\TF Membrane - DG\200928_PaulV_PV-1152_TFM_3.raw
Tanf_03375	Tanf_03375|Tanf_03375|hypothetical protein|~~Similar proteins in strain 92A2: TF2663 and BFO_1652; ~~|EXISTENCE: similar to AA sequence:RefSeq:WP_009018386.1|KK	89804	3522	2606	349	133	204174	1	1	1	853.424	2557.25	3	2557.25	0.0009	1	29.63	0.003	YNQNGVFHPALQVPVDERMTAR	Oxidation (M)	0.0000000000000000001000.0	C:\Data\Orbitrap\TF Membrane - DG\200928_PaulV_PV-1152_TFM_3.raw
Tanf_03375	Tanf_03375|Tanf_03375|hypothetical protein|~~Similar proteins in strain 92A2: TF2663 and BFO_1652; ~~|EXISTENCE: similar to AA sequence:RefSeq:WP_009018386.1|KK	89804	3522	2606	349	133	204175	1	1	1	640.32	2557.25	4	2557.25	0.0017	1	19.11	0.034	YNQNGVFHPALQVPVDERMTAR	Oxidation (M)	0.0000000000000000001000.0	C:\Data\Orbitrap\TF Membrane - DG\200928_PaulV_PV-1152_TFM_3.raw
Tanf_03375	Tanf_03375|Tanf_03375|hypothetical protein|~~Similar proteins in strain 92A2: TF2663 and BFO_1652; ~~|EXISTENCE: similar to AA sequence:RefSeq:WP_009018386.1|KK	89804	3522	2606	349	133	204486	1	1	1	855.399	2563.17	3	2563.16	0.0116	1	42.39	0.0001	MMLEVNVYGHESWPKDVDGWR	Oxidation (M)	0.010000000000000000000.0	C:\Data\Orbitrap\TF Membrane - DG\200928_PaulV_PV-1152_TFM_3.raw
Tanf_03375	Tanf_03375|Tanf_03375|hypothetical protein|~~Similar proteins in strain 92A2: TF2663 and BFO_1652; ~~|EXISTENCE: similar to AA sequence:RefSeq:WP_009018386.1|KK	89804	3522	2606	349	133	204564	1	1	1	856.064	2565.17	3	2565.16	0.0046	0	71.44		IDTVNVDAGHYKPYGYGVK	Hex-HexA-Pent (ST) [+470.13]	0.00X0000000000000000.0	C:\Data\Orbitrap\TF Membrane - DG\200928_PaulV_PV-1152_TFM_2.raw
Tanf_03375	Tanf_03375|Tanf_03375|hypothetical protein|~~Similar proteins in strain 92A2: TF2663 and BFO_1652; ~~|EXISTENCE: similar to AA sequence:RefSeq:WP_009018386.1|KK	89804	3522	2606	349	133	205023	1	1	1	859.398	2575.17	3	2575.16	0.0139	1	76.86	4.6e-08	FKEGANDGYYYLQVDSMVAYDK			C:\Data\Orbitrap\TF Membrane - DG\200928_PaulV_PV-1152_TFM_6.raw
Tanf_03375	Tanf_03375|Tanf_03375|hypothetical protein|~~Similar proteins in strain 92A2: TF2663 and BFO_1652; ~~|EXISTENCE: similar to AA sequence:RefSeq:WP_009018386.1|KK	89804	3522	2606	349	133	205864	1	1	1	864.727	2591.16	3	2591.15	0.0081	1	61.98	1.6e-06	FKEGANDGYYYLQVDSMVAYDK	Oxidation (M)	0.0000000000000000100000.0	C:\Data\Orbitrap\TF Membrane - DG\200928_PaulV_PV-1152_TFM_2.raw
Tanf_03375	Tanf_03375|Tanf_03375|hypothetical protein|~~Similar proteins in strain 92A2: TF2663 and BFO_1652; ~~|EXISTENCE: similar to AA sequence:RefSeq:WP_009018386.1|KK	89804	3522	2606	349	133	208130	1	1	1	880.431	2638.27	3	2638.26	0.0083	1	23.69	0.013	RGVTLYMGPDSAGQNALWIDVMGR	2 Oxidation (M)	0.000000100000000000000100.0	C:\Data\Orbitrap\TF Membrane - DG\200928_PaulV_PV-1152_TFM_3.raw
Tanf_03375	Tanf_03375|Tanf_03375|hypothetical protein|~~Similar proteins in strain 92A2: TF2663 and BFO_1652; ~~|EXISTENCE: similar to AA sequence:RefSeq:WP_009018386.1|KK	89804	3522	2606	349	133	208355	1	1	1	882.429	2644.26	3	2644.27	-0.0008	1	100.57	2.4e-10	FNTELEGDKPGDTPETVKFYTTR			C:\Data\Orbitrap\TF Membrane - DG\200928_PaulV_PV-1152_TFM_2.raw
Tanf_03375	Tanf_03375|Tanf_03375|hypothetical protein|~~Similar proteins in strain 92A2: TF2663 and BFO_1652; ~~|EXISTENCE: similar to AA sequence:RefSeq:WP_009018386.1|KK	89804	3522	2606	349	133	211735	1	1	1	903.119	2706.33	3	2706.33	0.0007	0	59.7		GQYLHVPLYSAHDSAVWVFLDK	Hex(ST) (ST) [+162.05]	0.0000000000000X00000000.0	C:\Data\Orbitrap\TF Membrane - DG\200928_PaulV_PV-1152_TFM_4.raw
Tanf_03375	Tanf_03375|Tanf_03375|hypothetical protein|~~Similar proteins in strain 92A2: TF2663 and BFO_1652; ~~|EXISTENCE: similar to AA sequence:RefSeq:WP_009018386.1|KK	89804	3522	2606	349	133	213373	1	1	1	1369.61	2737.21	2	2737.21	-0.0017	1	93.64		FKEGANDGYYYLQVDSMVAYDK	Hex(ST) (ST) [+162.05]	0.000000000000000X000000.0	C:\Data\Orbitrap\TF Membrane - DG\200928_PaulV_PV-1152_TFM_3.raw
Tanf_03375	Tanf_03375|Tanf_03375|hypothetical protein|~~Similar proteins in strain 92A2: TF2663 and BFO_1652; ~~|EXISTENCE: similar to AA sequence:RefSeq:WP_009018386.1|KK	89804	3522	2606	349	133	213374	1	1	1	913.411	2737.21	3	2737.21	0.0019	1	87.7		FKEGANDGYYYLQVDSMVAYDK	Hex(ST) (ST) [+162.05]	0.000000000000000X000000.0	C:\Data\Orbitrap\TF Membrane - DG\200928_PaulV_PV-1152_TFM_3.raw
Tanf_03375	Tanf_03375|Tanf_03375|hypothetical protein|~~Similar proteins in strain 92A2: TF2663 and BFO_1652; ~~|EXISTENCE: similar to AA sequence:RefSeq:WP_009018386.1|KK	89804	3522	2606	349	133	214124	1	1	1	918.744	2753.21	3	2753.21	0.0044	1	75.19		FKEGANDGYYYLQVDSMVAYDK	Oxidation (M); Hex(ST) (ST) [+162.05]	0.000000000000000X100000.0	C:\Data\Orbitrap\TF Membrane - DG\200928_PaulV_PV-1152_TFM_3.raw
Tanf_03375	Tanf_03375|Tanf_03375|hypothetical protein|~~Similar proteins in strain 92A2: TF2663 and BFO_1652; ~~|EXISTENCE: similar to AA sequence:RefSeq:WP_009018386.1|KK	89804	3522	2606	349	133	214126	1	1	1	1377.61	2753.21	2	2753.21	0.0072	1	69.13		FKEGANDGYYYLQVDSMVAYDK	Oxidation (M); Hex(ST) (ST) [+162.05]	0.000000000000000X100000.0	C:\Data\Orbitrap\TF Membrane - DG\200928_PaulV_PV-1152_TFM_3.raw
Tanf_03375	Tanf_03375|Tanf_03375|hypothetical protein|~~Similar proteins in strain 92A2: TF2663 and BFO_1652; ~~|EXISTENCE: similar to AA sequence:RefSeq:WP_009018386.1|KK	89804	3522	2606	349	133	214144	1	1	1	918.799	2753.38	3	2753.37	0.0067	2	72.25	9.8e-08	EAMPFALDKKSFETVLGTQASQEAR			C:\Data\Orbitrap\TF Membrane - DG\200928_PaulV_PV-1152_TFM_6.raw
Tanf_03375	Tanf_03375|Tanf_03375|hypothetical protein|~~Similar proteins in strain 92A2: TF2663 and BFO_1652; ~~|EXISTENCE: similar to AA sequence:RefSeq:WP_009018386.1|KK	89804	3522	2606	349	133	214878	1	1	1	924.129	2769.36	3	2769.36	-0.0006	2	80.75	1.9e-08	EAMPFALDKKSFETVLGTQASQEAR	Oxidation (M)	0.0010000000000000000000000.0	C:\Data\Orbitrap\TF Membrane - DG\200928_PaulV_PV-1152_TFM_3.raw
Tanf_03375	Tanf_03375|Tanf_03375|hypothetical protein|~~Similar proteins in strain 92A2: TF2663 and BFO_1652; ~~|EXISTENCE: similar to AA sequence:RefSeq:WP_009018386.1|KK	89804	3522	2606	349	133	215084	1	1	1	925.737	2774.19	3	2774.19	-0.0055	1	45.1		SAKADAGTPNENDYLWGTAWNR	Hex(1)HexA(1) (ST)	0.0000000000000000020000.0	C:\Data\Orbitrap\TF Membrane - DG\200928_PaulV_PV-1152_TFM_3.raw
Tanf_03375	Tanf_03375|Tanf_03375|hypothetical protein|~~Similar proteins in strain 92A2: TF2663 and BFO_1652; ~~|EXISTENCE: similar to AA sequence:RefSeq:WP_009018386.1|KK	89804	3522	2606	349	133	215555	1	1	1	929.104	2784.29	3	2784.31	-0.0175	2	48.65	3.6e-05	EGANDGYYYLQVDSMVAYDKVTKR			C:\Data\Orbitrap\TF Membrane - DG\200928_PaulV_PV-1152_TFM_4.raw
Tanf_03375	Tanf_03375|Tanf_03375|hypothetical protein|~~Similar proteins in strain 92A2: TF2663 and BFO_1652; ~~|EXISTENCE: similar to AA sequence:RefSeq:WP_009018386.1|KK	89804	3522	2606	349	133	215850	1	1	1	931.461	2791.36	3	2791.36	0.0038	2	118.74	3.5e-12	SAPTGKNYLFENTNALKDQQAYYR			C:\Data\Orbitrap\TF Membrane - DG\200928_PaulV_PV-1152_TFM_5.raw
Tanf_03375	Tanf_03375|Tanf_03375|hypothetical protein|~~Similar proteins in strain 92A2: TF2663 and BFO_1652; ~~|EXISTENCE: similar to AA sequence:RefSeq:WP_009018386.1|KK	89804	3522	2606	349	133	216242	1	1	1	934.45	2800.33	3	2800.32	0.0112	1	46.95		RGVTLYMGPDSAGQNALWIDVMGR	2 Oxidation (M); Hex(ST) (ST) [+162.05]	0.0000001000X0000000000100.0	C:\Data\Orbitrap\TF Membrane - DG\200928_PaulV_PV-1152_TFM_3.raw
Tanf_03375	Tanf_03375|Tanf_03375|hypothetical protein|~~Similar proteins in strain 92A2: TF2663 and BFO_1652; ~~|EXISTENCE: similar to AA sequence:RefSeq:WP_009018386.1|KK	89804	3522	2606	349	133	216253	1	1	1	934.463	2800.37	3	2800.37	0.0016	2	58.68	3.5e-06	RFNTELEGDKPGDTPETVKFYTTR			C:\Data\Orbitrap\TF Membrane - DG\200928_PaulV_PV-1152_TFM_4.raw
Tanf_03375	Tanf_03375|Tanf_03375|hypothetical protein|~~Similar proteins in strain 92A2: TF2663 and BFO_1652; ~~|EXISTENCE: similar to AA sequence:RefSeq:WP_009018386.1|KK	89804	3522	2606	349	133	216254	1	1	1	701.1	2800.37	4	2800.37	0.0025	2	72.69	1.4e-07	RFNTELEGDKPGDTPETVKFYTTR			C:\Data\Orbitrap\TF Membrane - DG\200928_PaulV_PV-1152_TFM_4.raw
Tanf_03375	Tanf_03375|Tanf_03375|hypothetical protein|~~Similar proteins in strain 92A2: TF2663 and BFO_1652; ~~|EXISTENCE: similar to AA sequence:RefSeq:WP_009018386.1|KK	89804	3522	2606	349	133	219140	1	1	1	957.394	2869.16	3	2869.16	0.003	0	29.96		GMYLINATDSAK	TF_1586 (ST) [+1586.54]	0.000000000X00.0	C:\Data\Orbitrap\TF Membrane - DG\200928_PaulV_PV-1152_TFM_1.raw
Tanf_03375	Tanf_03375|Tanf_03375|hypothetical protein|~~Similar proteins in strain 92A2: TF2663 and BFO_1652; ~~|EXISTENCE: similar to AA sequence:RefSeq:WP_009018386.1|KK	89804	3522	2606	349	133	219806	1	1	1	961.798	2882.37	3	2882.37	0.0056	0	76.23	5.7e-08	GQYLHVPLYSAHDSAVWVFLDK	Hex(1)HexA(1) (ST)	0.0000000000000200000000.0	C:\Data\Orbitrap\TF Membrane - DG\200928_PaulV_PV-1152_TFM_3.raw
Tanf_03375	Tanf_03375|Tanf_03375|hypothetical protein|~~Similar proteins in strain 92A2: TF2663 and BFO_1652; ~~|EXISTENCE: similar to AA sequence:RefSeq:WP_009018386.1|KK	89804	3522	2606	349	133	219811	1	1	1	961.798	2882.37	3	2882.37	0.0068	0	30.4	0.0022	GQYLHVPLYSAHDSAVWVFLDK	Hex(1)HexA(1) (ST)	0.0000000002000000000000.0	C:\Data\Orbitrap\TF Membrane - DG\200928_PaulV_PV-1152_TFM_4.raw
Tanf_03375	Tanf_03375|Tanf_03375|hypothetical protein|~~Similar proteins in strain 92A2: TF2663 and BFO_1652; ~~|EXISTENCE: similar to AA sequence:RefSeq:WP_009018386.1|KK	89804	3522	2606	349	133	219943	1	1	1	962.726	2885.16	3	2885.15	0.0023	0	30.24		GMYLINATDSAK	Oxidation (M); TF_1586 (ST) [+1586.54]	0.010000000X00.0	C:\Data\Orbitrap\TF Membrane - DG\200928_PaulV_PV-1152_TFM_2.raw
Tanf_03375	Tanf_03375|Tanf_03375|hypothetical protein|~~Similar proteins in strain 92A2: TF2663 and BFO_1652; ~~|EXISTENCE: similar to AA sequence:RefSeq:WP_009018386.1|KK	89804	3522	2606	349	133	220684	1	1	1	967.482	2899.42	3	2899.44	-0.0141	0	82.53		IRPTIVEDTLGCDDNGDLTIPLPGYR			C:\Data\Orbitrap\TF Membrane - DG\200928_PaulV_PV-1152_TFM_5.raw
Tanf_03375	Tanf_03375|Tanf_03375|hypothetical protein|~~Similar proteins in strain 92A2: TF2663 and BFO_1652; ~~|EXISTENCE: similar to AA sequence:RefSeq:WP_009018386.1|KK	89804	3522	2606	349	133	221043	1	1	1	970.147	2907.42	3	2907.42	-0.0063	0	17.71		GTGHIKPQYMLMIRPTIVEDTLG	Hex(1)HexA(1) (ST)	0.00000000000000000000200.0	C:\Data\Orbitrap\TF Membrane - DG\200928_PaulV_PV-1152_TFM_4.raw
Tanf_03375	Tanf_03375|Tanf_03375|hypothetical protein|~~Similar proteins in strain 92A2: TF2663 and BFO_1652; ~~|EXISTENCE: similar to AA sequence:RefSeq:WP_009018386.1|KK	89804	3522	2606	349	133	221271	1	1	1	1457.63	2913.24	2	2913.24	-0.0042	1	135.48	4.7e-14	FKEGANDGYYYLQVDSMVAYDK	Hex(1)HexA(1) (ST)	0.0000000000000002000000.0	C:\Data\Orbitrap\TF Membrane - DG\200928_PaulV_PV-1152_TFM_4.raw
Tanf_03375	Tanf_03375|Tanf_03375|hypothetical protein|~~Similar proteins in strain 92A2: TF2663 and BFO_1652; ~~|EXISTENCE: similar to AA sequence:RefSeq:WP_009018386.1|KK	89804	3522	2606	349	133	221322	1	1	1	972.089	2913.25	3	2913.24	0.0038	1	74.66	5.6e-08	FKEGANDGYYYLQVDSMVAYDK	Hex(1)HexA(1) (ST)	0.0000000000000002000000.0	C:\Data\Orbitrap\TF Membrane - DG\200928_PaulV_PV-1152_TFM_5.raw
Tanf_03375	Tanf_03375|Tanf_03375|hypothetical protein|~~Similar proteins in strain 92A2: TF2663 and BFO_1652; ~~|EXISTENCE: similar to AA sequence:RefSeq:WP_009018386.1|KK	89804	3522	2606	349	133	221612	1	1	1	973.793	2918.36	3	2918.36	0.0024	1	78.62	3.4e-08	GGMYAGNYGLAFMDIQLMKDQHAPFK	Oxidation (M)	0.00100000000000000000000000.0	C:\Data\Orbitrap\TF Membrane - DG\200928_PaulV_PV-1152_TFM_3.raw
Tanf_03375	Tanf_03375|Tanf_03375|hypothetical protein|~~Similar proteins in strain 92A2: TF2663 and BFO_1652; ~~|EXISTENCE: similar to AA sequence:RefSeq:WP_009018386.1|KK	89804	3522	2606	349	133	221613	1	1	1	730.597	2918.36	4	2918.36	0.0031	1	60.36	2.3e-06	GGMYAGNYGLAFMDIQLMKDQHAPFK	Oxidation (M)	0.00100000000000000000000000.0	C:\Data\Orbitrap\TF Membrane - DG\200928_PaulV_PV-1152_TFM_3.raw
Tanf_03375	Tanf_03375|Tanf_03375|hypothetical protein|~~Similar proteins in strain 92A2: TF2663 and BFO_1652; ~~|EXISTENCE: similar to AA sequence:RefSeq:WP_009018386.1|KK	89804	3522	2606	349	133	221615	1	1	1	973.794	2918.36	3	2918.36	0.0042	1	92.49	1.4e-09	GGMYAGNYGLAFMDIQLMKDQHAPFK	Oxidation (M)	0.00000000000010000000000000.0	C:\Data\Orbitrap\TF Membrane - DG\200928_PaulV_PV-1152_TFM_4.raw
Tanf_03375	Tanf_03375|Tanf_03375|hypothetical protein|~~Similar proteins in strain 92A2: TF2663 and BFO_1652; ~~|EXISTENCE: similar to AA sequence:RefSeq:WP_009018386.1|KK	89804	3522	2606	349	133	222088	1	1	1	1465.63	2929.24	2	2929.24	-0.0007	1	114.99	5.1e-12	FKEGANDGYYYLQVDSMVAYDK	Oxidation (M); Hex(1)HexA(1) (ST)	0.0000000000000002100000.0	C:\Data\Orbitrap\TF Membrane - DG\200928_PaulV_PV-1152_TFM_3.raw
Tanf_03375	Tanf_03375|Tanf_03375|hypothetical protein|~~Similar proteins in strain 92A2: TF2663 and BFO_1652; ~~|EXISTENCE: similar to AA sequence:RefSeq:WP_009018386.1|KK	89804	3522	2606	349	133	222127	1	1	1	977.421	2929.24	3	2929.24	0.0037	1	73.1	9.1e-08	FKEGANDGYYYLQVDSMVAYDK	Oxidation (M); Hex(1)HexA(1) (ST)	0.0000000000000002100000.0	C:\Data\Orbitrap\TF Membrane - DG\200928_PaulV_PV-1152_TFM_6.raw
Tanf_03375	Tanf_03375|Tanf_03375|hypothetical protein|~~Similar proteins in strain 92A2: TF2663 and BFO_1652; ~~|EXISTENCE: similar to AA sequence:RefSeq:WP_009018386.1|KK	89804	3522	2606	349	133	222342	1	1	1	979.124	2934.35	3	2934.35	-0.0016	1	79.04	3.6e-08	GGMYAGNYGLAFMDIQLMKDQHAPFK	2 Oxidation (M)	0.00100000000010000000000000.0	C:\Data\Orbitrap\TF Membrane - DG\200928_PaulV_PV-1152_TFM_2.raw
Tanf_03375	Tanf_03375|Tanf_03375|hypothetical protein|~~Similar proteins in strain 92A2: TF2663 and BFO_1652; ~~|EXISTENCE: similar to AA sequence:RefSeq:WP_009018386.1|KK	89804	3522	2606	349	133	222591	1	1	1	980.811	2939.41	3	2939.41	-0.0032	0	17.17		GTGHIKPQYMLMIRPTIVEDTLG	2 Oxidation (M); Hex(1)HexA(1) (ST)	0.00000000010100000000200.0	C:\Data\Orbitrap\TF Membrane - DG\200928_PaulV_PV-1152_TFM_12.raw
Tanf_03375	Tanf_03375|Tanf_03375|hypothetical protein|~~Similar proteins in strain 92A2: TF2663 and BFO_1652; ~~|EXISTENCE: similar to AA sequence:RefSeq:WP_009018386.1|KK	89804	3522	2606	349	133	222816	1	1	1	982.464	2944.37	3	2944.36	0.0128	1	59.09	3.5e-06	RGVTLYMGPDSAGQNALWIDVMGR	Hex(1)HexA(1) (ST)	0.000000000020000000000000.0	C:\Data\Orbitrap\TF Membrane - DG\200928_PaulV_PV-1152_TFM_3.raw
Tanf_03375	Tanf_03375|Tanf_03375|hypothetical protein|~~Similar proteins in strain 92A2: TF2663 and BFO_1652; ~~|EXISTENCE: similar to AA sequence:RefSeq:WP_009018386.1|KK	89804	3522	2606	349	133	222918	1	1	1	983.129	2946.37	3	2946.37	-0.0088	1	20.19		RGVTLYMGPDSAGQNALWIDVMGR	Oxidation (M); 2 Hex(ST) (ST) [+162.05]	0.000X001000X0000000000000.0	C:\Data\Orbitrap\TF Membrane - DG\200928_PaulV_PV-1152_TFM_3.raw
Tanf_03375	Tanf_03375|Tanf_03375|hypothetical protein|~~Similar proteins in strain 92A2: TF2663 and BFO_1652; ~~|EXISTENCE: similar to AA sequence:RefSeq:WP_009018386.1|KK	89804	3522	2606	349	133	223059	1	1	1	984.456	2950.35	3	2950.35	0.0007	1	79.34	3.4e-08	GGMYAGNYGLAFMDIQLMKDQHAPFK	3 Oxidation (M)	0.00100000000010000100000000.0	C:\Data\Orbitrap\TF Membrane - DG\200928_PaulV_PV-1152_TFM_2.raw
Tanf_03375	Tanf_03375|Tanf_03375|hypothetical protein|~~Similar proteins in strain 92A2: TF2663 and BFO_1652; ~~|EXISTENCE: similar to AA sequence:RefSeq:WP_009018386.1|KK	89804	3522	2606	349	133	223466	1	1	1	987.791	2960.35	3	2960.35	-0.0008	1	62.57	1.7e-06	RGVTLYMGPDSAGQNALWIDVMGR	Oxidation (M); Hex(1)HexA(1) (ST)	0.000000100020000000000000.0	C:\Data\Orbitrap\TF Membrane - DG\200928_PaulV_PV-1152_TFM_7.raw
Tanf_03375	Tanf_03375|Tanf_03375|hypothetical protein|~~Similar proteins in strain 92A2: TF2663 and BFO_1652; ~~|EXISTENCE: similar to AA sequence:RefSeq:WP_009018386.1|KK	89804	3522	2606	349	133	223468	1	1	1	987.792	2960.35	3	2960.35	0.0013	1	95.97	7.7e-10	RGVTLYMGPDSAGQNALWIDVMGR	Oxidation (M); Hex(1)HexA(1) (ST)	0.000000000020000000000100.0	C:\Data\Orbitrap\TF Membrane - DG\200928_PaulV_PV-1152_TFM_3.raw
Tanf_03375	Tanf_03375|Tanf_03375|hypothetical protein|~~Similar proteins in strain 92A2: TF2663 and BFO_1652; ~~|EXISTENCE: similar to AA sequence:RefSeq:WP_009018386.1|KK	89804	3522	2606	349	133	223473	1	1	1	987.794	2960.36	3	2960.35	0.0073	1	73.15	1.4e-07	RGVTLYMGPDSAGQNALWIDVMGR	Oxidation (M); Hex(1)HexA(1) (ST)	0.000200100000000000000000.0	C:\Data\Orbitrap\TF Membrane - DG\200928_PaulV_PV-1152_TFM_3.raw
Tanf_03375	Tanf_03375|Tanf_03375|hypothetical protein|~~Similar proteins in strain 92A2: TF2663 and BFO_1652; ~~|EXISTENCE: similar to AA sequence:RefSeq:WP_009018386.1|KK	89804	3522	2606	349	133	223584	1	1	1	988.46	2962.36	3	2962.37	-0.0104	1	35.25		RGVTLYMGPDSAGQNALWIDVMGR	2 Oxidation (M); 2 Hex(ST) (ST) [+162.05]	0.000X001000X0000000000100.0	C:\Data\Orbitrap\TF Membrane - DG\200928_PaulV_PV-1152_TFM_5.raw
Tanf_03375	Tanf_03375|Tanf_03375|hypothetical protein|~~Similar proteins in strain 92A2: TF2663 and BFO_1652; ~~|EXISTENCE: similar to AA sequence:RefSeq:WP_009018386.1|KK	89804	3522	2606	349	133	223645	1	1	1	989.148	2964.42	3	2964.42	-0.0003	2	48.96	3.8e-05	VTLHNTKENGKINTQINFGCYEPCK			C:\Data\Orbitrap\TF Membrane - DG\200928_PaulV_PV-1152_TFM_3.raw
Tanf_03375	Tanf_03375|Tanf_03375|hypothetical protein|~~Similar proteins in strain 92A2: TF2663 and BFO_1652; ~~|EXISTENCE: similar to AA sequence:RefSeq:WP_009018386.1|KK	89804	3522	2606	349	133	223706	1	1	1	989.773	2966.3	3	2966.29	0.0069	1	76.23	5e-08	EGANDGYYYLQVDSMVAYDKVTK	Hex(1)HexA(1) (ST)	0.00000000000000000000020.0	C:\Data\Orbitrap\TF Membrane - DG\200928_PaulV_PV-1152_TFM_2.raw
Tanf_03375	Tanf_03375|Tanf_03375|hypothetical protein|~~Similar proteins in strain 92A2: TF2663 and BFO_1652; ~~|EXISTENCE: similar to AA sequence:RefSeq:WP_009018386.1|KK	89804	3522	2606	349	133	223961	1	1	1	991.419	2971.24	3	2971.23	0.0024	0	44.54		TAIYVDTAYVNR	TF_1586 (ST) [+1586.54]	0.000000X00000.0	C:\Data\Orbitrap\TF Membrane - DG\200928_PaulV_PV-1152_TFM_1.raw
Tanf_03375	Tanf_03375|Tanf_03375|hypothetical protein|~~Similar proteins in strain 92A2: TF2663 and BFO_1652; ~~|EXISTENCE: similar to AA sequence:RefSeq:WP_009018386.1|KK	89804	3522	2606	349	133	224007	1	1	1	743.903	2971.58	4	2971.58	0.0022	1	46.6	2.2e-05	LVFTDAIHANDALYILGHADLKGLYTK			C:\Data\Orbitrap\TF Membrane - DG\200928_PaulV_PV-1152_TFM_3.raw
Tanf_03375	Tanf_03375|Tanf_03375|hypothetical protein|~~Similar proteins in strain 92A2: TF2663 and BFO_1652; ~~|EXISTENCE: similar to AA sequence:RefSeq:WP_009018386.1|KK	89804	3522	2606	349	133	224206	1	1	1	993.129	2976.36	3	2976.35	0.0165	1	74.24	9e-08	RGVTLYMGPDSAGQNALWIDVMGR	2 Oxidation (M); Hex(1)HexA(1) (ST)	0.000000100020000000000100.0	C:\Data\Orbitrap\TF Membrane - DG\200928_PaulV_PV-1152_TFM_3.raw
Tanf_03375	Tanf_03375|Tanf_03375|hypothetical protein|~~Similar proteins in strain 92A2: TF2663 and BFO_1652; ~~|EXISTENCE: similar to AA sequence:RefSeq:WP_009018386.1|KK	89804	3522	2606	349	133	224304	1	1	1	994.125	2979.35	3	2979.35	0.0013	1	78.74	3.2e-08	SNYKSSSNPNAQTPGSISAWEFSETYK			C:\Data\Orbitrap\TF Membrane - DG\200928_PaulV_PV-1152_TFM_3.raw
Tanf_03375	Tanf_03375|Tanf_03375|hypothetical protein|~~Similar proteins in strain 92A2: TF2663 and BFO_1652; ~~|EXISTENCE: similar to AA sequence:RefSeq:WP_009018386.1|KK	89804	3522	2606	349	133	224436	1	1	1	995.102	2982.28	3	2982.29	-0.0016	1	70.25	2.1e-07	EGANDGYYYLQVDSMVAYDKVTK	Oxidation (M); Hex(1)HexA(1) (ST)	0.00000000000000100000020.0	C:\Data\Orbitrap\TF Membrane - DG\200928_PaulV_PV-1152_TFM_2.raw
Tanf_03375	Tanf_03375|Tanf_03375|hypothetical protein|~~Similar proteins in strain 92A2: TF2663 and BFO_1652; ~~|EXISTENCE: similar to AA sequence:RefSeq:WP_009018386.1|KK	89804	3522	2606	349	133	225508	1	1	1	1006.08	3015.21	3	3015.22	-0.0014	0	19.77		GMYLINATDSAK	Oxidation (M); TF_1716 (ST) [+1716.60]	0.010000000X00.0	C:\Data\Orbitrap\TF Membrane - DG\200928_PaulV_PV-1152_TFM_2.raw
Tanf_03375	Tanf_03375|Tanf_03375|hypothetical protein|~~Similar proteins in strain 92A2: TF2663 and BFO_1652; ~~|EXISTENCE: similar to AA sequence:RefSeq:WP_009018386.1|KK	89804	3522	2606	349	133	226071	1	1	1	1012.12	3033.35	3	3033.35	0.0039	0	44.84		IDTVNVDAGHYKPYGYGVK	TF_938 (ST) [+938.31]	0.00X0000000000000000.0	C:\Data\Orbitrap\TF Membrane - DG\200928_PaulV_PV-1152_TFM_2.raw
Tanf_03375	Tanf_03375|Tanf_03375|hypothetical protein|~~Similar proteins in strain 92A2: TF2663 and BFO_1652; ~~|EXISTENCE: similar to AA sequence:RefSeq:WP_009018386.1|KK	89804	3522	2606	349	133	226251	1	1	1	760.624	3038.47	4	3038.47	0.0007	1	53.34		RGQYLHVPLYSAHDSAVWVFLDK	Hex(1)HexA(1) (ST)	0.00000000000000200000000.0	C:\Data\Orbitrap\TF Membrane - DG\200928_PaulV_PV-1152_TFM_3.raw
Tanf_03375	Tanf_03375|Tanf_03375|hypothetical protein|~~Similar proteins in strain 92A2: TF2663 and BFO_1652; ~~|EXISTENCE: similar to AA sequence:RefSeq:WP_009018386.1|KK	89804	3522	2606	349	133	226254	1	1	1	1013.83	3038.47	3	3038.47	0.0029	1	53.17		RGQYLHVPLYSAHDSAVWVFLDK	Hex(1)HexA(1) (ST)	0.00000000000000200000000.0	C:\Data\Orbitrap\TF Membrane - DG\200928_PaulV_PV-1152_TFM_3.raw
Tanf_03375	Tanf_03375|Tanf_03375|hypothetical protein|~~Similar proteins in strain 92A2: TF2663 and BFO_1652; ~~|EXISTENCE: similar to AA sequence:RefSeq:WP_009018386.1|KK	89804	3522	2606	349	133	226318	1	1	1	1014.76	3041.26	3	3041.25	0.0026	1	16.01		RGMYLINATDSAK	Oxidation (M); TF_1586 (ST) [+1586.54]	0.0010000000X00.0	C:\Data\Orbitrap\TF Membrane - DG\200928_PaulV_PV-1152_TFM_2.raw
Tanf_03375	Tanf_03375|Tanf_03375|hypothetical protein|~~Similar proteins in strain 92A2: TF2663 and BFO_1652; ~~|EXISTENCE: similar to AA sequence:RefSeq:WP_009018386.1|KK	89804	3522	2606	349	133	227063	1	1	1	1022.82	3065.43	3	3065.42	0.0043	2	75.5		FKEGANDGYYYLQVDSMVAYDKVTK	Hex(ST) (ST) [+162.05]	0.00000000000000000000000X0.0	C:\Data\Orbitrap\TF Membrane - DG\200928_PaulV_PV-1152_TFM_4.raw
Tanf_03375	Tanf_03375|Tanf_03375|hypothetical protein|~~Similar proteins in strain 92A2: TF2663 and BFO_1652; ~~|EXISTENCE: similar to AA sequence:RefSeq:WP_009018386.1|KK	89804	3522	2606	349	133	227467	1	1	1	1028.15	3081.42	3	3081.42	0.006	2	63.03		FKEGANDGYYYLQVDSMVAYDKVTK	Oxidation (M); Hex(ST) (ST) [+162.05]	0.00000000000000001000000X0.0	C:\Data\Orbitrap\TF Membrane - DG\200928_PaulV_PV-1152_TFM_3.raw
Tanf_03375	Tanf_03375|Tanf_03375|hypothetical protein|~~Similar proteins in strain 92A2: TF2663 and BFO_1652; ~~|EXISTENCE: similar to AA sequence:RefSeq:WP_009018386.1|KK	89804	3522	2606	349	133	227899	1	1	1	1034.51	3100.5	3	3100.5	0.0006	0	80.61	2e-08	GGRPLVSYLDETMDTVAVLVGDTLNK	Hex(1)HexA(1) (ST)	0.00000000000000000000002000.0	C:\Data\Orbitrap\TF Membrane - DG\200928_PaulV_PV-1152_TFM_3.raw
Tanf_03375	Tanf_03375|Tanf_03375|hypothetical protein|~~Similar proteins in strain 92A2: TF2663 and BFO_1652; ~~|EXISTENCE: similar to AA sequence:RefSeq:WP_009018386.1|KK	89804	3522	2606	349	133	227927	1	1	1	1035.18	3102.52	3	3102.52	0.0021	0	28.89		GGRPLVSYLDETMDTVAVLVGDTLNK	Oxidation (M); 2 Hex(ST) (ST) [+162.05]	0.00000000000010X0000000X000.0	C:\Data\Orbitrap\TF Membrane - DG\200928_PaulV_PV-1152_TFM_3.raw
Tanf_03375	Tanf_03375|Tanf_03375|hypothetical protein|~~Similar proteins in strain 92A2: TF2663 and BFO_1652; ~~|EXISTENCE: similar to AA sequence:RefSeq:WP_009018386.1|KK	89804	3522	2606	349	133	228119	1	1	1	1036.82	3107.45	3	3107.45	0.003	2	82.42	1.6e-08	KSNYKSSSNPNAQTPGSISAWEFSETYK			C:\Data\Orbitrap\TF Membrane - DG\200928_PaulV_PV-1152_TFM_3.raw
Tanf_03375	Tanf_03375|Tanf_03375|hypothetical protein|~~Similar proteins in strain 92A2: TF2663 and BFO_1652; ~~|EXISTENCE: similar to AA sequence:RefSeq:WP_009018386.1|KK	89804	3522	2606	349	133	228306	1	1	1	1040.11	3117.29	3	3117.29	0.0022	0	40.09		TAIYVDTAYVNR	TF_1732 (ST) [+1732.59]	0.000000X00000.0	C:\Data\Orbitrap\TF Membrane - DG\200928_PaulV_PV-1152_TFM_1.raw
Tanf_03375	Tanf_03375|Tanf_03375|hypothetical protein|~~Similar proteins in strain 92A2: TF2663 and BFO_1652; ~~|EXISTENCE: similar to AA sequence:RefSeq:WP_009018386.1|KK	89804	3522	2606	349	133	228517	1	1	1	1041.8	3122.39	3	3122.39	-0.0009	2	125.62	5.8e-13	EGANDGYYYLQVDSMVAYDKVTKR	Hex(1)HexA(1) (ST)	0.000000000000000000000200.0	C:\Data\Orbitrap\TF Membrane - DG\200928_PaulV_PV-1152_TFM_3.raw
Tanf_03375	Tanf_03375|Tanf_03375|hypothetical protein|~~Similar proteins in strain 92A2: TF2663 and BFO_1652; ~~|EXISTENCE: similar to AA sequence:RefSeq:WP_009018386.1|KK	89804	3522	2606	349	133	228556	1	1	1	1041.84	3122.5	3	3122.5	0.0028	2	60.39	2e-06	LKNAGKYLYVDTVYYNSGNSQFLK	Hex(1)HexA(1) (ST)	0.000000000000000000020000.0	C:\Data\Orbitrap\TF Membrane - DG\200928_PaulV_PV-1152_TFM_3.raw
Tanf_03375	Tanf_03375|Tanf_03375|hypothetical protein|~~Similar proteins in strain 92A2: TF2663 and BFO_1652; ~~|EXISTENCE: similar to AA sequence:RefSeq:WP_009018386.1|KK	89804	3522	2606	349	133	228630	1	1	1	1042.49	3124.44	3	3124.44	0.0024	1	63.61		PTIVEDTLGCDDNGDLTIPLPGYRR	Hex(1)HexA(1) (ST)	0.0000000000000000200000000.0	C:\Data\Orbitrap\TF Membrane - DG\200928_PaulV_PV-1152_TFM_6.raw
Tanf_03375	Tanf_03375|Tanf_03375|hypothetical protein|~~Similar proteins in strain 92A2: TF2663 and BFO_1652; ~~|EXISTENCE: similar to AA sequence:RefSeq:WP_009018386.1|KK	89804	3522	2606	349	133	228801	1	1	1	1044.77	3131.29	3	3131.31	-0.0218	0	15.35		TAIYVDTAYVNR	TF_1746 (ST) [+1746.61]	0.000000X00000.0	C:\Data\Orbitrap\TF Membrane - DG\200928_PaulV_PV-1152_TFM_2.raw
Tanf_03375	Tanf_03375|Tanf_03375|hypothetical protein|~~Similar proteins in strain 92A2: TF2663 and BFO_1652; ~~|EXISTENCE: similar to AA sequence:RefSeq:WP_009018386.1|KK	89804	3522	2606	349	133	229103	1	1	1	1047.14	3138.4	3	3138.39	0.0095	2	96.06	6.1e-10	EGANDGYYYLQVDSMVAYDKVTKR	Oxidation (M); Hex(1)HexA(1) (ST)	0.000000000000001000000200.0	C:\Data\Orbitrap\TF Membrane - DG\200928_PaulV_PV-1152_TFM_4.raw
Tanf_03375	Tanf_03375|Tanf_03375|hypothetical protein|~~Similar proteins in strain 92A2: TF2663 and BFO_1652; ~~|EXISTENCE: similar to AA sequence:RefSeq:WP_009018386.1|KK	89804	3522	2606	349	133	229155	1	1	1	1048.15	3141.43	3	3141.41	0.0273	1	32.08		SNYKSSSNPNAQTPGSISAWEFSETYK	Hex(ST) (ST) [+162.05]	0.000000000000000000000000X00.0	C:\Data\Orbitrap\TF Membrane - DG\200928_PaulV_PV-1152_TFM_3.raw
Tanf_03375	Tanf_03375|Tanf_03375|hypothetical protein|~~Similar proteins in strain 92A2: TF2663 and BFO_1652; ~~|EXISTENCE: similar to AA sequence:RefSeq:WP_009018386.1|KK	89804	3522	2606	349	133	229687	1	1	1	1056.85	3167.52	3	3167.51	0.0083	1	19.39		ERGQYLHVPLYSAHDSAVWVFLDK	Hex(1)HexA(1) (ST)	0.000000000000000200000000.0	C:\Data\Orbitrap\TF Membrane - DG\200928_PaulV_PV-1152_TFM_4.raw
Tanf_03375	Tanf_03375|Tanf_03375|hypothetical protein|~~Similar proteins in strain 92A2: TF2663 and BFO_1652; ~~|EXISTENCE: similar to AA sequence:RefSeq:WP_009018386.1|KK	89804	3522	2606	349	133	229879	1	1	1	1060.51	3178.51	3	3178.51	0.0007	1	58.12		NNPNLGYQWINRDTATVNLYAFNYR	Hex(ST) (ST) [+162.05]	0.000000000000000X000000000.0	C:\Data\Orbitrap\TF Membrane - DG\200928_PaulV_PV-1152_TFM_3.raw
Tanf_03375	Tanf_03375|Tanf_03375|hypothetical protein|~~Similar proteins in strain 92A2: TF2663 and BFO_1652; ~~|EXISTENCE: similar to AA sequence:RefSeq:WP_009018386.1|KK	89804	3522	2606	349	133	229885	1	1	1	1590.27	3178.52	2	3178.51	0.0091	1	28.58		NNPNLGYQWINRDTATVNLYAFNYR	Hex(ST) (ST) [+162.05]	0.000000000000000X000000000.0	C:\Data\Orbitrap\TF Membrane - DG\200928_PaulV_PV-1152_TFM_3.raw
Tanf_03375	Tanf_03375|Tanf_03375|hypothetical protein|~~Similar proteins in strain 92A2: TF2663 and BFO_1652; ~~|EXISTENCE: similar to AA sequence:RefSeq:WP_009018386.1|KK	89804	3522	2606	349	133	230127	1	1	1	1062.8	3185.39	3	3185.39	0.0005	2	19.16		SCDKEGGDFLIESETQDRGQYPVIAPCD			C:\Data\Orbitrap\TF Membrane - DG\200928_PaulV_PV-1152_TFM_3.raw
Tanf_03375	Tanf_03375|Tanf_03375|hypothetical protein|~~Similar proteins in strain 92A2: TF2663 and BFO_1652; ~~|EXISTENCE: similar to AA sequence:RefSeq:WP_009018386.1|KK	89804	3522	2606	349	133	231740	1	1	1	1080.18	3237.53	3	3237.52	0.0016	0	108.32		IRPTIVEDTLGCDDNGDLTIPLPGYR	Hex(1)HexA(1) (ST)	0.00000000000000000020000000.0	C:\Data\Orbitrap\TF Membrane - DG\200928_PaulV_PV-1152_TFM_2.raw
Tanf_03375	Tanf_03375|Tanf_03375|hypothetical protein|~~Similar proteins in strain 92A2: TF2663 and BFO_1652; ~~|EXISTENCE: similar to AA sequence:RefSeq:WP_009018386.1|KK	89804	3522	2606	349	133	231854	1	1	1	1081.18	3240.53	3	3240.5	0.0296	1	29.31		NPNLGYQWINRDTATVNLYAFNYR	Hex(1)HexA(1) (ST)	0.000000000000002000000000.0	C:\Data\Orbitrap\TF Membrane - DG\200928_PaulV_PV-1152_TFM_3.raw
Tanf_03375	Tanf_03375|Tanf_03375|hypothetical protein|~~Similar proteins in strain 92A2: TF2663 and BFO_1652; ~~|EXISTENCE: similar to AA sequence:RefSeq:WP_009018386.1|KK	89804	3522	2606	349	133	231896	1	1	1	1081.49	3241.46	3	3241.45	0.0056	2	89.65	3.2e-09	FKEGANDGYYYLQVDSMVAYDKVTK	Hex(1)HexA(1) (ST)	0.0000000000000000000000020.0	C:\Data\Orbitrap\TF Membrane - DG\200928_PaulV_PV-1152_TFM_3.raw
Tanf_03375	Tanf_03375|Tanf_03375|hypothetical protein|~~Similar proteins in strain 92A2: TF2663 and BFO_1652; ~~|EXISTENCE: similar to AA sequence:RefSeq:WP_009018386.1|KK	89804	3522	2606	349	133	232003	1	1	1	1082.16	3243.46	3	3243.47	-0.0054	2	41.8		FKEGANDGYYYLQVDSMVAYDKVTK	Oxidation (M); 2 Hex(ST) (ST) [+162.05]	0.000000000000000X1000000X0.0	C:\Data\Orbitrap\TF Membrane - DG\200928_PaulV_PV-1152_TFM_7.raw
Tanf_03375	Tanf_03375|Tanf_03375|hypothetical protein|~~Similar proteins in strain 92A2: TF2663 and BFO_1652; ~~|EXISTENCE: similar to AA sequence:RefSeq:WP_009018386.1|KK	89804	3522	2606	349	133	232069	1	1	1	1083.46	3247.36	3	3247.35	0.0036	0	30.38		TAIYVDTAYVNR	TF_1862 (ST) [+1862.66]	0.000000X00000.0	C:\Data\Orbitrap\TF Membrane - DG\200928_PaulV_PV-1152_TFM_2.raw
Tanf_03375	Tanf_03375|Tanf_03375|hypothetical protein|~~Similar proteins in strain 92A2: TF2663 and BFO_1652; ~~|EXISTENCE: similar to AA sequence:RefSeq:WP_009018386.1|KK	89804	3522	2606	349	133	232079	1	1	1	1083.51	3247.51	3	3247.51	-0.005	1	79.84		ASIFDGTGRDSLIYVQGTNCFDIAYFR	Hex(ST) (ST) [+162.05]	0.00000000000000000X000000000.0	C:\Data\Orbitrap\TF Membrane - DG\200928_PaulV_PV-1152_TFM_3.raw
Tanf_03375	Tanf_03375|Tanf_03375|hypothetical protein|~~Similar proteins in strain 92A2: TF2663 and BFO_1652; ~~|EXISTENCE: similar to AA sequence:RefSeq:WP_009018386.1|KK	89804	3522	2606	349	133	232352	1	1	1	1086.82	3257.44	3	3257.45	-0.0047	2	85.69	7.4e-09	FKEGANDGYYYLQVDSMVAYDKVTK	Oxidation (M); Hex(1)HexA(1) (ST)	0.0000000000000000100000020.0	C:\Data\Orbitrap\TF Membrane - DG\200928_PaulV_PV-1152_TFM_3.raw
Tanf_03375	Tanf_03375|Tanf_03375|hypothetical protein|~~Similar proteins in strain 92A2: TF2663 and BFO_1652; ~~|EXISTENCE: similar to AA sequence:RefSeq:WP_009018386.1|KK	89804	3522	2606	349	133	232547	1	1	1	1088.53	3262.55	3	3262.55	0.0009	0	84.16		GGRPLVSYLDETMDTVAVLVGDTLNK	Hex(1)HexA(1) (ST); Hex(ST) (ST) [+162.05]	0.0000000000000020000000X000.0	C:\Data\Orbitrap\TF Membrane - DG\200928_PaulV_PV-1152_TFM_3.raw
Tanf_03375	Tanf_03375|Tanf_03375|hypothetical protein|~~Similar proteins in strain 92A2: TF2663 and BFO_1652; ~~|EXISTENCE: similar to AA sequence:RefSeq:WP_009018386.1|KK	89804	3522	2606	349	133	233913	1	1	1	1112.88	3335.62	3	3335.63	-0.0032	2	17.16		MIGFTPKKTPWPGVIPLDSFGTIR	Oxidation (M); Hex(1)HexA(1) (ST); 2 Hex(ST) (ST) [+162.05]	0.10000000X000000000200X00.0	C:\Data\Orbitrap\TF Membrane - DG\200928_PaulV_PV-1152_TFM_3.raw
Tanf_03375	Tanf_03375|Tanf_03375|hypothetical protein|~~Similar proteins in strain 92A2: TF2663 and BFO_1652; ~~|EXISTENCE: similar to AA sequence:RefSeq:WP_009018386.1|KK	89804	3522	2606	349	133	234036	1	1	1	1116.22	3345.62	3	3345.62	0.005	1	60.39	2.1e-06	LMVDTLPRYNQNGVFHPALQVPVDER	Hex(1)HexA(1) (ST)	0.00002000000000000000000000.0	C:\Data\Orbitrap\TF Membrane - DG\200928_PaulV_PV-1152_TFM_2.raw
Tanf_03375	Tanf_03375|Tanf_03375|hypothetical protein|~~Similar proteins in strain 92A2: TF2663 and BFO_1652; ~~|EXISTENCE: similar to AA sequence:RefSeq:WP_009018386.1|KK	89804	3522	2606	349	133	234315	1	1	1	1119.19	3354.55	3	3354.54	0.0023	1	76.46	7.7e-08	NNPNLGYQWINRDTATVNLYAFNYR	Hex(1)HexA(1) (ST)	0.0000000000000002000000000.0	C:\Data\Orbitrap\TF Membrane - DG\200928_PaulV_PV-1152_TFM_4.raw
Tanf_03375	Tanf_03375|Tanf_03375|hypothetical protein|~~Similar proteins in strain 92A2: TF2663 and BFO_1652; ~~|EXISTENCE: similar to AA sequence:RefSeq:WP_009018386.1|KK	89804	3522	2606	349	133	234330	1	1	1	1119.19	3354.55	3	3354.54	0.0044	1	54.8	1.1e-05	NNPNLGYQWINRDTATVNLYAFNYR	Hex(1)HexA(1) (ST)	0.0000000000000200000000000.0	C:\Data\Orbitrap\TF Membrane - DG\200928_PaulV_PV-1152_TFM_3.raw
Tanf_03375	Tanf_03375|Tanf_03375|hypothetical protein|~~Similar proteins in strain 92A2: TF2663 and BFO_1652; ~~|EXISTENCE: similar to AA sequence:RefSeq:WP_009018386.1|KK	89804	3522	2606	349	133	234419	1	1	1	1121.55	3361.62	3	3361.61	0.007	1	50.53	2.4e-05	LMVDTLPRYNQNGVFHPALQVPVDER	Oxidation (M); Hex(1)HexA(1) (ST)	0.01002000000000000000000000.0	C:\Data\Orbitrap\TF Membrane - DG\200928_PaulV_PV-1152_TFM_4.raw
Tanf_03375	Tanf_03375|Tanf_03375|hypothetical protein|~~Similar proteins in strain 92A2: TF2663 and BFO_1652; ~~|EXISTENCE: similar to AA sequence:RefSeq:WP_009018386.1|KK	89804	3522	2606	349	133	234994	1	1	1	849.413	3393.62	4	3393.62	-0.0037	1	42.85		IRPTIVEDTLGCDDNGDLTIPLPGYRR	Hex(1)HexA(1) (ST)	0.000000000000000000200000000.0	C:\Data\Orbitrap\TF Membrane - DG\200928_PaulV_PV-1152_TFM_4.raw
Tanf_03375	Tanf_03375|Tanf_03375|hypothetical protein|~~Similar proteins in strain 92A2: TF2663 and BFO_1652; ~~|EXISTENCE: similar to AA sequence:RefSeq:WP_009018386.1|KK	89804	3522	2606	349	133	234997	1	1	1	1132.22	3393.62	3	3393.62	0.0001	1	34.67		IRPTIVEDTLGCDDNGDLTIPLPGYRR	Hex(1)HexA(1) (ST)	0.000000002000000000000000000.0	C:\Data\Orbitrap\TF Membrane - DG\200928_PaulV_PV-1152_TFM_3.raw
Tanf_03375	Tanf_03375|Tanf_03375|hypothetical protein|~~Similar proteins in strain 92A2: TF2663 and BFO_1652; ~~|EXISTENCE: similar to AA sequence:RefSeq:WP_009018386.1|KK	89804	3522	2606	349	133	235002	1	1	1	1132.22	3393.63	3	3393.62	0.001	1	37.11		IRPTIVEDTLGCDDNGDLTIPLPGYRR	Hex(1)HexA(1) (ST)	0.000000000000000000200000000.0	C:\Data\Orbitrap\TF Membrane - DG\200928_PaulV_PV-1152_TFM_5.raw
Tanf_03375	Tanf_03375|Tanf_03375|hypothetical protein|~~Similar proteins in strain 92A2: TF2663 and BFO_1652; ~~|EXISTENCE: similar to AA sequence:RefSeq:WP_009018386.1|KK	89804	3522	2606	349	133	235125	1	1	1	1134.19	3399.56	3	3399.57	-0.0129	3	29.92		FKEGANDGYYYLQVDSMVAYDKVTKR	Oxidation (M); 2 Hex(ST) (ST) [+162.05]	0.000000000000000X1000000X00.0	C:\Data\Orbitrap\TF Membrane - DG\200928_PaulV_PV-1152_TFM_4.raw
Tanf_03375	Tanf_03375|Tanf_03375|hypothetical protein|~~Similar proteins in strain 92A2: TF2663 and BFO_1652; ~~|EXISTENCE: similar to AA sequence:RefSeq:WP_009018386.1|KK	89804	3522	2606	349	133	235418	1	1	1	1142.19	3423.55	3	3423.55	-0.0001	1	88.53	3.5e-09	ASIFDGTGRDSLIYVQGTNCFDIAYFR	Hex(1)HexA(1) (ST)	0.000000000020000000000000000.0	C:\Data\Orbitrap\TF Membrane - DG\200928_PaulV_PV-1152_TFM_5.raw
Tanf_03375	Tanf_03375|Tanf_03375|hypothetical protein|~~Similar proteins in strain 92A2: TF2663 and BFO_1652; ~~|EXISTENCE: similar to AA sequence:RefSeq:WP_009018386.1|KK	89804	3522	2606	349	133	235421	1	1	1	1142.19	3423.55	3	3423.55	0.0008	1	83.63	1.1e-08	ASIFDGTGRDSLIYVQGTNCFDIAYFR	Hex(1)HexA(1) (ST)	0.000000000000000002000000000.0	C:\Data\Orbitrap\TF Membrane - DG\200928_PaulV_PV-1152_TFM_5.raw
Tanf_03375	Tanf_03375|Tanf_03375|hypothetical protein|~~Similar proteins in strain 92A2: TF2663 and BFO_1652; ~~|EXISTENCE: similar to AA sequence:RefSeq:WP_009018386.1|KK	89804	3522	2606	349	133	235554	1	1	1	1147.2	3438.58	3	3438.59	-0.0041	0	62.01	1.8e-06	GGRPLVSYLDETMDTVAVLVGDTLNK	2 Hex(1)HexA(1) (ST)	0.00000000000000200000002000.0	C:\Data\Orbitrap\TF Membrane - DG\200928_PaulV_PV-1152_TFM_3.raw
Tanf_03375	Tanf_03375|Tanf_03375|hypothetical protein|~~Similar proteins in strain 92A2: TF2663 and BFO_1652; ~~|EXISTENCE: similar to AA sequence:RefSeq:WP_009018386.1|KK	89804	3522	2606	349	133	235642	1	1	1	1149.55	3445.62	3	3445.62	0.0011	1	48.14	4.2e-05	IDTVNVDAGHYKPYGYGVKAGAESPSVWK	Hex(1)HexA(1) (ST)	0.00000000000000000000000002000.0	C:\Data\Orbitrap\TF Membrane - DG\200928_PaulV_PV-1152_TFM_3.raw
Tanf_03375	Tanf_03375|Tanf_03375|hypothetical protein|~~Similar proteins in strain 92A2: TF2663 and BFO_1652; ~~|EXISTENCE: similar to AA sequence:RefSeq:WP_009018386.1|KK	89804	3522	2606	349	133	235643	1	1	1	1149.55	3445.62	3	3445.62	0.0011	1	55.37	8e-06	IDTVNVDAGHYKPYGYGVKAGAESPSVWK	Hex(1)HexA(1) (ST)	0.00200000000000000000000000000.0	C:\Data\Orbitrap\TF Membrane - DG\200928_PaulV_PV-1152_TFM_3.raw
Tanf_03375	Tanf_03375|Tanf_03375|hypothetical protein|~~Similar proteins in strain 92A2: TF2663 and BFO_1652; ~~|EXISTENCE: similar to AA sequence:RefSeq:WP_009018386.1|KK	89804	3522	2606	349	133	235644	1	1	1	862.414	3445.63	4	3445.62	0.0051	1	30.71	0.0023	IDTVNVDAGHYKPYGYGVKAGAESPSVWK	Hex(1)HexA(1) (ST)	0.00000000000000000000000002000.0	C:\Data\Orbitrap\TF Membrane - DG\200928_PaulV_PV-1152_TFM_3.raw
Tanf_03375	Tanf_03375|Tanf_03375|hypothetical protein|~~Similar proteins in strain 92A2: TF2663 and BFO_1652; ~~|EXISTENCE: similar to AA sequence:RefSeq:WP_009018386.1|KK	89804	3522	2606	349	133	236223	1	1	1	877.384	3505.51	4	3505.5	0.0018	0	21.32		IDTVNVDAGHYKPYGYGVK	TF_1410 (ST) [+1410.47]	0.00X0000000000000000.0	C:\Data\Orbitrap\TF Membrane - DG\200928_PaulV_PV-1152_TFM_2.raw
Tanf_03375	Tanf_03375|Tanf_03375|hypothetical protein|~~Similar proteins in strain 92A2: TF2663 and BFO_1652; ~~|EXISTENCE: similar to AA sequence:RefSeq:WP_009018386.1|KK	89804	3522	2606	349	133	237473	1	1	1	921.401	3681.58	4	3681.57	0.0033	0	26.05		IDTVNVDAGHYKPYGYGVK	TF_1586 (ST) [+1586.54]	0.00X0000000000000000.0	C:\Data\Orbitrap\TF Membrane - DG\200928_PaulV_PV-1152_TFM_2.raw
Tanf_03375	Tanf_03375|Tanf_03375|hypothetical protein|~~Similar proteins in strain 92A2: TF2663 and BFO_1652; ~~|EXISTENCE: similar to AA sequence:RefSeq:WP_009018386.1|KK	89804	3522	2606	349	133	237729	1	1	1	1243.24	3726.69	3	3726.69	-0.0036	2	52.53	1.6e-05	SCDKEGGDFLIESETQDRGQYPVIAPCDGGWIK			C:\Data\Orbitrap\TF Membrane - DG\200928_PaulV_PV-1152_TFM_4.raw
Tanf_03375	Tanf_03375|Tanf_03375|hypothetical protein|~~Similar proteins in strain 92A2: TF2663 and BFO_1652; ~~|EXISTENCE: similar to AA sequence:RefSeq:WP_009018386.1|KK	89804	3522	2606	349	133	238041	1	1	1	1258.93	3773.76	3	3773.76	-0.0027	2	28.76	0.0028	QYKNNPNLGYQWINRDTATVNLYAFNYR	Hex(1)HexA(1) (ST)	0.0000000000000000002000000000.0	C:\Data\Orbitrap\TF Membrane - DG\200928_PaulV_PV-1152_TFM_4.raw
Tanf_03375	Tanf_03375|Tanf_03375|hypothetical protein|~~Similar proteins in strain 92A2: TF2663 and BFO_1652; ~~|EXISTENCE: similar to AA sequence:RefSeq:WP_009018386.1|KK	89804	3522	2606	349	133	238230	1	1	1	766.534	3827.63	5	3827.63	0.0029	0	24.95		IDTVNVDAGHYKPYGYGVK	TF_1732 (ST) [+1732.59]	0.00X0000000000000000.0	C:\Data\Orbitrap\TF Membrane - DG\200928_PaulV_PV-1152_TFM_2.raw
Tanf_03375	Tanf_03375|Tanf_03375|hypothetical protein|~~Similar proteins in strain 92A2: TF2663 and BFO_1652; ~~|EXISTENCE: similar to AA sequence:RefSeq:WP_009018386.1|KK	89804	3522	2606	349	133	238231	1	1	1	957.916	3827.63	4	3827.63	0.0042	0	32.51		IDTVNVDAGHYKPYGYGVK	TF_1732 (ST) [+1732.59]	0.00X0000000000000000.0	C:\Data\Orbitrap\TF Membrane - DG\200928_PaulV_PV-1152_TFM_2.raw
Tanf_03375	Tanf_03375|Tanf_03375|hypothetical protein|~~Similar proteins in strain 92A2: TF2663 and BFO_1652; ~~|EXISTENCE: similar to AA sequence:RefSeq:WP_009018386.1|KK	89804	3522	2606	349	133	238366	1	1	1	1309.26	3924.74	3	3924.74	0.0048	2	26.43	0.0057	RGMYLINATDSAKADAGTPNENDYLWGTAWNR	Oxidation (M); Hex(1)HexA(1) (ST)	0.00100000000000000000000000020000.0	C:\Data\Orbitrap\TF Membrane - DG\200928_PaulV_PV-1152_TFM_3.raw
Tanf_03375	Tanf_03375|Tanf_03375|hypothetical protein|~~Similar proteins in strain 92A2: TF2663 and BFO_1652; ~~|EXISTENCE: similar to AA sequence:RefSeq:WP_009018386.1|KK	89804	3522	2606	349	133	238427	1	1	1	990.43	3957.69	4	3957.69	-0.0028	0	31.93		IDTVNVDAGHYKPYGYGVK	TF_1862 (ST) [+1862.66]	0.00X0000000000000000.0	C:\Data\Orbitrap\TF Membrane - DG\200928_PaulV_PV-1152_TFM_3.raw
Tanf_03375	Tanf_03375|Tanf_03375|hypothetical protein|~~Similar proteins in strain 92A2: TF2663 and BFO_1652; ~~|EXISTENCE: similar to AA sequence:RefSeq:WP_009018386.1|KK	89804	3522	2606	349	133	238955	1	1	1	1409.69	4226.04	3	4226.05	-0.0011	1	78.76	3.7e-08	GGRPLVSYLDETMDTVAVLVGDTLNKLGYVQVK	2 Hex(1)HexA(1) (ST)	0.000000000000002000000020000000000.0	C:\Data\Orbitrap\TF Membrane - DG\200928_PaulV_PV-1152_TFM_3.raw
Tanf_03375	Tanf_03375|Tanf_03375|hypothetical protein|~~Similar proteins in strain 92A2: TF2663 and BFO_1652; ~~|EXISTENCE: similar to AA sequence:RefSeq:WP_009018386.1|KK	89804	3522	2606	349	133	238956	1	1	1	1057.52	4226.05	4	4226.05	0.0046	1	33.85	0.0011	GGRPLVSYLDETMDTVAVLVGDTLNKLGYVQVK	2 Hex(1)HexA(1) (ST)	0.000000000002000000000020000000000.0	C:\Data\Orbitrap\TF Membrane - DG\200928_PaulV_PV-1152_TFM_3.raw
Tanf_03375	Tanf_03375|Tanf_03375|hypothetical protein|~~Similar proteins in strain 92A2: TF2663 and BFO_1652; ~~|EXISTENCE: similar to AA sequence:RefSeq:WP_009018386.1|KK	89804	3522	2606	349	133	238958	1	1	1	1057.52	4226.05	4	4226.05	0.0074	1	66.52	5.5e-07	GGRPLVSYLDETMDTVAVLVGDTLNKLGYVQVK	2 Hex(1)HexA(1) (ST)	0.000000000000002000000020000000000.0	C:\Data\Orbitrap\TF Membrane - DG\200928_PaulV_PV-1152_TFM_4.raw
Tanf_03375	Tanf_03375|Tanf_03375|hypothetical protein|~~Similar proteins in strain 92A2: TF2663 and BFO_1652; ~~|EXISTENCE: similar to AA sequence:RefSeq:WP_009018386.1|KK	89804	3522	2606	349	133	239005	1	1	1	1061.52	4242.04	4	4242.04	0.0017	1	62.62	1.3e-06	GGRPLVSYLDETMDTVAVLVGDTLNKLGYVQVK	Oxidation (M); 2 Hex(1)HexA(1) (ST)	0.000000000000102000000020000000000.0	C:\Data\Orbitrap\TF Membrane - DG\200928_PaulV_PV-1152_TFM_4.raw
Tanf_03375	Tanf_03375|Tanf_03375|hypothetical protein|~~Similar proteins in strain 92A2: TF2663 and BFO_1652; ~~|EXISTENCE: similar to AA sequence:RefSeq:WP_009018386.1|KK	89804	3522	2606	349	133	239025	1	1	1	1065.03	4256.09	4	4256.11	-0.0195	0	26.86	0.0034	GTGHIKPQYMLMIRPTIVEDTLGCDDNGDLTIPLPGYR			C:\Data\Orbitrap\TF Membrane - DG\200928_PaulV_PV-1152_TFM_3.raw
Tanf_03375	Tanf_03375|Tanf_03375|hypothetical protein|~~Similar proteins in strain 92A2: TF2663 and BFO_1652; ~~|EXISTENCE: similar to AA sequence:RefSeq:WP_009018386.1|KK	89804	3522	2606	349	133	239153	1	1	1	1081.94	4323.75	4	4323.75	0.0031	1	29.75		FKEGANDGYYYLQVDSMVAYDK	Oxidation (M); TF_1732 (ST) [+1732.59]	0.000000000000000X100000.0	C:\Data\Orbitrap\TF Membrane - DG\200928_PaulV_PV-1152_TFM_2.raw
Tanf_03375	Tanf_03375|Tanf_03375|hypothetical protein|~~Similar proteins in strain 92A2: TF2663 and BFO_1652; ~~|EXISTENCE: similar to AA sequence:RefSeq:WP_009018386.1|KK	89804	3522	2606	349	133	239305	1	1	1	1105.54	4418.14	4	4418.16	-0.0164	0	32.23		GTGHIKPQYMLMIRPTIVEDTLGCDDNGDLTIPLPGYR	Hex(ST) (ST) [+162.05]	0.000000000000000000000000000000X0000000.0	C:\Data\Orbitrap\TF Membrane - DG\200928_PaulV_PV-1152_TFM_3.raw
Tanf_03375	Tanf_03375|Tanf_03375|hypothetical protein|~~Similar proteins in strain 92A2: TF2663 and BFO_1652; ~~|EXISTENCE: similar to AA sequence:RefSeq:WP_009018386.1|KK	89804	3522	2606	349	133	239343	1	1	1	1109.56	4434.19	4	4434.15	0.0391	0	47.62		GTGHIKPQYMLMIRPTIVEDTLGCDDNGDLTIPLPGYR	Oxidation (M); Hex(ST) (ST) [+162.05]	0.000000000001000000000000000000X0000000.0	C:\Data\Orbitrap\TF Membrane - DG\200928_PaulV_PV-1152_TFM_3.raw
Tanf_03375	Tanf_03375|Tanf_03375|hypothetical protein|~~Similar proteins in strain 92A2: TF2663 and BFO_1652; ~~|EXISTENCE: similar to AA sequence:RefSeq:WP_009018386.1|KK	89804	3522	2606	349	133	239347	1	1	1	1110.04	4436.14	4	4436.12	0.0191	0	32.46		GHIKPQYMLMIRPTIVEDTLGCDDNGDLTIPLPGYR	Hex(1)HexA(1) (ST)	0.000000000000000000000000000020000000.0	C:\Data\Orbitrap\TF Membrane - DG\200928_PaulV_PV-1152_TFM_3.raw
Tanf_03375	Tanf_03375|Tanf_03375|hypothetical protein|~~Similar proteins in strain 92A2: TF2663 and BFO_1652; ~~|EXISTENCE: similar to AA sequence:RefSeq:WP_009018386.1|KK	89804	3522	2606	349	133	239358	1	1	1	1113.54	4450.14	4	4450.15	-0.0058	0	58.68		GTGHIKPQYMLMIRPTIVEDTLGCDDNGDLTIPLPGYR	2 Oxidation (M); Hex(ST) (ST) [+162.05]	0.000000000101000000000000000000X0000000.0	C:\Data\Orbitrap\TF Membrane - DG\200928_PaulV_PV-1152_TFM_3.raw
Tanf_03375	Tanf_03375|Tanf_03375|hypothetical protein|~~Similar proteins in strain 92A2: TF2663 and BFO_1652; ~~|EXISTENCE: similar to AA sequence:RefSeq:WP_009018386.1|KK	89804	3522	2606	349	133	239374	1	1	1	896.458	4477.25	5	4477.25	-0.0009	1	16.94	0.03	GQYLHVPLYSAHDSAVWVFLDKNVHPEELPSFQWIVEK			C:\Data\Orbitrap\TF Membrane - DG\200928_PaulV_PV-1152_TFM_4.raw
Tanf_03375	Tanf_03375|Tanf_03375|hypothetical protein|~~Similar proteins in strain 92A2: TF2663 and BFO_1652; ~~|EXISTENCE: similar to AA sequence:RefSeq:WP_009018386.1|KK	89804	3522	2606	349	133	239407	1	1	1	1135.3	4537.16	4	4537.17	-0.0054	0	32.35		TGHIKPQYMLMIRPTIVEDTLGCDDNGDLTIPLPGYR	Hex(1)HexA(1) (ST)	0.0000000000000000000000000000020000000.0	C:\Data\Orbitrap\TF Membrane - DG\200928_PaulV_PV-1152_TFM_3.raw
Tanf_03375	Tanf_03375|Tanf_03375|hypothetical protein|~~Similar proteins in strain 92A2: TF2663 and BFO_1652; ~~|EXISTENCE: similar to AA sequence:RefSeq:WP_009018386.1|KK	89804	3522	2606	349	133	239436	1	1	1	1143.3	4569.16	4	4569.16	0.0008	0	25.82		TGHIKPQYMLMIRPTIVEDTLGCDDNGDLTIPLPGYR	2 Oxidation (M); Hex(1)HexA(1) (ST)	0.0000000010100000000000000000020000000.0	C:\Data\Orbitrap\TF Membrane - DG\200928_PaulV_PV-1152_TFM_3.raw
Tanf_03375	Tanf_03375|Tanf_03375|hypothetical protein|~~Similar proteins in strain 92A2: TF2663 and BFO_1652; ~~|EXISTENCE: similar to AA sequence:RefSeq:WP_009018386.1|KK	89804	3522	2606	349	133	239456	1	1	1	1146.05	4580.18	4	4580.21	-0.0316	0	63.13		GTGHIKPQYMLMIRPTIVEDTLGCDDNGDLTIPLPGYR	2 Hex(ST) (ST) [+162.05]	0.00000000000000000000X000000000X0000000.0	C:\Data\Orbitrap\TF Membrane - DG\200928_PaulV_PV-1152_TFM_3.raw
Tanf_03375	Tanf_03375|Tanf_03375|hypothetical protein|~~Similar proteins in strain 92A2: TF2663 and BFO_1652; ~~|EXISTENCE: similar to AA sequence:RefSeq:WP_009018386.1|KK	89804	3522	2606	349	133	239482	1	1	1	1149.55	4594.18	4	4594.19	-0.0152	0	36.66	0.00042	GTGHIKPQYMLMIRPTIVEDTLGCDDNGDLTIPLPGYR	Hex(1)HexA(1) (ST)	0.00000000000000000000000000000020000000.0	C:\Data\Orbitrap\TF Membrane - DG\200928_PaulV_PV-1152_TFM_10.raw
Tanf_03375	Tanf_03375|Tanf_03375|hypothetical protein|~~Similar proteins in strain 92A2: TF2663 and BFO_1652; ~~|EXISTENCE: similar to AA sequence:RefSeq:WP_009018386.1|KK	89804	3522	2606	349	133	239498	1	1	1	1149.56	4594.19	4	4594.19	0.0024	0	28.68	0.0023	GTGHIKPQYMLMIRPTIVEDTLGCDDNGDLTIPLPGYR	Hex(1)HexA(1) (ST)	0.00000000000000020000000000000000000000.0	C:\Data\Orbitrap\TF Membrane - DG\200928_PaulV_PV-1152_TFM_9.raw
Tanf_03375	Tanf_03375|Tanf_03375|hypothetical protein|~~Similar proteins in strain 92A2: TF2663 and BFO_1652; ~~|EXISTENCE: similar to AA sequence:RefSeq:WP_009018386.1|KK	89804	3522	2606	349	133	239519	1	1	1	1150.05	4596.18	4	4596.21	-0.0269	0	29.53		GTGHIKPQYMLMIRPTIVEDTLGCDDNGDLTIPLPGYR	Oxidation (M); 2 Hex(ST) (ST) [+162.05]	0.00000000000100000000X000000000X0000000.0	C:\Data\Orbitrap\TF Membrane - DG\200928_PaulV_PV-1152_TFM_4.raw
Tanf_03375	Tanf_03375|Tanf_03375|hypothetical protein|~~Similar proteins in strain 92A2: TF2663 and BFO_1652; ~~|EXISTENCE: similar to AA sequence:RefSeq:WP_009018386.1|KK	89804	3522	2606	349	133	239523	1	1	1	1533.07	4596.19	3	4596.21	-0.0171	0	21.58		GTGHIKPQYMLMIRPTIVEDTLGCDDNGDLTIPLPGYR	Oxidation (M); 2 Hex(ST) (ST) [+162.05]	0.00000000010000000000X000000000X0000000.0	C:\Data\Orbitrap\TF Membrane - DG\200928_PaulV_PV-1152_TFM_3.raw
Tanf_03375	Tanf_03375|Tanf_03375|hypothetical protein|~~Similar proteins in strain 92A2: TF2663 and BFO_1652; ~~|EXISTENCE: similar to AA sequence:RefSeq:WP_009018386.1|KK	89804	3522	2606	349	133	239524	1	1	1	1150.05	4596.19	4	4596.21	-0.0169	0	16.56		GTGHIKPQYMLMIRPTIVEDTLGCDDNGDLTIPLPGYR	Oxidation (M); 2 Hex(ST) (ST) [+162.05]	0.00000000010000000000X000000000X0000000.0	C:\Data\Orbitrap\TF Membrane - DG\200928_PaulV_PV-1152_TFM_9.raw
Tanf_03375	Tanf_03375|Tanf_03375|hypothetical protein|~~Similar proteins in strain 92A2: TF2663 and BFO_1652; ~~|EXISTENCE: similar to AA sequence:RefSeq:WP_009018386.1|KK	89804	3522	2606	349	133	239572	1	1	1	1153.55	4610.18	4	4610.19	-0.003	0	51.91	1.6e-05	GTGHIKPQYMLMIRPTIVEDTLGCDDNGDLTIPLPGYR	Oxidation (M); Hex(1)HexA(1) (ST)	0.00000000000100000000000000000020000000.0	C:\Data\Orbitrap\TF Membrane - DG\200928_PaulV_PV-1152_TFM_7.raw
Tanf_03375	Tanf_03375|Tanf_03375|hypothetical protein|~~Similar proteins in strain 92A2: TF2663 and BFO_1652; ~~|EXISTENCE: similar to AA sequence:RefSeq:WP_009018386.1|KK	89804	3522	2606	349	133	239578	1	1	1	1153.55	4610.19	4	4610.19	0.003	0	42.18	0.00015	GTGHIKPQYMLMIRPTIVEDTLGCDDNGDLTIPLPGYR	Oxidation (M); Hex(1)HexA(1) (ST)	0.00000000000100020000000000000000000000.0	C:\Data\Orbitrap\TF Membrane - DG\200928_PaulV_PV-1152_TFM_9.raw
Tanf_03375	Tanf_03375|Tanf_03375|hypothetical protein|~~Similar proteins in strain 92A2: TF2663 and BFO_1652; ~~|EXISTENCE: similar to AA sequence:RefSeq:WP_009018386.1|KK	89804	3522	2606	349	133	239583	1	1	1	1153.56	4610.2	4	4610.19	0.0106	0	34.93	0.00079	GTGHIKPQYMLMIRPTIVEDTLGCDDNGDLTIPLPGYR	Oxidation (M); Hex(1)HexA(1) (ST)	0.00000000010000000000000000000020000000.0	C:\Data\Orbitrap\TF Membrane - DG\200928_PaulV_PV-1152_TFM_3.raw
Tanf_03375	Tanf_03375|Tanf_03375|hypothetical protein|~~Similar proteins in strain 92A2: TF2663 and BFO_1652; ~~|EXISTENCE: similar to AA sequence:RefSeq:WP_009018386.1|KK	89804	3522	2606	349	133	239606	1	1	1	1154.06	4612.19	4	4612.2	-0.0078	0	40.29		GTGHIKPQYMLMIRPTIVEDTLGCDDNGDLTIPLPGYR	2 Oxidation (M); 2 Hex(ST) (ST) [+162.05]	0.00000000010100000000X000000000X0000000.0	C:\Data\Orbitrap\TF Membrane - DG\200928_PaulV_PV-1152_TFM_6.raw
Tanf_03375	Tanf_03375|Tanf_03375|hypothetical protein|~~Similar proteins in strain 92A2: TF2663 and BFO_1652; ~~|EXISTENCE: similar to AA sequence:RefSeq:WP_009018386.1|KK	89804	3522	2606	349	133	239664	1	1	1	1157.55	4626.19	4	4626.18	0.0057	0	52.86	1.3e-05	GTGHIKPQYMLMIRPTIVEDTLGCDDNGDLTIPLPGYR	2 Oxidation (M); Hex(1)HexA(1) (ST)	0.00000000010100000000200000000000000000.0	C:\Data\Orbitrap\TF Membrane - DG\200928_PaulV_PV-1152_TFM_7.raw
Tanf_03375	Tanf_03375|Tanf_03375|hypothetical protein|~~Similar proteins in strain 92A2: TF2663 and BFO_1652; ~~|EXISTENCE: similar to AA sequence:RefSeq:WP_009018386.1|KK	89804	3522	2606	349	133	239666	1	1	1	1157.55	4626.19	4	4626.18	0.0065	0	74.12	1e-07	GTGHIKPQYMLMIRPTIVEDTLGCDDNGDLTIPLPGYR	2 Oxidation (M); Hex(1)HexA(1) (ST)	0.00000000010100000000000000000020000000.0	C:\Data\Orbitrap\TF Membrane - DG\200928_PaulV_PV-1152_TFM_2.raw
Tanf_03375	Tanf_03375|Tanf_03375|hypothetical protein|~~Similar proteins in strain 92A2: TF2663 and BFO_1652; ~~|EXISTENCE: similar to AA sequence:RefSeq:WP_009018386.1|KK	89804	3522	2606	349	133	239673	1	1	1	1157.56	4626.21	4	4626.18	0.0253	0	37.91	0.00034	GTGHIKPQYMLMIRPTIVEDTLGCDDNGDLTIPLPGYR	2 Oxidation (M); Hex(1)HexA(1) (ST)	0.00000000010100020000000000000000000000.0	C:\Data\Orbitrap\TF Membrane - DG\200928_PaulV_PV-1152_TFM_5.raw
Tanf_03375	Tanf_03375|Tanf_03375|hypothetical protein|~~Similar proteins in strain 92A2: TF2663 and BFO_1652; ~~|EXISTENCE: similar to AA sequence:RefSeq:WP_009018386.1|KK	89804	3522	2606	349	133	239749	1	1	1	1164	4651.97	4	4651.96	0.0096	2	22.53		FKEGANDGYYYLQVDSMVAYDKVTK	Oxidation (M); TF_1732 (ST) [+1732.59]	0.00000000000000001000000X0.0	C:\Data\Orbitrap\TF Membrane - DG\200928_PaulV_PV-1152_TFM_2.raw
Tanf_03375	Tanf_03375|Tanf_03375|hypothetical protein|~~Similar proteins in strain 92A2: TF2663 and BFO_1652; ~~|EXISTENCE: similar to AA sequence:RefSeq:WP_009018386.1|KK	89804	3522	2606	349	133	239888	1	1	1	1188.58	4750.28	4	4750.29	-0.0108	1	28.9		RGTGHIKPQYMLMIRPTIVEDTLGCDDNGDLTIPLPGYR	Hex(1)HexA(1) (ST)	0.000000000000000000000000000000020000000.0	C:\Data\Orbitrap\TF Membrane - DG\200928_PaulV_PV-1152_TFM_3.raw
Tanf_03375	Tanf_03375|Tanf_03375|hypothetical protein|~~Similar proteins in strain 92A2: TF2663 and BFO_1652; ~~|EXISTENCE: similar to AA sequence:RefSeq:WP_009018386.1|KK	89804	3522	2606	349	133	239890	1	1	1	951.066	4750.29	5	4750.29	0.0008	1	33.2	0.00086	GTGHIKPQYMLMIRPTIVEDTLGCDDNGDLTIPLPGYRR	Hex(1)HexA(1) (ST)	0.000000000000000200000000000000000000000.0	C:\Data\Orbitrap\TF Membrane - DG\200928_PaulV_PV-1152_TFM_4.raw
Tanf_03375	Tanf_03375|Tanf_03375|hypothetical protein|~~Similar proteins in strain 92A2: TF2663 and BFO_1652; ~~|EXISTENCE: similar to AA sequence:RefSeq:WP_009018386.1|KK	89804	3522	2606	349	133	239919	1	1	1	1192.51	4766.02	4	4766.02	-0.0037	2	36.38		FKEGANDGYYYLQVDSMVAYDKVTK	TF_1862 (ST) [+1862.66]	0.00000000000000000000000X0.0	C:\Data\Orbitrap\TF Membrane - DG\200928_PaulV_PV-1152_TFM_2.raw
Tanf_03375	Tanf_03375|Tanf_03375|hypothetical protein|~~Similar proteins in strain 92A2: TF2663 and BFO_1652; ~~|EXISTENCE: similar to AA sequence:RefSeq:WP_009018386.1|KK	89804	3522	2606	349	133	239923	1	1	1	954.266	4766.29	5	4766.29	0.0054	1	49.33	2.3e-05	GTGHIKPQYMLMIRPTIVEDTLGCDDNGDLTIPLPGYRR	Oxidation (M); Hex(1)HexA(1) (ST)	0.000000000100000000000000000000200000000.0	C:\Data\Orbitrap\TF Membrane - DG\200928_PaulV_PV-1152_TFM_3.raw
Tanf_03375	Tanf_03375|Tanf_03375|hypothetical protein|~~Similar proteins in strain 92A2: TF2663 and BFO_1652; ~~|EXISTENCE: similar to AA sequence:RefSeq:WP_009018386.1|KK	89804	3522	2606	349	133	239933	1	1	1	1193.08	4768.28	4	4768.3	-0.0245	1	20.09		GTGHIKPQYMLMIRPTIVEDTLGCDDNGDLTIPLPGYRR	2 Oxidation (M); 2 Hex(ST) (ST) [+162.05]	0.00000000010100000000X000000000X00000000.0	C:\Data\Orbitrap\TF Membrane - DG\200928_PaulV_PV-1152_TFM_4.raw
Tanf_03375	Tanf_03375|Tanf_03375|hypothetical protein|~~Similar proteins in strain 92A2: TF2663 and BFO_1652; ~~|EXISTENCE: similar to AA sequence:RefSeq:WP_009018386.1|KK	89804	3522	2606	349	133	239948	1	1	1	957.463	4782.28	5	4782.28	-0.0021	1	33.13	0.001	GTGHIKPQYMLMIRPTIVEDTLGCDDNGDLTIPLPGYRR	2 Oxidation (M); Hex(1)HexA(1) (ST)	0.000000000101000000000000000000200000000.0	C:\Data\Orbitrap\TF Membrane - DG\200928_PaulV_PV-1152_TFM_4.raw
Tanf_03375	Tanf_03375|Tanf_03375|hypothetical protein|~~Similar proteins in strain 92A2: TF2663 and BFO_1652; ~~|EXISTENCE: similar to AA sequence:RefSeq:WP_009018386.1|KK	89804	3522	2606	349	133	239950	1	1	1	1196.58	4782.28	4	4782.28	-0.0014	1	20.89	0.017	GTGHIKPQYMLMIRPTIVEDTLGCDDNGDLTIPLPGYRR	2 Oxidation (M); Hex(1)HexA(1) (ST)	0.000000000101000200000000000000000000000.0	C:\Data\Orbitrap\TF Membrane - DG\200928_PaulV_PV-1152_TFM_3.raw
Tanf_03375	Tanf_03375|Tanf_03375|hypothetical protein|~~Similar proteins in strain 92A2: TF2663 and BFO_1652; ~~|EXISTENCE: similar to AA sequence:RefSeq:WP_009018386.1|KK	89804	3522	2606	349	133	239984	1	1	1	1203.29	4809.12	4	4809.16	-0.0436	3	30.17		AKKNYLGLVSINSNPNVKTAIYVDTAYVNR	3 Hex(1)HexA(1) (ST); Hex-HexA-Pent (ST) [+470.13]	0.000000000200200000X00000200000.0	C:\Data\Orbitrap\TF Membrane - DG\200928_PaulV_PV-1152_TFM_4.raw
Tanf_03375	Tanf_03375|Tanf_03375|hypothetical protein|~~Similar proteins in strain 92A2: TF2663 and BFO_1652; ~~|EXISTENCE: similar to AA sequence:RefSeq:WP_009018386.1|KK	89804	3522	2606	349	133	239993	1	1	1	1204.84	4815.32	4	4815.34	-0.0196	1	29.4	0.0025	GQYLHVPLYSAHDSAVWVFLDKNVHPEELPSFQWIVEK	Hex(1)HexA(1) (ST)	0.00000000000000000000000000000020000000.0	C:\Data\Orbitrap\TF Membrane - DG\200928_PaulV_PV-1152_TFM_4.raw
Tanf_03375	Tanf_03375|Tanf_03375|hypothetical protein|~~Similar proteins in strain 92A2: TF2663 and BFO_1652; ~~|EXISTENCE: similar to AA sequence:RefSeq:WP_009018386.1|KK	89804	3522	2606	349	133	239995	1	1	1	964.077	4815.35	5	4815.34	0.0082	1	31.3	0.0013	GQYLHVPLYSAHDSAVWVFLDKNVHPEELPSFQWIVEK	Hex(1)HexA(1) (ST)	0.00000000000000000000000000000020000000.0	C:\Data\Orbitrap\TF Membrane - DG\200928_PaulV_PV-1152_TFM_4.raw
Tanf_03375	Tanf_03375|Tanf_03375|hypothetical protein|~~Similar proteins in strain 92A2: TF2663 and BFO_1652; ~~|EXISTENCE: similar to AA sequence:RefSeq:WP_009018386.1|KK	89804	3522	2606	349	133	240108	1	1	1	829.581	4971.44	6	4971.44	0.004	2	23.92	0.0047	GQYLHVPLYSAHDSAVWVFLDKNVHPEELPSFQWIVEKR	Hex(1)HexA(1) (ST)	0.000000000000000000000000000000200000000.0	C:\Data\Orbitrap\TF Membrane - DG\200928_PaulV_PV-1152_TFM_4.raw
Tanf_03375	Tanf_03375|Tanf_03375|hypothetical protein|~~Similar proteins in strain 92A2: TF2663 and BFO_1652; ~~|EXISTENCE: similar to AA sequence:RefSeq:WP_009018386.1|KK	89804	3522	2606	349	133	240110	1	1	1	829.583	4971.45	6	4971.44	0.0124	2	24.79	0.0035	GQYLHVPLYSAHDSAVWVFLDKNVHPEELPSFQWIVEKR	Hex(1)HexA(1) (ST)	0.000000000000020000000000000000000000000.0	C:\Data\Orbitrap\TF Membrane - DG\200928_PaulV_PV-1152_TFM_4.raw
Tanf_09845	Tanf_09845|groEL|molecular chaperone GroEL|~~60 kDa chaperone family; promotes refolding of misfolded polypeptides especially under stressful conditions; forms two stacked rings of heptamers to form a barrel-shaped 14mer; ends can be capped by GroES;	29277	722	683	66	48	3139	1	1	1	360.178	718.341	2	718.34	0.0008	0	41.19	7.6e-05	APGFGDR			C:\Data\Orbitrap\TF Membrane - DG\200928_PaulV_PV-1152_TFM_8.raw
Tanf_09845	Tanf_09845|groEL|molecular chaperone GroEL|~~60 kDa chaperone family; promotes refolding of misfolded polypeptides especially under stressful conditions; forms two stacked rings of heptamers to form a barrel-shaped 14mer; ends can be capped by GroES;	29277	722	683	66	48	3550	1	1	1	364.221	726.428	2	726.428	0.0007	0	45.72		PALEGLK			C:\Data\Orbitrap\TF Membrane - DG\200928_PaulV_PV-1152_TFM_6.raw
Tanf_09845	Tanf_09845|groEL|molecular chaperone GroEL|~~60 kDa chaperone family; promotes refolding of misfolded polypeptides especially under stressful conditions; forms two stacked rings of heptamers to form a barrel-shaped 14mer; ends can be capped by GroES;	29277	722	683	66	48	9418	1	1	1	414.235	826.455	2	826.455	0.0006	0	41.24	7.5e-05	AIEEPLR			C:\Data\Orbitrap\TF Membrane - DG\200928_PaulV_PV-1152_TFM_8.raw
Tanf_09845	Tanf_09845|groEL|molecular chaperone GroEL|~~60 kDa chaperone family; promotes refolding of misfolded polypeptides especially under stressful conditions; forms two stacked rings of heptamers to form a barrel-shaped 14mer; ends can be capped by GroES;	29277	722	683	66	48	10930	1	1	1	422.269	842.523	2	842.523	0.0001	1	32.08	0.00062	NVILEKK			C:\Data\Orbitrap\TF Membrane - DG\200928_PaulV_PV-1152_TFM_2.raw
Tanf_09845	Tanf_09845|groEL|molecular chaperone GroEL|~~60 kDa chaperone family; promotes refolding of misfolded polypeptides especially under stressful conditions; forms two stacked rings of heptamers to form a barrel-shaped 14mer; ends can be capped by GroES;	29277	722	683	66	48	13924	1	1	1	438.228	874.441	2	874.441	0.0001	1	26.49	0.0025	APGFGDRR			C:\Data\Orbitrap\TF Membrane - DG\200928_PaulV_PV-1152_TFM_8.raw
Tanf_09845	Tanf_09845|groEL|molecular chaperone GroEL|~~60 kDa chaperone family; promotes refolding of misfolded polypeptides especially under stressful conditions; forms two stacked rings of heptamers to form a barrel-shaped 14mer; ends can be capped by GroES;	29277	722	683	66	48	15706	1	1	1	446.779	891.543	2	891.543	0.0001	1	39.29		ILIYDKK			C:\Data\Orbitrap\TF Membrane - DG\200928_PaulV_PV-1152_TFM_5.raw
Tanf_09845	Tanf_09845|groEL|molecular chaperone GroEL|~~60 kDa chaperone family; promotes refolding of misfolded polypeptides especially under stressful conditions; forms two stacked rings of heptamers to form a barrel-shaped 14mer; ends can be capped by GroES;	29277	722	683	66	48	17928	1	1	1	456.282	910.55	2	910.549	0.0011	0	52.64	5.4e-06	AIPALEGLK			C:\Data\Orbitrap\TF Membrane - DG\200928_PaulV_PV-1152_TFM_15.raw
Tanf_09845	Tanf_09845|groEL|molecular chaperone GroEL|~~60 kDa chaperone family; promotes refolding of misfolded polypeptides especially under stressful conditions; forms two stacked rings of heptamers to form a barrel-shaped 14mer; ends can be capped by GroES;	29277	722	683	66	48	18778	1	1	1	460.25	918.485	2	918.484	0.0004	0	46.09	2.5e-05	LIAEAMQK	Oxidation (M)	0.00000100.0	C:\Data\Orbitrap\TF Membrane - DG\200928_PaulV_PV-1152_TFM_6.raw
Tanf_09845	Tanf_09845|groEL|molecular chaperone GroEL|~~60 kDa chaperone family; promotes refolding of misfolded polypeptides especially under stressful conditions; forms two stacked rings of heptamers to form a barrel-shaped 14mer; ends can be capped by GroES;	29277	722	683	66	48	25476	1	1	1	484.215	966.415	2	966.415	0.0004	0	75.3	3e-08	MDMLGSADK			C:\Data\Orbitrap\TF Membrane - DG\200928_PaulV_PV-1152_TFM_6.raw
Tanf_09845	Tanf_09845|groEL|molecular chaperone GroEL|~~60 kDa chaperone family; promotes refolding of misfolded polypeptides especially under stressful conditions; forms two stacked rings of heptamers to form a barrel-shaped 14mer; ends can be capped by GroES;	29277	722	683	66	48	28013	1	1	1	492.213	982.411	2	982.41	0.0007	0	63.01	5e-07	MDMLGSADK	Oxidation (M)	0.100000000.0	C:\Data\Orbitrap\TF Membrane - DG\200928_PaulV_PV-1152_TFM_5.raw
Tanf_09845	Tanf_09845|groEL|molecular chaperone GroEL|~~60 kDa chaperone family; promotes refolding of misfolded polypeptides especially under stressful conditions; forms two stacked rings of heptamers to form a barrel-shaped 14mer; ends can be capped by GroES;	29277	722	683	66	48	28014	1	1	1	492.213	982.411	2	982.41	0.0007	0	62.64	5.4e-07	MDMLGSADK	Oxidation (M)	0.001000000.0	C:\Data\Orbitrap\TF Membrane - DG\200928_PaulV_PV-1152_TFM_5.raw
Tanf_09845	Tanf_09845|groEL|molecular chaperone GroEL|~~60 kDa chaperone family; promotes refolding of misfolded polypeptides especially under stressful conditions; forms two stacked rings of heptamers to form a barrel-shaped 14mer; ends can be capped by GroES;	29277	722	683	66	48	29081	1	1	1	495.293	988.571	2	988.571	0.0001	1	47.92	1.6e-05	KFGAPQITK			C:\Data\Orbitrap\TF Membrane - DG\200928_PaulV_PV-1152_TFM_6.raw
Tanf_09845	Tanf_09845|groEL|molecular chaperone GroEL|~~60 kDa chaperone family; promotes refolding of misfolded polypeptides especially under stressful conditions; forms two stacked rings of heptamers to form a barrel-shaped 14mer; ends can be capped by GroES;	29277	722	683	66	48	30347	1	1	1	499.257	996.499	2	996.499	0.0006	0	80.27	9.4e-09	VDDALHATR			C:\Data\Orbitrap\TF Membrane - DG\200928_PaulV_PV-1152_TFM_6.raw
Tanf_09845	Tanf_09845|groEL|molecular chaperone GroEL|~~60 kDa chaperone family; promotes refolding of misfolded polypeptides especially under stressful conditions; forms two stacked rings of heptamers to form a barrel-shaped 14mer; ends can be capped by GroES;	29277	722	683	66	48	30637	1	1	1	500.21	998.406	2	998.405	0.0012	0	71.17	7.6e-08	MDMLGSADK	2 Oxidation (M)	0.101000000.0	C:\Data\Orbitrap\TF Membrane - DG\200928_PaulV_PV-1152_TFM_5.raw
Tanf_09845	Tanf_09845|groEL|molecular chaperone GroEL|~~60 kDa chaperone family; promotes refolding of misfolded polypeptides especially under stressful conditions; forms two stacked rings of heptamers to form a barrel-shaped 14mer; ends can be capped by GroES;	29277	722	683	66	48	30912	1	1	1	501.264	1000.51	2	1000.51	0.0001	1	24.32		GANPMDLKR			C:\Data\Orbitrap\TF Membrane - DG\200928_PaulV_PV-1152_TFM_7.raw
Tanf_09845	Tanf_09845|groEL|molecular chaperone GroEL|~~60 kDa chaperone family; promotes refolding of misfolded polypeptides especially under stressful conditions; forms two stacked rings of heptamers to form a barrel-shaped 14mer; ends can be capped by GroES;	29277	722	683	66	48	31309	1	1	1	502.276	1002.54	2	1002.54	0.0007	2	15.64		KAPGFGDRR			C:\Data\Orbitrap\TF Membrane - DG\200928_PaulV_PV-1152_TFM_6.raw
Tanf_09845	Tanf_09845|groEL|molecular chaperone GroEL|~~60 kDa chaperone family; promotes refolding of misfolded polypeptides especially under stressful conditions; forms two stacked rings of heptamers to form a barrel-shaped 14mer; ends can be capped by GroES;	29277	722	683	66	48	33408	1	1	1	508.275	1014.53	2	1014.53	0.0003	0	57.93	1.6e-06	GVDELANAVK			C:\Data\Orbitrap\TF Membrane - DG\200928_PaulV_PV-1152_TFM_6.raw
Tanf_09845	Tanf_09845|groEL|molecular chaperone GroEL|~~60 kDa chaperone family; promotes refolding of misfolded polypeptides especially under stressful conditions; forms two stacked rings of heptamers to form a barrel-shaped 14mer; ends can be capped by GroES;	29277	722	683	66	48	35735	1	1	1	514.756	1027.5	2	1027.5	0.001	1	16.92		VKEGTGAFGY			C:\Data\Orbitrap\TF Membrane - DG\200928_PaulV_PV-1152_TFM_5.raw
Tanf_09845	Tanf_09845|groEL|molecular chaperone GroEL|~~60 kDa chaperone family; promotes refolding of misfolded polypeptides especially under stressful conditions; forms two stacked rings of heptamers to form a barrel-shaped 14mer; ends can be capped by GroES;	29277	722	683	66	48	41242	1	1	1	528.824	1055.63	2	1055.63	0.0006	1	44.18	3.8e-05	EGAVVVQKVK			C:\Data\Orbitrap\TF Membrane - DG\200928_PaulV_PV-1152_TFM_5.raw
Tanf_09845	Tanf_09845|groEL|molecular chaperone GroEL|~~60 kDa chaperone family; promotes refolding of misfolded polypeptides especially under stressful conditions; forms two stacked rings of heptamers to form a barrel-shaped 14mer; ends can be capped by GroES;	29277	722	683	66	48	41255	1	1	1	528.83	1055.65	2	1055.65	0.0012	2	35.1	0.00031	GRNVILEKK			C:\Data\Orbitrap\TF Membrane - DG\200928_PaulV_PV-1152_TFM_6.raw
Tanf_09845	Tanf_09845|groEL|molecular chaperone GroEL|~~60 kDa chaperone family; promotes refolding of misfolded polypeptides especially under stressful conditions; forms two stacked rings of heptamers to form a barrel-shaped 14mer; ends can be capped by GroES;	29277	722	683	66	48	41873	1	1	1	530.767	1059.52	2	1059.52	0.0004	0	75.53	2.8e-08	ISANGDEGIGK			C:\Data\Orbitrap\TF Membrane - DG\200928_PaulV_PV-1152_TFM_10.raw
Tanf_09845	Tanf_09845|groEL|molecular chaperone GroEL|~~60 kDa chaperone family; promotes refolding of misfolded polypeptides especially under stressful conditions; forms two stacked rings of heptamers to form a barrel-shaped 14mer; ends can be capped by GroES;	29277	722	683	66	48	44886	1	1	1	537.788	1073.56	2	1073.56	0.0004	0	92.73	6.7e-10	EGVITVEEAK			C:\Data\Orbitrap\TF Membrane - DG\200928_PaulV_PV-1152_TFM_6.raw
Tanf_09845	Tanf_09845|groEL|molecular chaperone GroEL|~~60 kDa chaperone family; promotes refolding of misfolded polypeptides especially under stressful conditions; forms two stacked rings of heptamers to form a barrel-shaped 14mer; ends can be capped by GroES;	29277	722	683	66	48	50069	1	1	1	549.79	1097.57	2	1097.57	0.0007	1	27.79		MDRIEHVAK			C:\Data\Orbitrap\TF Membrane - DG\200928_PaulV_PV-1152_TFM_8.raw
Tanf_09845	Tanf_09845|groEL|molecular chaperone GroEL|~~60 kDa chaperone family; promotes refolding of misfolded polypeptides especially under stressful conditions; forms two stacked rings of heptamers to form a barrel-shaped 14mer; ends can be capped by GroES;	29277	722	683	66	48	53690	1	1	1	557.788	1113.56	2	1113.56	0.001	1	21.38		MDRIEHVAK	Oxidation (M)	0.100000000.0	C:\Data\Orbitrap\TF Membrane - DG\200928_PaulV_PV-1152_TFM_7.raw
Tanf_09845	Tanf_09845|groEL|molecular chaperone GroEL|~~60 kDa chaperone family; promotes refolding of misfolded polypeptides especially under stressful conditions; forms two stacked rings of heptamers to form a barrel-shaped 14mer; ends can be capped by GroES;	29277	722	683	66	48	54182	1	1	1	558.79	1115.57	2	1115.56	0.0008	0	52.91		VTAGANPMDLK			C:\Data\Orbitrap\TF Membrane - DG\200928_PaulV_PV-1152_TFM_5.raw
Tanf_09845	Tanf_09845|groEL|molecular chaperone GroEL|~~60 kDa chaperone family; promotes refolding of misfolded polypeptides especially under stressful conditions; forms two stacked rings of heptamers to form a barrel-shaped 14mer; ends can be capped by GroES;	29277	722	683	66	48	55956	1	1	1	562.282	1122.55	2	1122.55	0.0009	1	51.84	8.2e-06	EIKFDMNAR			C:\Data\Orbitrap\TF Membrane - DG\200928_PaulV_PV-1152_TFM_6.raw
Tanf_09845	Tanf_09845|groEL|molecular chaperone GroEL|~~60 kDa chaperone family; promotes refolding of misfolded polypeptides especially under stressful conditions; forms two stacked rings of heptamers to form a barrel-shaped 14mer; ends can be capped by GroES;	29277	722	683	66	48	59704	1	1	1	570.28	1138.54	2	1138.54	0.0006	1	46.29	2.8e-05	EIKFDMNAR	Oxidation (M)	0.000001000.0	C:\Data\Orbitrap\TF Membrane - DG\200928_PaulV_PV-1152_TFM_5.raw
Tanf_09845	Tanf_09845|groEL|molecular chaperone GroEL|~~60 kDa chaperone family; promotes refolding of misfolded polypeptides especially under stressful conditions; forms two stacked rings of heptamers to form a barrel-shaped 14mer; ends can be capped by GroES;	29277	722	683	66	48	60276	1	1	1	571.765	1141.52	2	1141.52	-0.0002	0	66.2	2.4e-07	EGTGAFGYNAR			C:\Data\Orbitrap\TF Membrane - DG\200928_PaulV_PV-1152_TFM_5.raw
Tanf_09845	Tanf_09845|groEL|molecular chaperone GroEL|~~60 kDa chaperone family; promotes refolding of misfolded polypeptides especially under stressful conditions; forms two stacked rings of heptamers to form a barrel-shaped 14mer; ends can be capped by GroES;	29277	722	683	66	48	60765	1	1	1	572.323	1142.63	2	1142.63	0.0017	1	107.89	1.6e-11	KGVDELANAVK			C:\Data\Orbitrap\TF Membrane - DG\200928_PaulV_PV-1152_TFM_16.raw
Tanf_09845	Tanf_09845|groEL|molecular chaperone GroEL|~~60 kDa chaperone family; promotes refolding of misfolded polypeptides especially under stressful conditions; forms two stacked rings of heptamers to form a barrel-shaped 14mer; ends can be capped by GroES;	29277	722	683	66	48	61244	1	1	1	573.331	1144.65	2	1144.65	0.0025	1	48.42		ETTGIEIVKR			C:\Data\Orbitrap\TF Membrane - DG\200928_PaulV_PV-1152_TFM_16.raw
Tanf_09845	Tanf_09845|groEL|molecular chaperone GroEL|~~60 kDa chaperone family; promotes refolding of misfolded polypeptides especially under stressful conditions; forms two stacked rings of heptamers to form a barrel-shaped 14mer; ends can be capped by GroES;	29277	722	683	66	48	63069	1	1	1	385.207	1152.6	3	1152.6	0.0007	1	42.36		RVDDALHATR			C:\Data\Orbitrap\TF Membrane - DG\200928_PaulV_PV-1152_TFM_15.raw
Tanf_09845	Tanf_09845|groEL|molecular chaperone GroEL|~~60 kDa chaperone family; promotes refolding of misfolded polypeptides especially under stressful conditions; forms two stacked rings of heptamers to form a barrel-shaped 14mer; ends can be capped by GroES;	29277	722	683	66	48	63073	1	1	1	577.308	1152.6	2	1152.6	0.0017	1	22.49		RVDDALHATR			C:\Data\Orbitrap\TF Membrane - DG\200928_PaulV_PV-1152_TFM_15.raw
Tanf_09845	Tanf_09845|groEL|molecular chaperone GroEL|~~60 kDa chaperone family; promotes refolding of misfolded polypeptides especially under stressful conditions; forms two stacked rings of heptamers to form a barrel-shaped 14mer; ends can be capped by GroES;	29277	722	683	66	48	71942	1	1	1	594.814	1187.61	2	1187.61	-0.0001	1	78.39		KISANGDEGIGK			C:\Data\Orbitrap\TF Membrane - DG\200928_PaulV_PV-1152_TFM_5.raw
Tanf_09845	Tanf_09845|groEL|molecular chaperone GroEL|~~60 kDa chaperone family; promotes refolding of misfolded polypeptides especially under stressful conditions; forms two stacked rings of heptamers to form a barrel-shaped 14mer; ends can be capped by GroES;	29277	722	683	66	48	75689	1	1	1	601.836	1201.66	2	1201.66	0.0019	1	95.16	4.1e-10	KEGVITVEEAK			C:\Data\Orbitrap\TF Membrane - DG\200928_PaulV_PV-1152_TFM_6.raw
Tanf_09845	Tanf_09845|groEL|molecular chaperone GroEL|~~60 kDa chaperone family; promotes refolding of misfolded polypeptides especially under stressful conditions; forms two stacked rings of heptamers to form a barrel-shaped 14mer; ends can be capped by GroES;	29277	722	683	66	48	81607	1	1	1	613.349	1224.68	2	1224.68	0.0012	0	74.46		PILEQVVQSGR			C:\Data\Orbitrap\TF Membrane - DG\200928_PaulV_PV-1152_TFM_10.raw
Tanf_09845	Tanf_09845|groEL|molecular chaperone GroEL|~~60 kDa chaperone family; promotes refolding of misfolded polypeptides especially under stressful conditions; forms two stacked rings of heptamers to form a barrel-shaped 14mer; ends can be capped by GroES;	29277	722	683	66	48	82728	1	1	1	615.811	1229.61	2	1229.61	0.0006	0	58.7	2.2e-06	NVTAGANPMDLK			C:\Data\Orbitrap\TF Membrane - DG\200928_PaulV_PV-1152_TFM_1.raw
Tanf_09845	Tanf_09845|groEL|molecular chaperone GroEL|~~60 kDa chaperone family; promotes refolding of misfolded polypeptides especially under stressful conditions; forms two stacked rings of heptamers to form a barrel-shaped 14mer; ends can be capped by GroES;	29277	722	683	66	48	86859	1	1	1	623.809	1245.6	2	1245.6	0.0011	0	59.75	1.3e-06	NVTAGANPMDLK	Oxidation (M)	0.000000001000.0	C:\Data\Orbitrap\TF Membrane - DG\200928_PaulV_PV-1152_TFM_7.raw
Tanf_09845	Tanf_09845|groEL|molecular chaperone GroEL|~~60 kDa chaperone family; promotes refolding of misfolded polypeptides especially under stressful conditions; forms two stacked rings of heptamers to form a barrel-shaped 14mer; ends can be capped by GroES;	29277	722	683	66	48	92699	1	1	1	634.821	1267.63	2	1267.63	0.0005	1	49.25	1.9e-05	DRVDDALHATR			C:\Data\Orbitrap\TF Membrane - DG\200928_PaulV_PV-1152_TFM_6.raw
Tanf_09845	Tanf_09845|groEL|molecular chaperone GroEL|~~60 kDa chaperone family; promotes refolding of misfolded polypeptides especially under stressful conditions; forms two stacked rings of heptamers to form a barrel-shaped 14mer; ends can be capped by GroES;	29277	722	683	66	48	108056	1	1	1	666.38	1330.75	2	1330.75	0.0002	1	85.87	2.6e-09	VTVNKDNTTIVK			C:\Data\Orbitrap\TF Membrane - DG\200928_PaulV_PV-1152_TFM_10.raw
Tanf_09845	Tanf_09845|groEL|molecular chaperone GroEL|~~60 kDa chaperone family; promotes refolding of misfolded polypeptides especially under stressful conditions; forms two stacked rings of heptamers to form a barrel-shaped 14mer; ends can be capped by GroES;	29277	722	683	66	48	109648	1	1	1	669.893	1337.77	2	1337.77	0.0054	0	22.69		LPILEQVVQSGR			C:\Data\Orbitrap\TF Membrane - DG\200928_PaulV_PV-1152_TFM_7.raw
Tanf_09845	Tanf_09845|groEL|molecular chaperone GroEL|~~60 kDa chaperone family; promotes refolding of misfolded polypeptides especially under stressful conditions; forms two stacked rings of heptamers to form a barrel-shaped 14mer; ends can be capped by GroES;	29277	722	683	66	48	112404	1	1	1	675.864	1349.71	2	1349.71	0.0011	2	19.85	0.016	FDMNARDLLKK			C:\Data\Orbitrap\TF Membrane - DG\200928_PaulV_PV-1152_TFM_6.raw
Tanf_09845	Tanf_09845|groEL|molecular chaperone GroEL|~~60 kDa chaperone family; promotes refolding of misfolded polypeptides especially under stressful conditions; forms two stacked rings of heptamers to form a barrel-shaped 14mer; ends can be capped by GroES;	29277	722	683	66	48	112904	3	1	1	677.318	1352.62	2	1352.63	-0.0083	0	16.3		LEQVVQSGR	Hex(1)HexA(1) (ST)	0.000000200.0	C:\Data\Orbitrap\TF Membrane - DG\200928_PaulV_PV-1152_TFM_13.raw
Tanf_09845	Tanf_09845|groEL|molecular chaperone GroEL|~~60 kDa chaperone family; promotes refolding of misfolded polypeptides especially under stressful conditions; forms two stacked rings of heptamers to form a barrel-shaped 14mer; ends can be capped by GroES;	29277	722	683	66	48	116761	1	1	1	685.347	1368.68	2	1368.68	0	1	85.55	4.2e-09	VKEGTGAFGYNAR			C:\Data\Orbitrap\TF Membrane - DG\200928_PaulV_PV-1152_TFM_7.raw
Tanf_09845	Tanf_09845|groEL|molecular chaperone GroEL|~~60 kDa chaperone family; promotes refolding of misfolded polypeptides especially under stressful conditions; forms two stacked rings of heptamers to form a barrel-shaped 14mer; ends can be capped by GroES;	29277	722	683	66	48	117176	1	1	1	686.318	1370.62	2	1370.62	0.0007	0	93.75	5.3e-10	AQIETTTSDYDK			C:\Data\Orbitrap\TF Membrane - DG\200928_PaulV_PV-1152_TFM_8.raw
Tanf_09845	Tanf_09845|groEL|molecular chaperone GroEL|~~60 kDa chaperone family; promotes refolding of misfolded polypeptides especially under stressful conditions; forms two stacked rings of heptamers to form a barrel-shaped 14mer; ends can be capped by GroES;	29277	722	683	66	48	120867	1	1	1	693.862	1385.71	2	1385.71	0.0011	1	80.85	1.4e-08	NVTAGANPMDLKR			C:\Data\Orbitrap\TF Membrane - DG\200928_PaulV_PV-1152_TFM_6.raw
Tanf_09845	Tanf_09845|groEL|molecular chaperone GroEL|~~60 kDa chaperone family; promotes refolding of misfolded polypeptides especially under stressful conditions; forms two stacked rings of heptamers to form a barrel-shaped 14mer; ends can be capped by GroES;	29277	722	683	66	48	123259	1	1	1	698.869	1395.72	2	1395.72	0.0006	2	67.6	1.9e-07	KDRVDDALHATR			C:\Data\Orbitrap\TF Membrane - DG\200928_PaulV_PV-1152_TFM_11.raw
Tanf_09845	Tanf_09845|groEL|molecular chaperone GroEL|~~60 kDa chaperone family; promotes refolding of misfolded polypeptides especially under stressful conditions; forms two stacked rings of heptamers to form a barrel-shaped 14mer; ends can be capped by GroES;	29277	722	683	66	48	124597	1	1	1	701.859	1401.7	2	1401.7	0.0006	1	59.81	1e-06	NVTAGANPMDLKR	Oxidation (M)	0.0000000010000.0	C:\Data\Orbitrap\TF Membrane - DG\200928_PaulV_PV-1152_TFM_6.raw
Tanf_09845	Tanf_09845|groEL|molecular chaperone GroEL|~~60 kDa chaperone family; promotes refolding of misfolded polypeptides especially under stressful conditions; forms two stacked rings of heptamers to form a barrel-shaped 14mer; ends can be capped by GroES;	29277	722	683	66	48	125027	1	1	1	702.859	1403.7	2	1403.7	-0.0013	0	33.68		EEGTVPGGGVAYLR			C:\Data\Orbitrap\TF Membrane - DG\200928_PaulV_PV-1152_TFM_15.raw
Tanf_09845	Tanf_09845|groEL|molecular chaperone GroEL|~~60 kDa chaperone family; promotes refolding of misfolded polypeptides especially under stressful conditions; forms two stacked rings of heptamers to form a barrel-shaped 14mer; ends can be capped by GroES;	29277	722	683	66	48	135476	1	1	1	728.374	1454.73	2	1454.73	0.0072	1	20.59		AIPALEGLKGENED			C:\Data\Orbitrap\TF Membrane - DG\200928_PaulV_PV-1152_TFM_5.raw
Tanf_09845	Tanf_09845|groEL|molecular chaperone GroEL|~~60 kDa chaperone family; promotes refolding of misfolded polypeptides especially under stressful conditions; forms two stacked rings of heptamers to form a barrel-shaped 14mer; ends can be capped by GroES;	29277	722	683	66	48	145484	1	1	1	754.877	1507.74	2	1507.74	0.0018	1	97.41	2.1e-10	MDMLGSADKVTVNK			C:\Data\Orbitrap\TF Membrane - DG\200928_PaulV_PV-1152_TFM_5.raw
Tanf_09845	Tanf_09845|groEL|molecular chaperone GroEL|~~60 kDa chaperone family; promotes refolding of misfolded polypeptides especially under stressful conditions; forms two stacked rings of heptamers to form a barrel-shaped 14mer; ends can be capped by GroES;	29277	722	683	66	48	148011	1	1	1	762.359	1522.7	2	1522.7	0.0023	1	91.64	8.6e-10	LEDAKMDMLGSADK			C:\Data\Orbitrap\TF Membrane - DG\200928_PaulV_PV-1152_TFM_6.raw
Tanf_09845	Tanf_09845|groEL|molecular chaperone GroEL|~~60 kDa chaperone family; promotes refolding of misfolded polypeptides especially under stressful conditions; forms two stacked rings of heptamers to form a barrel-shaped 14mer; ends can be capped by GroES;	29277	722	683	66	48	148204	1	1	1	762.873	1523.73	2	1523.73	-0.0009	1	97.58	1.7e-10	MDMLGSADKVTVNK	Oxidation (M)	0.00100000000000.0	C:\Data\Orbitrap\TF Membrane - DG\200928_PaulV_PV-1152_TFM_8.raw
Tanf_09845	Tanf_09845|groEL|molecular chaperone GroEL|~~60 kDa chaperone family; promotes refolding of misfolded polypeptides especially under stressful conditions; forms two stacked rings of heptamers to form a barrel-shaped 14mer; ends can be capped by GroES;	29277	722	683	66	48	148216	1	1	1	762.873	1523.73	2	1523.73	-0.0001	1	97.26	2.3e-10	MDMLGSADKVTVNK	Oxidation (M)	0.10000000000000.0	C:\Data\Orbitrap\TF Membrane - DG\200928_PaulV_PV-1152_TFM_5.raw
Tanf_09845	Tanf_09845|groEL|molecular chaperone GroEL|~~60 kDa chaperone family; promotes refolding of misfolded polypeptides especially under stressful conditions; forms two stacked rings of heptamers to form a barrel-shaped 14mer; ends can be capped by GroES;	29277	722	683	66	48	149759	1	1	1	767.368	1532.72	2	1532.72	0.0005	0	119.2	2e-12	GENEDETTGIEIVK			C:\Data\Orbitrap\TF Membrane - DG\200928_PaulV_PV-1152_TFM_11.raw
Tanf_09845	Tanf_09845|groEL|molecular chaperone GroEL|~~60 kDa chaperone family; promotes refolding of misfolded polypeptides especially under stressful conditions; forms two stacked rings of heptamers to form a barrel-shaped 14mer; ends can be capped by GroES;	29277	722	683	66	48	150606	1	1	1	770.356	1538.7	2	1538.7	0.001	1	99.45	1.5e-10	LEDAKMDMLGSADK	Oxidation (M)	0.00000100000000.0	C:\Data\Orbitrap\TF Membrane - DG\200928_PaulV_PV-1152_TFM_5.raw
Tanf_09845	Tanf_09845|groEL|molecular chaperone GroEL|~~60 kDa chaperone family; promotes refolding of misfolded polypeptides especially under stressful conditions; forms two stacked rings of heptamers to form a barrel-shaped 14mer; ends can be capped by GroES;	29277	722	683	66	48	150800	1	1	1	770.871	1539.73	2	1539.73	-0.0004	1	90.77	1.7e-09	MDMLGSADKVTVNK	2 Oxidation (M)	0.10100000000000.0	C:\Data\Orbitrap\TF Membrane - DG\200928_PaulV_PV-1152_TFM_5.raw
Tanf_09845	Tanf_09845|groEL|molecular chaperone GroEL|~~60 kDa chaperone family; promotes refolding of misfolded polypeptides especially under stressful conditions; forms two stacked rings of heptamers to form a barrel-shaped 14mer; ends can be capped by GroES;	29277	722	683	66	48	153051	1	1	1	778.353	1554.69	2	1554.69	0.0003	1	92.73	7.2e-10	LEDAKMDMLGSADK	2 Oxidation (M)	0.00000101000000.0	C:\Data\Orbitrap\TF Membrane - DG\200928_PaulV_PV-1152_TFM_5.raw
Tanf_09845	Tanf_09845|groEL|molecular chaperone GroEL|~~60 kDa chaperone family; promotes refolding of misfolded polypeptides especially under stressful conditions; forms two stacked rings of heptamers to form a barrel-shaped 14mer; ends can be capped by GroES;	29277	722	683	66	48	154699	1	1	1	783.947	1565.88	2	1565.88	0.0017	0	89.01	1.3e-09	DLLPILEQVVQSGR			C:\Data\Orbitrap\TF Membrane - DG\200928_PaulV_PV-1152_TFM_9.raw
Tanf_09845	Tanf_09845|groEL|molecular chaperone GroEL|~~60 kDa chaperone family; promotes refolding of misfolded polypeptides especially under stressful conditions; forms two stacked rings of heptamers to form a barrel-shaped 14mer; ends can be capped by GroES;	29277	722	683	66	48	162642	1	1	1	814.886	1627.76	2	1627.76	0	1	102.49	1.2e-10	AQIETTTSDYDKEK			C:\Data\Orbitrap\TF Membrane - DG\200928_PaulV_PV-1152_TFM_6.raw
Tanf_09845	Tanf_09845|groEL|molecular chaperone GroEL|~~60 kDa chaperone family; promotes refolding of misfolded polypeptides especially under stressful conditions; forms two stacked rings of heptamers to form a barrel-shaped 14mer; ends can be capped by GroES;	29277	722	683	66	48	166068	1	1	1	830.438	1658.86	2	1658.86	-0.0011	0	93.53	6.9e-10	AAIEEGTVPGGGVAYLR			C:\Data\Orbitrap\TF Membrane - DG\200928_PaulV_PV-1152_TFM_11.raw
Tanf_09845	Tanf_09845|groEL|molecular chaperone GroEL|~~60 kDa chaperone family; promotes refolding of misfolded polypeptides especially under stressful conditions; forms two stacked rings of heptamers to form a barrel-shaped 14mer; ends can be capped by GroES;	29277	722	683	66	48	169107	1	1	1	845.417	1688.82	2	1688.82	-0.0018	1	123.04	9.4e-13	GENEDETTGIEIVKR			C:\Data\Orbitrap\TF Membrane - DG\200928_PaulV_PV-1152_TFM_1.raw
Tanf_09845	Tanf_09845|groEL|molecular chaperone GroEL|~~60 kDa chaperone family; promotes refolding of misfolded polypeptides especially under stressful conditions; forms two stacked rings of heptamers to form a barrel-shaped 14mer; ends can be capped by GroES;	29277	722	683	66	48	169111	1	1	1	563.948	1688.82	3	1688.82	0.0008	1	68.47	2.6e-07	GENEDETTGIEIVKR			C:\Data\Orbitrap\TF Membrane - DG\200928_PaulV_PV-1152_TFM_6.raw
Tanf_09845	Tanf_09845|groEL|molecular chaperone GroEL|~~60 kDa chaperone family; promotes refolding of misfolded polypeptides especially under stressful conditions; forms two stacked rings of heptamers to form a barrel-shaped 14mer; ends can be capped by GroES;	29277	722	683	66	48	176875	1	1	1	899.419	1796.82	2	1796.83	-0.0007	0	67.87	2.4e-07	GTETTVEVVEGMQFDR			C:\Data\Orbitrap\TF Membrane - DG\200928_PaulV_PV-1152_TFM_6.raw
Tanf_09845	Tanf_09845|groEL|molecular chaperone GroEL|~~60 kDa chaperone family; promotes refolding of misfolded polypeptides especially under stressful conditions; forms two stacked rings of heptamers to form a barrel-shaped 14mer; ends can be capped by GroES;	29277	722	683	66	48	177317	1	1	1	904.435	1806.85	2	1806.85	0.0023	0	66.29	4.2e-07	TDVYEDLSEAGVVDPAK			C:\Data\Orbitrap\TF Membrane - DG\200928_PaulV_PV-1152_TFM_6.raw
Tanf_09845	Tanf_09845|groEL|molecular chaperone GroEL|~~60 kDa chaperone family; promotes refolding of misfolded polypeptides especially under stressful conditions; forms two stacked rings of heptamers to form a barrel-shaped 14mer; ends can be capped by GroES;	29277	722	683	66	48	177347	1	1	1	603.343	1807.01	3	1807.01	0.0005	2	21.45	0.0072	RAIEEPLRQIVNNAGK			C:\Data\Orbitrap\TF Membrane - DG\200928_PaulV_PV-1152_TFM_6.raw
Tanf_09845	Tanf_09845|groEL|molecular chaperone GroEL|~~60 kDa chaperone family; promotes refolding of misfolded polypeptides especially under stressful conditions; forms two stacked rings of heptamers to form a barrel-shaped 14mer; ends can be capped by GroES;	29277	722	683	66	48	180938	1	1	1	946.956	1891.9	2	1891.89	0.0035	0	124.41	6.7e-13	VVESIASQSEAVGTNMDR			C:\Data\Orbitrap\TF Membrane - DG\200928_PaulV_PV-1152_TFM_5.raw
Tanf_09845	Tanf_09845|groEL|molecular chaperone GroEL|~~60 kDa chaperone family; promotes refolding of misfolded polypeptides especially under stressful conditions; forms two stacked rings of heptamers to form a barrel-shaped 14mer; ends can be capped by GroES;	29277	722	683	66	48	182385	1	1	1	973.006	1944	2	1944	-0.0005	1	34.95	0.00054	ISANGDEGIGKLIAEAMQK			C:\Data\Orbitrap\TF Membrane - DG\200928_PaulV_PV-1152_TFM_6.raw
Tanf_09845	Tanf_09845|groEL|molecular chaperone GroEL|~~60 kDa chaperone family; promotes refolding of misfolded polypeptides especially under stressful conditions; forms two stacked rings of heptamers to form a barrel-shaped 14mer; ends can be capped by GroES;	29277	722	683	66	48	184575	1	1	1	678.008	2031	3	2031	0.0011	1	114.95	6.6e-12	METQFENPYILIYDKK			C:\Data\Orbitrap\TF Membrane - DG\200928_PaulV_PV-1152_TFM_7.raw
Tanf_09845	Tanf_09845|groEL|molecular chaperone GroEL|~~60 kDa chaperone family; promotes refolding of misfolded polypeptides especially under stressful conditions; forms two stacked rings of heptamers to form a barrel-shaped 14mer; ends can be capped by GroES;	29277	722	683	66	48	184577	1	1	1	1016.51	2031	2	2031	0.0016	1	102.04	1.3e-10	METQFENPYILIYDKK			C:\Data\Orbitrap\TF Membrane - DG\200928_PaulV_PV-1152_TFM_5.raw
Tanf_09845	Tanf_09845|groEL|molecular chaperone GroEL|~~60 kDa chaperone family; promotes refolding of misfolded polypeptides especially under stressful conditions; forms two stacked rings of heptamers to form a barrel-shaped 14mer; ends can be capped by GroES;	29277	722	683	66	48	185113	1	1	1	1024.51	2047	2	2047	0.0005	1	62.8	1.2e-06	METQFENPYILIYDKK	Oxidation (M)	0.1000000000000000.0	C:\Data\Orbitrap\TF Membrane - DG\200928_PaulV_PV-1152_TFM_6.raw
Tanf_09845	Tanf_09845|groEL|molecular chaperone GroEL|~~60 kDa chaperone family; promotes refolding of misfolded polypeptides especially under stressful conditions; forms two stacked rings of heptamers to form a barrel-shaped 14mer; ends can be capped by GroES;	29277	722	683	66	48	185128	1	1	1	683.341	2047	3	2047	0.004	1	101.66	1.5e-10	METQFENPYILIYDKK	Oxidation (M)	0.1000000000000000.0	C:\Data\Orbitrap\TF Membrane - DG\200928_PaulV_PV-1152_TFM_5.raw
Tanf_09845	Tanf_09845|groEL|molecular chaperone GroEL|~~60 kDa chaperone family; promotes refolding of misfolded polypeptides especially under stressful conditions; forms two stacked rings of heptamers to form a barrel-shaped 14mer; ends can be capped by GroES;	29277	722	683	66	48	185588	1	1	1	689.016	2064.03	3	2064.02	0.0025	2	72.87	1.1e-07	LEDAKMDMLGSADKVTVNK			C:\Data\Orbitrap\TF Membrane - DG\200928_PaulV_PV-1152_TFM_6.raw
Tanf_09845	Tanf_09845|groEL|molecular chaperone GroEL|~~60 kDa chaperone family; promotes refolding of misfolded polypeptides especially under stressful conditions; forms two stacked rings of heptamers to form a barrel-shaped 14mer; ends can be capped by GroES;	29277	722	683	66	48	186298	1	1	1	699.679	2096.01	3	2096.01	0.001	2	71.7	1.4e-07	LEDAKMDMLGSADKVTVNK	2 Oxidation (M)	0.0000010100000000000.0	C:\Data\Orbitrap\TF Membrane - DG\200928_PaulV_PV-1152_TFM_5.raw
Tanf_09845	Tanf_09845|groEL|molecular chaperone GroEL|~~60 kDa chaperone family; promotes refolding of misfolded polypeptides especially under stressful conditions; forms two stacked rings of heptamers to form a barrel-shaped 14mer; ends can be capped by GroES;	29277	722	683	66	48	188161	1	1	1	1074.08	2146.14	2	2146.13	0.0013	1	52.78	8.4e-06	LAGGVAVLYVGAPSEVEMKEK			C:\Data\Orbitrap\TF Membrane - DG\200928_PaulV_PV-1152_TFM_6.raw
Tanf_09845	Tanf_09845|groEL|molecular chaperone GroEL|~~60 kDa chaperone family; promotes refolding of misfolded polypeptides especially under stressful conditions; forms two stacked rings of heptamers to form a barrel-shaped 14mer; ends can be capped by GroES;	29277	722	683	66	48	188165	1	1	1	716.387	2146.14	3	2146.13	0.0042	1	81.96	9.9e-09	LAGGVAVLYVGAPSEVEMKEK			C:\Data\Orbitrap\TF Membrane - DG\200928_PaulV_PV-1152_TFM_6.raw
Tanf_09845	Tanf_09845|groEL|molecular chaperone GroEL|~~60 kDa chaperone family; promotes refolding of misfolded polypeptides especially under stressful conditions; forms two stacked rings of heptamers to form a barrel-shaped 14mer; ends can be capped by GroES;	29277	722	683	66	48	188358	1	1	1	719.023	2154.05	3	2154.04	0.0029	2	98.15	3.1e-10	AQIETTTSDYDKEKLQER			C:\Data\Orbitrap\TF Membrane - DG\200928_PaulV_PV-1152_TFM_13.raw
Tanf_09845	Tanf_09845|groEL|molecular chaperone GroEL|~~60 kDa chaperone family; promotes refolding of misfolded polypeptides especially under stressful conditions; forms two stacked rings of heptamers to form a barrel-shaped 14mer; ends can be capped by GroES;	29277	722	683	66	48	188538	1	1	1	721.717	2162.13	3	2162.13	0.0008	1	61.3	1.2e-06	LAGGVAVLYVGAPSEVEMKEK	Oxidation (M)	0.000000000000000001000.0	C:\Data\Orbitrap\TF Membrane - DG\200928_PaulV_PV-1152_TFM_7.raw
Tanf_09845	Tanf_09845|groEL|molecular chaperone GroEL|~~60 kDa chaperone family; promotes refolding of misfolded polypeptides especially under stressful conditions; forms two stacked rings of heptamers to form a barrel-shaped 14mer; ends can be capped by GroES;	29277	722	683	66	48	188546	1	1	1	1082.07	2162.13	2	2162.13	0.0048	1	34.56	0.00056	LAGGVAVLYVGAPSEVEMKEK	Oxidation (M)	0.000000000000000001000.0	C:\Data\Orbitrap\TF Membrane - DG\200928_PaulV_PV-1152_TFM_6.raw
Tanf_09845	Tanf_09845|groEL|molecular chaperone GroEL|~~60 kDa chaperone family; promotes refolding of misfolded polypeptides especially under stressful conditions; forms two stacked rings of heptamers to form a barrel-shaped 14mer; ends can be capped by GroES;	29277	722	683	66	48	188747	1	1	1	723.375	2167.1	3	2167.1	0.0009	2	75.44	6e-08	IGQIKAQIETTTSDYDKEK			C:\Data\Orbitrap\TF Membrane - DG\200928_PaulV_PV-1152_TFM_6.raw
Tanf_09845	Tanf_09845|groEL|molecular chaperone GroEL|~~60 kDa chaperone family; promotes refolding of misfolded polypeptides especially under stressful conditions; forms two stacked rings of heptamers to form a barrel-shaped 14mer; ends can be capped by GroES;	29277	722	683	66	48	192411	1	1	1	759.084	2274.23	3	2274.23	0.0017	2	43.34		KLAGGVAVLYVGAPSEVEMKEK			C:\Data\Orbitrap\TF Membrane - DG\200928_PaulV_PV-1152_TFM_6.raw
Tanf_09845	Tanf_09845|groEL|molecular chaperone GroEL|~~60 kDa chaperone family; promotes refolding of misfolded polypeptides especially under stressful conditions; forms two stacked rings of heptamers to form a barrel-shaped 14mer; ends can be capped by GroES;	29277	722	683	66	48	192542	1	1	1	760.725	2279.15	3	2279.15	0.0016	2	54.42	8e-06	MDMLGSADKVTVNKDNTTIVK			C:\Data\Orbitrap\TF Membrane - DG\200928_PaulV_PV-1152_TFM_6.raw
Tanf_09845	Tanf_09845|groEL|molecular chaperone GroEL|~~60 kDa chaperone family; promotes refolding of misfolded polypeptides especially under stressful conditions; forms two stacked rings of heptamers to form a barrel-shaped 14mer; ends can be capped by GroES;	29277	722	683	66	48	192949	1	1	1	764.415	2290.22	3	2290.22	0.0004	2	31.05		KLAGGVAVLYVGAPSEVEMKEK	Oxidation (M)	0.0000000000000000001000.0	C:\Data\Orbitrap\TF Membrane - DG\200928_PaulV_PV-1152_TFM_5.raw
Tanf_09845	Tanf_09845|groEL|molecular chaperone GroEL|~~60 kDa chaperone family; promotes refolding of misfolded polypeptides especially under stressful conditions; forms two stacked rings of heptamers to form a barrel-shaped 14mer; ends can be capped by GroES;	29277	722	683	66	48	193078	1	1	1	766.055	2295.14	3	2295.14	-0.0025	2	37.41	0.00056	MDMLGSADKVTVNKDNTTIVK	Oxidation (M)	0.001000000000000000000.0	C:\Data\Orbitrap\TF Membrane - DG\200928_PaulV_PV-1152_TFM_6.raw
Tanf_09845	Tanf_09845|groEL|molecular chaperone GroEL|~~60 kDa chaperone family; promotes refolding of misfolded polypeptides especially under stressful conditions; forms two stacked rings of heptamers to form a barrel-shaped 14mer; ends can be capped by GroES;	29277	722	683	66	48	193082	1	1	1	766.056	2295.15	3	2295.14	0.0005	2	56.31	7.5e-06	MDMLGSADKVTVNKDNTTIVK	Oxidation (M)	0.100000000000000000000.0	C:\Data\Orbitrap\TF Membrane - DG\200928_PaulV_PV-1152_TFM_6.raw
Tanf_09845	Tanf_09845|groEL|molecular chaperone GroEL|~~60 kDa chaperone family; promotes refolding of misfolded polypeptides especially under stressful conditions; forms two stacked rings of heptamers to form a barrel-shaped 14mer; ends can be capped by GroES;	29277	722	683	66	48	193414	1	1	1	767.737	2300.19	3	2300.19	0.002	2	63.96		ALEGLKGENEDETTGIEIVKR			C:\Data\Orbitrap\TF Membrane - DG\200928_PaulV_PV-1152_TFM_16.raw
Tanf_09845	Tanf_09845|groEL|molecular chaperone GroEL|~~60 kDa chaperone family; promotes refolding of misfolded polypeptides especially under stressful conditions; forms two stacked rings of heptamers to form a barrel-shaped 14mer; ends can be capped by GroES;	29277	722	683	66	48	193764	1	1	1	771.389	2311.15	3	2311.14	0.0055	2	38	0.0005	MDMLGSADKVTVNKDNTTIVK	2 Oxidation (M)	0.101000000000000000000.0	C:\Data\Orbitrap\TF Membrane - DG\200928_PaulV_PV-1152_TFM_6.raw
[truncated: 20,200 more rows]
