# Supplementary material for: Characterization of the O-Glycoproteome of Tannerella forsythia
Source: mSphere. 2021 Sep 15;6(5):e00649-21. doi: 10.1128/mSphere.00649-21 (PMC8550257; doi:10.1128/mSphere.00649-21)
Supplement: TABLE S5 [file msphere.00649-21-st005.xlsx]

## Sheet: Table S5
Table S5. Glycosylation site analysis
Sequence and Modifications	Sequence	Motif	# S+T	Mods_x000D_ (variable)	PEP_x000D_ 2D	PEP_x000D_ 1D	|Log Prob|	Score	Delta_x000D_ Score	Delta Mod._x000D_ Score	COMMENT	z	Obs._x000D_ m/z	Calc._x000D_ m/z	ppm_x000D_ err.	Obs._x000D_ MH	Calc._x000D_ MH	Z-Score	Locus Tag	Prot._x000D_ Id	Scan_x000D_ Time	QID	Mods_x000D_ (fixed)	Comment	Fragment_x000D_ Type	|LogProbOld|	Obs.M	Calc.M	FDR_x000D_ 2D	FDR_x000D_ 1D	FDR uniq._x000D_ 2D	FDR uniq._x000D_ 1D	q-value_x000D_ 2D	q-value_x000D_ 1D
K.NIC[+57.02146]GDSIS[+338.08491]SR.Q	NICGDSISSR	DSI	3	S8(Hex_HexA / 338.0849)	0.00029	0.013	3.53	245.4	121.2	121.2	Very poor spectrum	2	723.798	723.799	-1.63	1446.59	1446.59	5.2	>Tanf_00535	105	20.823	1934	C3(Carbamidomethyl / 57.0215)	201016_paulv_pv-1273_tfm3.3427.3427.2	hcd	1.82	1445.58	1445.58	0	0.0016	0	0.008	1.7e-05	0.0017
K.RDS[+338.08491]IVGNTIVAGVR.T	RDSIVGNTIVAGVR	DSI	2	S3(Hex_HexA / 338.0849)	4.7e-07	1.6e-05	6.33	276.3	251.8	27.7		2	897.955	897.958	-2.49	1794.9	1794.91	10.1	>Tanf_00535	105	27.1114	3105		201016_paulv_pv-1273_tfm2.4423.4423.2	hcd	4.83	1793.9	1793.9	0	0	0	0	7.9e-08	2.7e-06
K.YIC[+57.02146]TDHDT[+338.08491]LR.V	YICTDHDTLR	DTL	2	T8(Hex_HexA / 338.0849)	2.2e-09	7.3e-08	8.66	477.7	469.4	37.1		2	816.339	816.341	-1.8	1631.67	1631.67	11.5	>Tanf_00535	105	20.0404	1509	C3(Carbamidomethyl / 57.0215)	201016_paulv_pv-1273_tfm2.3073.3073.2	hcd	6.86	1630.66	1630.67	0	0	0	0	4e-10	1.3e-08
K.AAVSLPDT[+338.08491]AFVR.A	AAVSLPDTAFVR	DTA	2	T8(Hex_HexA / 338.0849)	9.6e-10	4.7e-08	9.02	523.9	395.8	116		2	792.879	792.886	-8.76	1584.75	1584.76	11.4	>Tanf_02050	404	33.7983	5055		201106_paulv_pv-1308_tfm9.6207.6207.2	hcd	6.77	1583.74	1583.76	0	0	0	0	2.4e-10	1.2e-08
K.YKDTEC[+57.02146]APC[+57.02146]HSYIPGSKDPLHMLDT[+338.08491]ITVK.F	YKDTECAPCHSYIPGSKDPLHMLDTITVK	DTI	5	T25(Hex_HexA / 338.0849)	1.4e-05	0.00026	4.85	215.5	215.5	56		5	743.736	743.743	-9.79	3714.65	3714.69	8.9	>Tanf_02425	479	31.1009	5372	C6(Carbamidomethyl / 57.0215); C9(Carbamidomethyl / 57.0215)	201106_paulv_pv-1308_tfm4.6351.6351.2	etd	2.94	3713.64	3713.68	0	0	0	0	1.3e-06	2.4e-05
R.VSLLDS[+338.08491]LLK.A	VSLLDSLLK	DSL	2	S6(Hex_HexA / 338.0849)	0.00058	0.02	3.24	226	49.6	28.6		2	663.345	663.35	-8.55	1325.68	1325.69	6	>Tanf_03090	605	38.2784	5473		201106_paulv_pv-1308_tfm11.6591.6591.2	hcd	1.25	1324.67	1324.69	0.0012	0.0029	0	0	0.0015	0.0029
K.ASNKDT[+338.08491]ILYVLK.G	ASNKDTILYVLK	DTI	2	T6(Hex_HexA / 338.0849)	1.7e-06	7.5e-05	5.76	288.2	239	117.9		3	568.292	568.293	-0.57	1702.86	1702.86	7.4	>Tanf_03370	660	28.2995	3998		201016_paulv_pv-1273_tfm3.5215.5215.3	etd	4.25	1701.86	1701.86	0	0	0	0	1.6e-07	6.8e-06
K.ASNKDT[+338.08491]ILYVLKGEK.T	ASNKDTILYVLKGEK	DTI	2	T6(Hex_HexA / 338.0849)	9.2e-10	2.9e-08	9.04	416.4	357.2	209.2		3	673.007	673.012	-7.8	2017.01	2017.02	11.7	>Tanf_03370	660	26.405	3133		201106_paulv_pv-1308_tfm6.4565.4565.3	etd	6.78	2016	2016.02	0	0	0	0	1.4e-10	4.6e-09
R.FNTTDESAIGSDNPDT[+338.08491]LKFHR.T	FNTTDESAIGSDNPDTLKFHR	DTL	5	T16(Hex_HexA / 338.0849)	3.3e-05	0.0014	4.49	114	114	114		4	676.552	676.553	-1.08	2703.19	2703.19	6.3	>Tanf_03370	660	26.8335	3596		201016_paulv_pv-1273_tfm3.4879.4879.4	ethcd	2.59	2702.18	2702.18	0	0	0	0	2e-06	8.5e-05
K.GEKTYFQLVIPDS[+338.08491]LRK.E	GEKTYFQLVIPDSLRK	DSL	2	S13(Hex_HexA / 338.0849)	2.3e-09	4.1e-08	8.65	480.7	480.7	112.7		3	744.707	744.714	-9.08	2232.11	2232.13	10.3	>Tanf_03370	660	32.8335	6010		201106_paulv_pv-1308_tfm4.6871.6871.3	hcd	6.89	2231.1	2231.12	0	0	0	0	4.1e-10	7.6e-09
R.IDLSNFHYYTDITGLPITDT[+338.08491]VR.V	IDLSNFHYYTDITGLPITDTVR	DTV	5	T20(Hex_HexA / 338.0849)	3.6e-05	0.00078	4.44	208.1	208.1	66.7		3	964.786	964.794	-8.52	2892.34	2892.37	7.8	>Tanf_03370	660	38.1119	6883		201106_paulv_pv-1308_tfm7.7503.7503.3	ethcd	2.49	2891.34	2891.36	0	0	0	0	3.3e-06	7.1e-05
R.RFNTTDESAIGSDNPDT[+338.08491]LK.F	RFNTTDESAIGSDNPDTLK	DTL	5	T17(Hex_HexA / 338.0849)	1.9e-05	0.00082	4.72	144.6	144.6	48.9		3	807.024	807.026	-1.85	2419.06	2419.06	5.5	>Tanf_03370	660	24.8296	3022		201016_paulv_pv-1273_tfm3.4364.4364.3	ethcd	2.81	2418.05	2418.06	0	0	0	0	1.2e-06	5e-05
R.RFNTTDESAIGSDNPDT[+338.08491]LKFHR.T	RFNTTDESAIGSDNPDTLKFHR	DTL	5	T17(Hex_HexA / 338.0849)	1e-10	4.5e-09	9.99	534.4	534.4	147.4		4	715.577	715.578	-1.63	2859.29	2859.29	11.4	>Tanf_03370	660	24.7867	3010		201016_paulv_pv-1273_tfm3.4351.4351.4	ethcd	8.26	2858.28	2858.28	0	0	0	0	1.2e-11	5.1e-10
K.TYFQLVIPDS[+338.08491]LRK.E	TYFQLVIPDSLRK	DSL	2	S10(Hex_HexA / 338.0849)	1.3e-11	5.8e-10	10.88	589.5	566	193.7		2	959.487	959.488	-1.48	1917.97	1917.97	12.9	>Tanf_03370	660	36.0807	6320		201016_paulv_pv-1273_tfm3.7155.7155.2	hcd	8.95	1916.96	1916.96	0	0	0	0	2e-12	8.6e-11
K.ASIFDGTGRDS[+338.08491]LIYVQGTNC[+57.02146]FDIAYFR.I	ASIFDGTGRDSLIYVQGTNCFDIAYFR	DSL	4	S11(Hex_HexA / 338.0849)	2.1e-05	0.00075	4.68	215.5	215.5	47.2		3	1142.18	1142.19	-9.56	3424.52	3424.55	8.6	>Tanf_03375	661	38.2457	7017	C20(Carbamidomethyl / 57.0215)	201106_paulv_pv-1308_tfm5.7247.7247.3	ethcd	2.5	3423.51	3423.55	0	0.00041	0	0	1.5e-06	0.00044
R.FATDS[+338.08491]VVR.S	FATDSVVR	DSV	2	S5(Hex_HexA / 338.0849)	0.0034	0.079	2.47	117.3	115	115		2	616.781	616.78	0.82	1232.55	1232.55	6.5	>Tanf_03375	661	24.1798	2475		201016_paulv_pv-1273_tfm2.3859.3859.2	etd	0.97	1231.55	1231.55	0.0018	0.012	0	0	0.0022	0.012
R.FATDS[+338.08491]VVR.S	FATDSVVR	DSV	2	S5(Hex_HexA / 338.0849)	1.5e-05	0.00027	4.82	495.5	95.9	32.7		2	616.775	616.78	-7.79	1232.54	1232.55	9.7	>Tanf_03375	661	24.869	3176		201106_paulv_pv-1308_tfm4.4564.4564.2	hcd	2.92	1231.54	1231.55	0	0	0	0	1.4e-06	2.5e-05
K.FKEGANDGYYYLQVDS[+338.08491]MVAYDKVTK.R	FKEGANDGYYYLQVDSMVAYDKVTK	DSM	2	S16(Hex_HexA / 338.0849)	1.9e-05	0.00082	4.73	155.7	155.7	149.2		3	1081.49	1081.49	-1.79	3242.46	3242.46	6.7	>Tanf_03375	661	34.404	5838		201016_paulv_pv-1273_tfm3.6770.6770.3	ethcd	2.81	3241.45	3241.45	0	0	0	0	1.1e-06	4.9e-05
R.GQYLHVPLYSAHDS[+338.08491]AVWVFLDK.N	GQYLHVPLYSAHDSAVWVFLDK	DSA	2	S14(Hex_HexA / 338.0849)	4.2e-07	1.8e-05	6.38	263.7	263.7	77.1		3	961.796	961.796	0.82	2883.37	2883.37	9.1	>Tanf_03375	661	37.3534	6737		201016_paulv_pv-1273_tfm3.7479.7479.3	ethcd	4.96	2882.37	2882.37	0	0	0	0	4.2e-08	1.8e-06
K.KTPWPGVIPLDS[+338.08491]FGTIR.R	KTPWPGVIPLDSFGTIR	DSF	3	S12(Hex_HexA / 338.0849)	3.9e-11	1.2e-09	10.41	387.1	369.8	248.3		3	741.373	741.379	-7.7	2222.11	2222.12	12.6	>Tanf_03375	661	38.3394	6446		201106_paulv_pv-1308_tfm6.7235.7235.3	etd	8.15	2221.1	2221.12	0	0	0	0	8.9e-12	2.9e-10
K.TAIYVDT[+338.08491]AYVNR.G	TAIYVDTAYVNR	DTA	2	T7(Hex_HexA / 338.0849)	5.9e-12	2.6e-10	11.23	590.2	497.8	112		2	862.398	862.399	-1.82	1723.79	1723.79	13.5	>Tanf_03375	661	29.5895	4376		201016_paulv_pv-1273_tfm3.5533.5533.2	hcd	11.3	1722.78	1722.78	0	0	0	0	7e-13	3e-11
R.YISIDS[+338.08491]IIR.E	YISIDSIIR	DSI	2	S6(Hex_HexA / 338.0849)	1.7e-06	3e-05	5.78	470.9	190.4	60.7		2	709.344	709.351	-9.43	1417.68	1417.69	9.2	>Tanf_03890	762	37.4942	7786		201106_paulv_pv-1308_tfm4.8284.8284.2	hcd	3.87	1416.67	1416.69	0	0	0	0	2.4e-07	4.3e-06
K.KAESADTAATDS[+338.08491]VPTAQAAPEYR.T	KAESADTAATDSVPTAQAAPEYR	DSV	5	S12(Hex_HexA / 338.0849)	1.1e-09	3.8e-08	8.97	402.8	375.3	43.4		3	896.73	896.738	-9.36	2688.18	2688.2	9.4	>Tanf_04010	786	24.466	2220		201106_paulv_pv-1308_tfm11.3916.3916.3	ethcd	6.9	2687.17	2687.19	0	0	0	0	2.3e-10	8.1e-09
K.GADGRDS[+338.08491]ISYHR.I	GADGRDSISYHR	DSI	2	S7(Hex_HexA / 338.0849)	2.7e-07	4.9e-06	6.57	435.2	326	168.2		3	557.903	557.908	-8.84	1671.69	1671.71	9.1	>Tanf_04875	953	18.019	1000		201106_paulv_pv-1308_tfm4.2747.2747.3	etd	4.66	1670.69	1670.7	0	0	0	0	4.5e-08	8.3e-07
K.YVAHTDS[+338.08491]VLR.G	YVAHTDSVLR	DSV	2	S7(Hex_HexA / 338.0849)	6.4e-13	2.1e-11	12.19	679	500.9	39.2		2	749.842	749.849	-8.66	1498.68	1498.69	13.5	>Tanf_06055	1182	21.6677	1844		201106_paulv_pv-1308_tfm6.3490.3490.2	hcd	9.93	1497.67	1497.68	0	0	0	0	1.8e-13	5.9e-12
R.LLTDT[+338.08491]AHLKEFK.T	LLTDTAHLKEFK	DTA	2	T5(Hex_HexA / 338.0849)	5.5e-05	0.0018	4.26	277.7	217.8	41.2		3	585.293	585.296	-6.42	1753.86	1753.87	8.4	>Tanf_06830	1334	25.4241	2857		201106_paulv_pv-1308_tfm6.4322.4322.3	etd	2.16	1752.86	1752.87	0	0.00043	0	0	3.6e-06	0.00047
K.ESFYLDS[+338.08491]LANK.K	ESFYLDSLANK	DSL	2	S7(Hex_HexA / 338.0849)	6.3e-08	1.4e-06	7.2	414.2	383.3	33.6		2	812.852	812.859	-8.41	1624.7	1624.71	11.1	>Tanf_07690	1504	34.1736	5636		201106_paulv_pv-1308_tfm7.6514.6514.2	hcd	5.24	1623.69	1623.7	0	0	0	0	7.8e-09	1.7e-07
K.LATTSDPEYKNIDNADS[+338.08491]VKR.Y	LATTSDPEYKNIDNADSVKR	DSV	4	S17(Hex_HexA / 338.0849)	9.7e-11	3.1e-09	10.01	546.2	522.2	84.5		3	859.06	859.068	-9.11	2575.17	2575.19	11.8	>Tanf_08330	1629	22.7139	2117		201106_paulv_pv-1308_tfm6.3711.3711.3	hcd	8.43	2574.16	2574.18	0	0	0	0	1.6e-11	5.1e-10
K.QIIC[+57.02146]DT[+162.05282]LVTETGHYDPR.V	QIICDTLVTETGHYDPR	DTL	3	T6(Hex / 162.0528)	1.5e-08	5.5e-07	7.82	276.1	276.1	70		3	727.338	727.344	-7.85	2180	2180.02	9.8	>Tanf_08330	1629	28.6117	4159	C4(Carbamidomethyl / 57.0215)	201106_paulv_pv-1308_tfm5.4920.4920.3	etd	5.84	2178.99	2179.01	0	0	0	0	1.7e-09	6.3e-08
R.TEGNDYYPYELADKQIIC[+57.02146]DT[+338.08491]LVTETGHYDPR.V	TEGNDYYPYELADKQIICDTLVTETGHYDPR	DTL	4	T20(Hex_HexA / 338.0849)	8.4e-07	2.7e-05	6.08	281.7	281.7	32.7		4	1004.44	1004.45	-8.79	4014.72	4014.76	7.6	>Tanf_08330	1629	36.0985	5856	C18(Carbamidomethyl / 57.0215)	201106_paulv_pv-1308_tfm6.6750.6750.4	ethcd	4.09	4013.72	4013.75	0	0	0	0	8.2e-08	2.6e-06
R.AVFAHADS[+338.08491]TRFR.M	AVFAHADSTRFR	DST	2	S8(Hex_HexA / 338.0849)	3.9e-08	1.1e-06	7.41	455.3	345.3	63.4		3	572.596	572.601	-7.63	1715.77	1715.79	9.8	>Tanf_08370	1637	21.9717	1786		201106_paulv_pv-1308_tfm8.3472.3472.3	etd	5.28	1714.77	1714.78	0	0	0	0	6.8e-09	1.8e-07
R.NIITGDT[+338.08491]VNFR.Y	NIITGDTVNFR	DTV	2	T7(Hex_HexA / 338.0849)	2.8e-07	9.3e-06	6.55	384.4	205	25.3		2	794.371	794.373	-2.07	1587.74	1587.74	10.3	>Tanf_08965	1755	31.2036	3878		201016_paulv_pv-1273_tfm2.5135.5135.2	hcd	4.75	1586.73	1586.73	0	0	0	0	4.5e-08	1.5e-06
R.RGELQEYISQTDT[+338.08491]TYHQR.A	RGELQEYISQTDTTYHQR	DTT	4	T13(Hex_HexA / 338.0849)	0.00028	0.0051	3.55	155.5	110.2	26		3	855.045	855.053	-9.31	2563.12	2563.14	6.4	>Tanf_09535	1869	25.9669	3563		201106_paulv_pv-1308_tfm4.4868.4868.3	ethcd	1.95	2562.11	2562.14	0.0023	0	0	0	0.0023	0.00028
R.TIEGDT[+338.08491]LR.N	TIEGDTLR	DTL	2	T6(Hex_HexA / 338.0849)	4.5e-07	2.2e-05	6.35	411.6	153.6	80.3		2	621.778	621.783	-8.31	1242.55	1242.56	9.3	>Tanf_09620	1886	21.5564	1774		201106_paulv_pv-1308_tfm9.3473.3473.2	hcd	4.14	1241.54	1241.55	0	0	0	0	4.7e-08	2.3e-06
R.KNWNGSDS[+338.08491]LDLSKPIR.F	KNWNGSDSLDLSKPIR	DSL	3	S8(Hex_HexA / 338.0849)	4.4e-05	0.00096	4.36	215.1	208	113.1		3	723.343	723.35	-8.99	2168.02	2168.04	8.3	>Tanf_09820	1926	26.0218	3192		201106_paulv_pv-1308_tfm7.4524.4524.2	etd	2.4	2167.01	2167.03	0	0	0	0	3.9e-06	8.5e-05
K.GGNTADS[+338.08491]LYLK.V	GGNTADSLYLK	DSL	2	S7(Hex_HexA / 338.0849)	6.8e-10	2.8e-08	9.17	581.6	343.9	67.9		2	738.827	738.833	-8.3	1476.65	1476.66	12.9	>Tanf_09955	1953	26.2508	2591		201106_paulv_pv-1308_tfm12.4260.4260.2	hcd	7.98	1475.64	1475.65	0	0	0	0	1.5e-10	6.3e-09
K.TKGGNTADS[+338.08491]LYLK.V	TKGGNTADSLYLK	DSL	3	S9(Hex_HexA / 338.0849)	5.4e-13	2.2e-11	12.26	672.8	443.8	27.9		2	853.397	853.404	-9.01	1705.79	1705.8	14.7	>Tanf_09955	1953	22.4811	1704		201106_paulv_pv-1308_tfm12.3502.3502.2	hcd	10.07	1704.78	1704.79	0	0	0	0	1.8e-13	7.6e-12
R.WSHYPDT[+338.08491]GYTTPTATWTSPSIR.A	WSHYPDTGYTTPTATWTSPSIR	DTG	9	T7(Hex_HexA / 338.0849)	1.6e-05	0.0003	4.79	164.9	158.3	48		3	955.082	955.091	-9.11	2863.23	2863.26	7	>Tanf_11855	2324	32.9585	6052		201106_paulv_pv-1308_tfm4.6909.6909.3	ethcd	2.88	2862.22	2862.25	0	0	0	0	1.4e-06	2.6e-05
K.EKDLLILHNLITQYEDT[+338.08491]IR.N	EKDLLILHNLITQYEDTIR	DTI	2	T17(Hex_HexA / 338.0849)	1.1e-07	2e-06	6.96	357.6	328.8	26		3	889.112	889.12	-9.11	2665.32	2665.35	9.5	>Tanf_12200	2393	37.7734	7902		201106_paulv_pv-1308_tfm4.8368.8368.3	hcd	5.05	2664.31	2664.34	0	0	0	0	1.7e-08	3.1e-07
K.FTDTGAPDT[+338.08491]AK.M	FTDTGAPDTAK	DTA	3	T9(Hex_HexA / 338.0849)	0.0004	0.016	3.4	111.2	102.4	55.6		2	731.303	731.309	-8.11	1461.6	1461.61	6.8	>Tanf_13015	2554	20.2478	1171		201106_paulv_pv-1308_tfm12.3062.3062.2	ethcd	1.36	1460.59	1460.6	0.0043	0.0057	0	0	0.0043	0.0062
R.MEWKPDS[+338.08491]LTQFIFQPELSYYK.T	MEWKPDSLTQFIFQPELSYYK	DSL	3	S7(Hex_HexA / 338.0849)	0.00044	0.0081	3.35	138.4	138.4	45		3	996.787	996.796	-9.25	2988.35	2988.37	6.1	>Tanf_13580	2665	38.1822	8070		201106_paulv_pv-1308_tfm4.8510.8510.3	ethcd	1.86	2987.34	2987.37	0.0026	0.00032	0	0.0015	0.0026	0.00043
