# Supplementary material for: Characterization of the O-Glycoproteome of Tannerella forsythia
Source: mSphere. 2021 Sep 15;6(5):e00649-21. doi: 10.1128/mSphere.00649-21 (PMC8550257; doi:10.1128/mSphere.00649-21)
Supplement: TABLE S2 [file msphere.00649-21-st002.xlsx]

## Sheet: Table S2
Table S2. List of identified glycoproteins
Locus Tag	TF locus (strain 92A2)	Description	MW (kDa)	# glycosylation sites	Localisation	TMBB	# helices	Pfam
Tanf_00065	TF1741	T9SS substrate	65.576	3	S	0.768		DUF1735
Tanf_00085	TF0567	aminodeoxychorismate lyase	40.673	1		0.08		YceG
Tanf_00130	TF0328	T9SS protein with type B signal	50.336	2	S	0.916		CHU_C
Tanf_00150	TF0322	glycosyl hydrolase-like lipoprotein	60.79	1	OM	0.088		GHL10
Tanf_00220	TF0305	peptidylprolyl isomerase	26.562	1	OM	0.065		FKBP_C
Tanf_00225	TF0304	peptidylprolyl isomerase	21.954	1	OM	0.046		FKBP_C
Tanf_00350	TF0272	beta-lactamase	42.312	1		0.095		Lactamase_B_2
Tanf_00530	TF3165	thioredoxin domain lipoprotein	41.254	2	OM	0.046		Thioredoxin_8
Tanf_00535	TF3163	T9SS substrate	213.914	17	S	0.997		BiPBP_C
Tanf_00570	TF3154	hypothetical protein	45.355	1		0.095	2	DUF3999
Tanf_00620	TF3143	peptidase M23	63.522	1		0.137		Peptidase_M23
Tanf_00810	TF3098	putative OM lipoprotein	20.85	1	OM	0.05		LPAM_1
Tanf_00815	TF3097	hypothetical protein	47.459	1		0.046	3	DUF4857
Tanf_00860	TF3087	Possible TonB-dependent receptor	97.875	1	OM	0.992		CarbopepD_reg_2
Tanf_00875	TF3084	hypothetical protein	32.562	1		0.103		Porph_ging
Tanf_01340	TF2041	hypothetical protein	44.179	1		0.267		DUF4369
Tanf_01470	TF2012	membrane protein	124.592	1	IM	0.742	11	DUF2723
Tanf_01800	TF1108	TraB domain protein	36.881	2	Periplasm	0.046		TraB
Tanf_01910	TF1098	hypothetical protein	41.282	1		0.477		DUF4934
Tanf_02050	TF1478	RND transporter MFP subunit	40.868	2	IM	0.091		HlyD_3
Tanf_02145	TF2211	hypothetical protein	32.388	2		0.173		TPR_16
Tanf_02250	TF2302	SusD-like lipoprotein	50.133	2	OM	0.077		SusD-like_3
Tanf_02260	TF2304	T9SS component protein, PorE	73.193	2	OM	0.324		OmpA
Tanf_02330	TF2320	T9SS substrate	200.811	10	S	0.997
Tanf_02340	TF2322	hypothetical protein	35.329	1		0.08		Thioredoxin_8
Tanf_02360	TF2327	T9SS component protein, PorK	55.193	1	OM	0.241		FGE-sulfatase
Tanf_02375	TF2330	T9SS component protein, PorN	42.747	2	OM	0.103		Gly_acyl_tr_C
Tanf_02385	TF2332	hypothetical protein	32.945	3		0.084		Peptidase_S24
Tanf_02390	TF2333	signal peptidase	55.341	2	IM	0.546	3	Peptidase_S24
Tanf_02405	TF2336	hypothetical protein	71.592	7		0.477		Big_5
Tanf_02425	TF2339	T9SS substrate	161.111	13	S	0.916
Tanf_02580	TF0955	T9SS putative sortase, PorU	127.941	2	S	0.827		Peptidase_C25
Tanf_02610	TF0949	membrane protein	24.31	1		0.046		PASTA
Tanf_02630	TF0945	putative OM lipoprotein	40.604	1	OM	0.112		PQQ_3
Tanf_03045	TF1718	regucalcin	34.914	1		0.046		SGL
Tanf_03090	TF2594	hypothetical protein	33.178	4		0.095		EBP
Tanf_03105	TF2597	TonB-dependent receptor	106.754	2	OM	1		Plug
Tanf_03140	TF2604	membrane protein	88.115	1	IM	0.062	12	MMPL
Tanf_03310	TF2645	T9SS substrate, Big2 domain	41.216	3	S	0.048		Big_2
Tanf_03315	TF2646	T9SS substrate, Big2 domain	55.6	7	S	0.046		Big_2
Tanf_03355	TF2657	hypothetical protein	38.124	2		0.167		TPR_12
Tanf_03370	TF2662	T9SS substrate, TfsA	133.472	11	S	0.956
Tanf_03375	TF2663	T9SS substrate, TfsB	150.86	19	S	0.938
Tanf_03400	TF2671	dipeptidyl aminopeptidase IV	82.168	1	Periplasm	0.909		DPPIV_N
Tanf_03440	TF2679	membrane protein	71.889	1	IM	0.065	7	YjgP_YjgQ
Tanf_03535	TF2701	periplasmic protein	67.01	1	Periplasm	0.813		Esterase
Tanf_03590	TF2721	hypothetical protein	70.149	2		0.143		Erythro_esteras
Tanf_03665	TF2728	TonB-dependent receptor, SusC	133.312	1	OM	1		Plug
Tanf_03780	TF2753	peptidase	107.587	1	Periplasm	0.295		Peptidase_M16
Tanf_03890	TF2778	TonB-dependent receptor	89.729	2	OM	1		TonB_dep_Rec
Tanf_04000	TF2802	TDR-associated lipoprotein, SusD	73.671	1	OM	0.077		SusD
Tanf_04010	TF2804	DUF1080 OM lipoprotein	32.794	1	OM	0.068		DUF1080
Tanf_04015	TF2806	NigD domain OM lipoprotein	25.591	1	OM	0.334		NigD
Tanf_04165	TF2838	hypothetical protein	26.061	2		0.046
Tanf_04335	TF2884	hypothetical protein	23.702	1		0.088		DUF4294
Tanf_04410	TF2901	T9SS protein Sov	282.19	3	OM	1		SprA_N
Tanf_04485	TF2920	hypothetical protein	42.126	2	IM	0.048	4	DUF1625
Tanf_04515	TF2925	beta-hexosaminidase	87.423	1	OM	0.173		Glyco_hydro_20
Tanf_04740	TF2979	Outer membrane protein assembly factor BamA	87.998	1	OM	1		Bac_surface_Ag
Tanf_04855	TF3007	OmpA-like protein	22.56	1	OM	0.5		OmpA_like
Tanf_04875	TF3011	TonB-dependent receptor	128.435	1	OM	1		TonB_dep_Rec
Tanf_04955	TF3029	peptidase M23	33.173	3		0.099		Peptidase_M23
Tanf_05380	TF1485	alpha-2-macroglobulin	208.035	2		0.992		MG1
Tanf_05455	TF1501	sugar hydrolase	89.337	1		0.366		Glyco_hydro_92
Tanf_05460	TF1502	glycoside hydrolase	55.558	1		0.057		Glyco_hydro_28
Tanf_05590	TF1535	TonB-dependent receptor	81.769	1	OM	0.999		TonB_dep_Rec
Tanf_05760	TF1574	hypothetical protein	122.309	1		0.557	2	Y_Y_Y
Tanf_05770	TF1580	hypothetical protein	75.527	1		0.656		DUF4959
Tanf_05780	TF1586	Putative OM barrel protein	303.921	1	OM	0.938		CarboxypepD_reg
Tanf_05960	TF1624	peptidase S41	61.857	2		0.295		Peptidase_S41
Tanf_06020	TF2116	T9SS substrate	131.94	3	S	0.466
Tanf_06055	TF2123	tetratricopeptide repeat protein	114.985	2	OM	0.42		TPR_11
Tanf_06060	TF2124	putative OM beta barrel protein	68.423	1	OM	1
Tanf_06115	TF2136	Possible TonB-dependent receptor	88.024	1	OM	0.997		OMP_b-brl_3
Tanf_06830	TF0433	insertase	75.37	2	IM	0.82	5	60KD_IMP
Tanf_06870	TF0441	electron transporter RnfG	22.051	1		0.046		FMN_bind
Tanf_06985	TF0473	RND transporter MFP subunit	37.921	1	IM	0.194		HlyD_D23
Tanf_07215	TF0523	endopeptidase IV	65.765	1		0.095		Peptidase_S49
Tanf_07235	TF0528	AraC family transcriptional regulator	88.662	1		0.194	1	Response_reg
Tanf_07305	TF0548	tetratricopeptide repeat protein	46.641	1	Periplasm	0.117		TPR_11
Tanf_07365	TF0560	hypothetical protein	51.149	1		0.173	1	Bac_DNA_binding
Tanf_07440	TF1738	TDR-associated lipoprotein, SusD	62.448	1	OM	0.095		SusD
Tanf_07560	TF0761	Possible TonB-dependent receptor	99.328	1	OM	0.972		CarbopepD_reg_2
Tanf_07580	TF0765	DUF4827 OM lipoprotein	19.57	1	OM	0.074		DUF4827
Tanf_07690	TF0789	preprotein translocase subunit SecD	111.185	1	IM	0.241	11	SecD_SecF
Tanf_08120	TF1010	penicillin-binding protein	69.269	1		0.122		Transpeptidase
Tanf_08315	TF1052	SusD-like lipoprotein	67.832	1	OM	0.466		SusD-like_2
Tanf_08330	TF1056	SusD-like lipoprotein	71.598	2	OM	0.634		SusD-like_2
Tanf_08345	TF1059	outer membrane protein	113.545	1	OM	0.784		fn3
Tanf_08370	TF1065	hypothetical protein	47.119	1		0.132		DUF1343
Tanf_08535	TF1759	lytic transglycosylase	60.256	1		0.084		SLT
Tanf_08780	TF1821	hemolysin D	38.855	1	IM	0.046		HlyD_D23
Tanf_08855	TF1837	Outer membrane protein assembly factor BamA	91.718	1	OM	1		Bac_surface_Ag
Tanf_08920	TF1458	T9SS substrate	84.075	4	S	0.602		Flg_new
Tanf_08965	TF1259	T9SS substrate	172.768	12	S	0.99
Tanf_09025	TF1243	peptidase	48.915	1	Periplasm	0.167		Peptidase_S41
Tanf_09205	TF1207	TonB-dependent receptor	126.982	1	OM	1		CarbopepD_reg_2
Tanf_09240	TF1200	hypothetical protein	38.37	1		0.046		YbbR
Tanf_09390	TF2188	phospholipase	30.508	1		0.046		Abhydrolase_2
Tanf_09505	TF3073	protoporphyrin IX magnesium chelatase	162.935	3		0.285	2	CobN-Mg_chel
Tanf_09535	TF3080	T9SS substrate	61.521	1	S	0.945		Flg_new
Tanf_09605	TF0702	peptidylprolyl isomerase	81.872	1		0.077		SurA_N_2
Tanf_09615	TF0704	tetratricopeptide repeat protein	51.513	1	Periplasm	0.077		TPR_12
Tanf_09620	TF0706	putative OM beta barrel protein	46.857	1	OM	1
Tanf_09805	TF2450	Omp assembly factor, BamA	102.607	1	OM	0.998		POTRA
Tanf_09820	TF2447	putative OM lipoprotein	51.408	4	OM	0.194		Kelch_6
Tanf_09955	TF2414	putative OM lipoprotein	26.276	1	OM	0.05		Lipid_bd
Tanf_10190	TF2537	putative OM lipoprotein	27.991	1	OM	0.112
Tanf_10270	TF2521	tetratricopeptide repeat protein	67.09	1	Periplasm	0.5		TPR_12
Tanf_10350	TF1900	Possible TonB-dependent receptor	100.521	2	OM	0.997		CarbopepD_reg_2
Tanf_10485	TF0193	T9SS substrate	228.908	3	S	1		Flg_new
Tanf_10675	TF1273	T9SS substrate	41.881	3	S	0.454		TcfC
Tanf_10885	TF1319	TDR-associated lipoprotein, SusD	57.825	1	OM	0.122		SusD
Tanf_10945	TF1333	peptidase S9	95.892	2		0.813		Peptidase_S9
Tanf_10985	TF1342	DUF4270 OM lipoprotein	54.766	3	OM	0.759		DUF4270
Tanf_11080	TF1392	hypothetical protein	39.969	1		0.046
Tanf_11165	TF1398	peptidase S10	81.801	2		0.295		Peptidase_S46
Tanf_11190	TF1404	hypothetical protein	44.973	1		0.18		DUF4934
Tanf_11225	TF1409	OM Efflux protein	57.469	1	OM	0.431		OEP
Tanf_11230	no equivalent	TolB_like protein	39.248	1		0.16		TolB_like
Tanf_11315	TF1427	penicillin-binding protein	80.167	1		0.267		Transpeptidase
Tanf_11385	TF1443	hypothetical protein	49.615	1	OM	1		ECM1
Tanf_11440	TF1455	hypothetical protein	34.349	1		0.16		FtsL
Tanf_11530	TF0220	putative OM lipoprotein	55.914	2	OM	0.314
Tanf_11575	TF0229	beta-galactosidase	79.839	1		0.344		Glyco_hydro_2_C
Tanf_11770	TF0720	ABC transporter	46.892	1	IM	0.127	4	MacB_PCD
Tanf_11855	TF2592	T9SS substrate	67.54	5	S	0.897
Tanf_12175	TF1891	T9SS substrate	38.147	2	S	0.077
Tanf_12200	TF1897	peptidase S9	105.78	8	Periplasm	0.249		Peptidase_S9
Tanf_12785	TF0612	hypothetical protein	77.418	1		0.127		DUF3352
Tanf_12925	TF0642	transglycosylase	53.668	1		0.686		SLT
Tanf_12970	TF0651	Unknown function	36.583	1		0.324		TPR_11
Tanf_12975	TF0652	kelch repeat OM lipoprotein	79.599	1	OM	0.935		Kelch_1
Tanf_13015	TF0661	putative OM lipoprotein	29.666	1	OM	0.489
Tanf_13085	TF0680	peptidase S41	63.778	1		0.057		Peptidase_S41
Tanf_13170	TF2506	parvulin peptidyl-prolyl isomerase	61.726	3	Periplasm	0.209		Rotamase_3
Tanf_13175	TF2505	hypothetical protein	33.699	1		0.046		Rotamase_2
Tanf_13180	TF2504	peptidylprolyl isomerase	52.797	2	OM	0.046		Rotamase
Tanf_13185	TF2503	hypothetical protein	61.503	1		0.58		OstA_2
Tanf_13490	TF0090	TDR-associated lipoprotein, SusF	38.795	3	OM	0.387		DUF5019
Tanf_13580	TF0071	TonB-dependent receptor	104.234	5	OM	1		OMP_b-brl_3
Tanf_13670	TF0041	TonB-dependent receptor	88.227	3	OM	1		TonB_dep_Rec
Tanf_13680	TF0039	peptidase	57.152	1	IM	0.068	4	PepSY_TM
Tanf_13690	TF0037	sialate O-acetylesterase	79.049	2	Periplasm	0.071		DUF303
Tanf_13705	TF0034	TDR-associated lipoprotein, SusD	59.726	2	OM	0.304		SusD
